# Supplementary material for: A High-Density Genetic Map with Array-Based Markers Facilitates Structural and Quantitative Trait Locus Analyses of the Common Wheat Genome
Source: DNA Res. 2014 Jun 27;21(5):555–67. doi: 10.1093/dnares/dsu020 (PMC4195500; doi:10.1093/dnares/dsu020)
Supplement: Supplementary Data [file supp_dsu020_dsu020supp_TableS3S4S5S10.xls]

## Sheet: TableS3
Supplementary Table S3. List of mapped array markers and their probe sequences
Marker id	Probe derived from	Chromosome	Position (cM)	Probe sequence
WABM100003	Unused read	7B	40.028	GCCAAACACGACAGATGAGAGCCGAGTTGTAGTAGGGATTTTTTTTTGTCTTTTTAGAATAG
WABM100004	Unused read	6A	172.857	TTAATCTGATTGCCCTCTGATTTAGTCCATAGTACTGTTAGTTTGTGCCAGTTCATTTCACC
WABM100005	Unused read	3A	74.8812	AATATCATCAGTTTCTTGCATACTGCAATGCAAGTTCAAAAAGCCAGTTTCTTATTATCTCTGTGTTGACCTAAC
WABM100006	Unused read	3B	42.5997	CGCGTATATATTCGTGGACTGGTTGGGATGTCCGAATTCCCGTAAACTGA
WABM100007	Unused read	4B	128.044	AACCCGTTCATGGGAGGTAATTGGAGTCTCTGGTAGTTAGCTGATCCATC
WABM100008	Unused read	5B	81.6811	GCGCATCTGATCTGACTCCCCTCTGTTCTGTCTTATCAGCCGCCCCTCGT
WABM100012	Unused read	1A	2.55829	TGATTCAAAGTGGCGTGCAGTCCAAGGGATAAGGGGTATGCTATGGAGAA
WABM100013	Unused read	7A	153.793	CGACCGCATTCGTCGTATCCCGTTCCTAATTGACAGTGCATGAGTGAATG
WABM100016	Unused read	2D	30.682	TGGAGGAAGCTTGCCTAAGGGCCAAAACAATAACAACTGCACTGGATCCA
WABM100018	Unused read	3A	27.2277	AGGAACAGCAGTGACAGTGAGCAGAGCCCCCGCCGGGTGTAGCTAGGCCG
WABM100021	Unused read	7A	88.6251	GTAACCGAGTTTAGCGATAGGCGTATGTGCTGTCAGTTTTTATGTCTGACG
WABM100022	Unused read	6A	170.095	CAATACATGCATTTTCTTGCTGGAAAACTCTTTGAGATGTTACTCCTTGTATTCTTTAGTTTCTGTTTCATG
WABM100023	Unused read	6B	18.8619	GGAGACGCAGAGACAGGGGGTCGAGGTCATAGGGGGAAGTGCTCACCCGA
WABM100024	Unused read	2B	228.433	GCCGTAGGCTATTTTGCTACTACAATATGCATATGCATGCATGCGAGCAC
WABM100025	Unused read	5A	94.8897	TAGCCCAACTTGTTTGCGATTTAAACACTTTGTTGTTGGTGGTGATGGTGGTG
WABM100029	Unused read	6D	73.5553	CGATGTAGGTGTTGCAGACAGGAGACGAGGTAGGCTAGCACAGTGATTGT
WABM100031	Unused read	1A	34.7921	AATTTTCCCAGTTCATCGAGTCAAGTTATCATGCACATAGCTGTCTGTCCTAATGACG
WABM100035	Unused read	4A	124.617	TGCGGACGATCAAACAATCCAGCGGCCCTTGCAAAGTCAATCATACGCAT
WABM100036	Unused read	1B	240.218	CTGTGCTTCCGTTCATATGGGCATACATCAATGAACATTATGCTGCACTTGG
WABM100039	Unused read	2B	84.7282	GACAGGAGCTACTTGGGGCAACCTTCTGAATTGGCTGATGATGGTCATTT
WABM100040	Unused read	4A	181.801	TTGTCGGTGTCACATTCAGGTCGACGGTCACGAATCAAACTTTACTTCCT
WABM100042	Unused read	5D	263.257	CAACAACCTGCAAGCAGATACACTATTGTGCGGTCATATCTGGACTCGAT
WABM100043	Unused read	6A	150.908	GCTTGTGTTGTGGCAGCCTATTCGAGGGGTTGTCGTATATCTGGAATCAT
WABM100045	Unused read	7B	122.756	TGGCGCTTTGATTTGATTGCTTTTGAGCGAGGAGGGCCTCGCGTTCGCAT
WABM100046	Unused read	5A	43.8532	CGCAGGCCGGAAGGATGAGCAGTTCGTTAGTCGTTTTTCCAAATGGAGGA
WABM100053	Unused read	5D	276.155	TAAGGTACCATGTTAATAGATTTCGATGACTTTCTTTTTCCCGAATCAACTTGTATTTCGGACGG
WABM100055	Unused read	7B	217.945	TATGTGGAAGCGCACGGAGAAATAGTAAATCAGAGGTACTTGTCTGCTTCC
WABM100059	Unused read	1A	55.6304	CACACATGAGGATGACTGTCCGATCGATGGTCATTGGTTCGACGGCCATA
WABM100060	Unused read	4B	3.62926	GTGCGAGGTGAAGACGTGAATATGTGGCGGCATAGTTGTGTGTCCGTCGG
WABM100062	Unused read	5B	71.9167	TGGTTGCAACATGGTGGCAATTACGGCAGTGACTATATATGATCACGACC
WABM100064	Unused read	5A	225.79	TGAGGCTGAAGCGAGACCAGACAACCCTGCCCATTTGCTGCACTGGATCC
WABM100068	Unused read	5D	221.674	AAGTGAATTTAGTTGTGAATCATGTGGGCCACTCCGTCTCCCATGTTTTATTCTTC
WABM100069	Unused read	2A	135.169	GGCAGGCCATCAACATAGAACATCTGGTTTCCTCTGAAGTTCCATGCAAG
WABM100071	Unused read	6A	174.888	AGTTGATCACCGAATGAGTAGCTAGCCAAGTTGTCCATGCCTCGCTCCGA
WABM100072	Unused read	6A	12.1518	TCAACATATACAAGACACACTCTGCAACAACCGCTGAATCAATGAAGATATGGCTATGC
WABM100073	Unused read	1B	194.537	CAATTGTACTGTGAGATCAACAAAGCAAGTTGTGGTACTGTGAGAGCAATAAGCC
WABM100081	Unused read	1A	21.2284	TTTCAGAGTCGCCGAGAATGGTCGGTTGAGCTGGCAACCCACAAAGGGCA
WABM100082	Unused read	6A	62.4087	ACACTCAAGTATCAAAATTTGCATGCTATCTATTTTATGTTGGATGCACTCCATACTGCACTGGATC
WABM100084	Unused read	1A	1.02724	TGTTAATCCAGTAGAGCTACTCGGTATTGATCAGATGCGGTAATCTAGTATGCAAC
WABM100090	Unused read	5A	212.545	AGCAGCTAGGTGCTGCAATGGCAGGGTAGGGAGGTTGTCTTCATGGTGCT
WABM100096	Unused read	5B	26.7335	CCTAGTAGTGCGTGTACAGGATGGCTATTGCATTAGAGCCCACTCCCTCC
WABM100098	Unused read	5B	176.114	CTCCATCGCAGTGCCGACATCGCTTCAATGCAACGAGGCGAAGTTTCAAC
WABM100101	Unused read	1B	213.521	TAAGCCGGAGTTAGAAAACTTAACAAGCTACCAAAGTTTCAGATTCATCAATTTCGAGTGCC
WABM100102	Unused read	2D	37.8111	GAGCACCTCCAAGCAATCCCGTGCACCTACACAGCCCCCAACTTGCTCCA
WABM100105	Unused read	6A	155.925	CATCTGGTCCACACATGGCTGCACCGAGTACCTTATCGGTATCAGCATCA
WABM100108	Unused read	3B	36.787	TTGCACATCTCTACAAGTGCACAGGTTTAAAGTCCAACTGCACTGGATCC
WABM100109	Unused read	7D	87.3135	AGAAGCAGAGAGAAAGAAAACATCCGAACAGGAACACTGCACTGGATCCA
WABM100112	Unused read	2D	37.3035	ACGCGCGTAAATGTTGCTGATGTATGATCAAGATGAGTGGAATACGATCTTCAAATCG
WABM100115	Unused read	2A	229.289	CCTGAATTGATGCATCTAGCCACAGTCGCAGCCTCGTTGAAGATGAAAGC
WABM100121	Unused read	5B	143.527	GCTGAGGCCCATGTGAGCGGTGCCCACCTATTGCTCGTAGTAAGCAGCAT
WABM100123	Unused read	4A	189.885	TGCCTGTGGCAGTTCATGGGACTGTGCTGCGACAGCCAATCCATACCAAG
WABM100127	Unused read	5A	212.545	CCGTCATTCGCTCATGCTTGTCGTTCAATCATCCATTTATCGGTCAACCT
WABM100130	Unused read	3B	274.679	ACCTCCCTGCGCTACCTCGACCTCAGCATGAACGATTTTGGCGGATCTCG
WABM100131	Unused read	5B	155.415	ATTGGGATGTATCCAGCAATTGCAGATGCCGAGTCATGACCGATCGATGT
WABM100132	Unused read	7B	12.5141	TAAGAACTAAACGCGTTGCAGATGACTATCATACAACACTTGATTCCTGAGAGACACG
WABM100133	Unused read	4A	124.617	ACGCATGTGTGGCTGATTTAACCTGTCGTCTTAGAATCGTCTGAAAAAATCGTG
WABM100134	Unused read	3B	69.4675	CCGATTGTGTCCTTCGAAATTGACCATAAATGGCAGAAGATGTTTAATATCCCTGC
WABM100135	Unused read	2D	255.101	CCAATGATTGTCCTTTCAAGATGATTACTTCAACTTTCTGTCAGCTATATAATCTGCACTGGATCC
WABM100137	Unused read	7A	178.961	GGTCAAAACGGCTAGATGGACTCCTGCTTGTGTTCCAAGTAATTCTTCGT
WABM100138	Unused read	5B	192.063	ATTGCCTCCTGAAGCAGATCCTTGACGCTGATAAAGCTGAAGCTATCACA
WABM100144	Unused read	3A	225.778	CAGTACCGCAGAATAGTCCACTATCTTCTCGTCGTCGACATGACAATTCA
WABM100145	Unused read	1B	124.041	GAAAGAAAGAACAAAAAGAAGAAAACTGAGTTAGTAACGTTGTGGTGTCTGCGGTGGTTTC
WABM100146	Unused read	2B	233.456	ACATGCATCTAACACATAAAACGATGGCGGTGGCGATCTAGAGTGCTACC
WABM100147	Unused read	2A	180.504	TCAGCTTAAGATTAGAGTCGTGCTATACACACGATAAACCATGGACGACGC
WABM100148	Unused read	2B	68.6948	CCCTCAGCAGCCGCATCGTTGGAGTCACCAACGATCTCACTGCCACCGTT
WABM100149	Unused read	5B	143.527	AAGTTGCCGTGTGCACGATATGGTGCTTGATCTGATTCGTTCCTTGTCAG
WABM100150	Unused read	6A	76.9443	TCCAACCATGTGCTAATCTAGGACATTCATTTTGGTACTATAGAGTGAGCCCTAAC
WABM100155	Unused read	4A	68.3356	CACCATGATGACCTGCTGACTGCATGTTCTAGCTATCTGTAGTTTCTTCAATC
WABM100156	Unused read	3B	274.679	ATGTTGGCTTGTGATAGCCTAAACTCTTCAGCCACATCGCCACCTTTGTT
WABM100157	Unused read	2B	87.6109	TGGGACCAATGCATATTCTGACTTATGAACTATTACATCCGATCCTTTGTTGAGTATAATGTCTGATG
WABM100159	Unused read	4A	124.617	ACAATCCAGCGGCCCTTGCAAAGTCAATCATACGCATGTGTGGCTGATTT
WABM100163	Unused read	5D	291.433	GATCTCTTCCCTTCTGATCTGAAACTGTAACAATCAAAAGCAACGCAGTCCATG
WABM100165	Unused read	2D	37.8111	AAGATCCATCGTGCGACTCCACAGGGAGCACCTCCAAGCAATCCCGTGCA
WABM100166	Unused read	2B	297.761	TACAGTACAAAAGGAGCAGCAACAATAACAACCAGCCTTCATCGAATAACAACCAG
WABM100169	Unused read	6B	16.2663	TTGCTGCTGACTGCTTGCTAAATACTCGTTGCTGATTGCTTGCTAAATACTCG
WABM100170	Unused read	7B	233.693	GTAGCAGATTTGTCTCCTCCTCACTGTCTTCCTTCTTGGCGGCTTAGATC
WABM100178	Unused read	4B	3.62926	GTTGGCGGCAATATCGTCTTCTGCAACAACCTCTTCTCTCAAGCCTCCAC
WABM100181	Unused read	5B	150.035	GGTTCAGGTTCAGTTTAGGCAACAATATTTATTTGCTTGCACATGCGTGTACGAC
WABM100184	Unused read	2A	64.2407	AGTTATGTCGTAAAATTTACATGTTATCCCGTGGCAACGAACGGGTATTCAACTAGTTTCC
WABM100189	Unused read	7B	12.5141	CGCTTTTGGGATGAATAGCTTAATATTGAAGACGTCTTGATCTCAAGCTGCAATCTCG
WABM100191	Unused read	4A	178.194	TGCGGCAACTCTCCGTGATTAACCTATGAGATTTGCGAGATCGTTCTGCT
WABM100194	Unused read	1B	102.512	AATTTGATCACCTGTGGGAATAAGGCTGTGTTTGGTTGAGCTGCACTGGA
WABM100196	Unused read	7A	22.3147	TCACCGAATATTGGCGGTGACTGCTGATCACATATGCATTAGTTAAAGCTGC
WABM100198	Unused read	7B	93.4701	GTGCCCTATCTATTTCGTTCAGTGGCTGACAGCGGGTCCGAAGCCACGTG
WABM100199	Unused read	7B	162.149	GGAAGCCTGCAATACGCACACATCAAATCAGCAACACATAAATTTAACCATGCTTG
WABM100200	Unused read	6A	174.388	GATGGAGACCACACTAAGCATAGTTTCTCCCTGAATTAATTTATCTAGTATTTCTTTGTACTCCTCC
WABM100209	Unused read	6A	170.852	CACACAACATCCGTATTCTATGATTTGATGCATTATGTCAAATCCGTATTCCACACAACACC
WABM100210	Unused read	4A	29.0187	TGTGTGCTGGTGCATGTACAGGAATCACAAGCCATCTCGTACTGTTGCCA
WABM100211	Unused read	4B	3.62926	AAGTCGCATGCCCTTCCACAACGCCGCAACAAGTGTCGTTGAGGTGGGAT
WABM100212	Unused read	6B	14.4694	CGGACCATCTGGGGTCCTCTTCACGCGAGGATCCCCTCCCAACTCGCCTG
WABM100213	Unused read	4A	7.44008	ATGAATTACACCTGCATGTCACATACAAAAGACGCTACTTACTGCACTGGATCC
WABM100215	Unused read	1A	20.7283	GCAACGCACGGATATATTTGCTAGTGTCTCATACACCAAACATTCATACTAGTATATGGAAC
WABM100216	Unused read	4A	127.212	CATCTAGCTTCGGTATATCACGAATATCAGCAGAAAATAGCTTGTAATTTGTACTCGTCACTTCG
WABM100217	Unused read	6B	32.158	GATCTCGGCCTCACTCCTTTGGGGGTGGAGTAATGCAGTGTAGACTACGA
WABM100218	Unused read	2D	29.9004	TCCTTGTCATCGTCCTCCACTGAGGAGGGGCAGCACTGCTCCCCTTCGTC
WABM100219	Unused read	2D	30.682	TATCAGCATATCCAGTGTTCTAGTAAGCCATAGGGAAGCAAATGCGGTAGAG
WABM100220	Unused read	4B	71.9745	TGTTCGAAGCTATGCCTGCGACTGCGAGAAGCAGTAATAGCATGGGGATC
WABM100224	Unused read	2B	21.1249	TGGTTTTGCCCACTAGGTATCAAAATATCTAGTGCAATCCACAGACTGATCAGC
WABM100228	Unused read	7B	201.362	CCTAATGCTGGCTGTTGTCCATTCATACAAGTTCAGTGTAAGTAGTAATCAACCAAGC
WABM100229	Unused read	5A	162.275	CACCATGAGCTGGTTAGTGGGCTACATTTGCGCTTCGCAGAGCAGGCAAG
WABM100231	Unused read	3A	14.4421	CTTAAGTTAAAACTTCAGTACTCTGTTCCCACCCAGAAACATACAAAATGCAAAATAACCTTGAC
WABM100233	Unused read	4B	82.9069	CCTAACACATGCCCACACCGGAGTAGTTCTGCCAAAAACAATGCCGTTTG
WABM100234	Unused read	5A	49.3606	ACAGACAGTGAGCAAATATGTGCAGGGCAGATTCGTGTCCAAGCTTCGTC
WABM100235	Unused read	1D	37.0733	AACATTAAGAACACCACGAGAAAAAAGACCTTGCTATCCCAAACATTGCTGCGG
WABM100237	Unused read	1A	1.02724	TAATGGAAAATATTGTTGCTCTAGAGCATCATGCTTCCGAGATCCTAGGTGCTTTG
WABM100245	Unused read	1B	32.9473	TCTTGTTGCCTGACAGTTGGTTGGTTCTTGGTTTTGTCACTTGGGACTGA
WABM100246	Unused read	2B	215.142	TGGTTAGGCTAGGATTGATCTTCAAGTAATCTAACTATCTAACTATCATGGGATCATATCTCTAGGC
WABM100251	Unused read	7D	151.661	GTTACAAAGGCTACGCTGTCTGCATTTCCAAAACGGGTCTCTGCAACATC
WABM100258	Unused read	7D	92.9928	GGACAGTTGGGTCATGTGTAAATGGGCTTTGTTACATCGATGAATAGCTGC
WABM100263	Unused read	7D	115.105	AGGTGTGTCTTATGCCCGTAGGTGGGCAGCGGATCGGTAGATTTTGTAGT
WABM100264	Unused read	4B	3.62926	TGAATATGTGGCGGCATAGTTGTGTGTCCGTCGGCGATGGCGGTGGGAGC
WABM100265	Unused read	5D	21.1144	GTGTTCGTCGTGTTTATCTACATAGTTGCTATTTTACGTGTTGCATGGATATGGGG
WABM100266	Unused read	5B	267.233	TGTGACCATACAACATATACATCAGATCCGGCTAGAAATCAATATGTGAGGAGGAAATGG
WABM100269	Unused read	6A	170.852	AATAATACATGCATGTGGTATGCCATGTTTGTAATCTCCTTCACTTAGTCTCTTGTCATCTACACC
WABM100275	Unused read	4B	3.62926	TATTTGTGTTGTCTGTCGGCATGGCTCCATATACATTGTTGGCGGCAATATC
WABM100276	Unused read	2B	96.3564	CTACATGTGGTAACTGCATTGACTACACCTTGGTAGACCTGCACTGGATC
WABM100281	Unused read	7B	110.363	GGATCACGGCATGGCGCCGTTCGGACTGTCGAATTCGGTACCGATTTACT
WABM100283	Unused read	3D	230.106	AGCGGCACAGGTTTGCACTGGACGGATGCTGATGGAGCACAAGATACTAG
WABM100288	Unused read	5A	298.722	CGAGTAGGTTCTACAGAAGTGCATGCTCTAGCTAGTGCAACCAAAATATATATCTG
WABM100290	Unused read	4A	127.212	TGAACCACTAATATACTAGTAGTGCATCTCTCTTGAAACCATTATGTGTTCACTATATTCCTGATACCTCTC
WABM100292	Unused read	5B	178.214	GGGCATGGCTGGTTTACCAGATCGCAGTGAGTGACGCGTCGCGGATTGCT
WABM100296	Unused read	3A	181.361	TAATGGCCCATCGGATGCCCACCATGCAACAACATCTCCTGCACTGGATC
WABM100297	Unused read	3D	72.457	TAGGACTTGCAATAAGAGGAGAGCTACTGTAGTGCCCTCCATATTCTTGC
WABM100298	Unused read	6A	76.9443	GTTTGACCAATTTTGACAAACCCGATATGTGTAAATCAGTGGTGGATGAATTGGACTGTAC
WABM100301	Unused read	2B	255.411	TGCCCACTACTGTTTGCAGACAAGCCATTGCTACAGATGCAGCAAAATTAATTTTC
WABM100303	Unused read	5B	309.657	ATTGCCTAGAAACGAACACTAACAACAATATTGCTCGGACATGGAGTTTGACTTCAGTAC
WABM100311	Unused read	2B	290.183	CAAGTTTGATGGTTTCGTGGCATGGCAAATTGGCAATGGATAAAGTCGGG
WABM100312	Unused read	4B	74.2982	CTAGGGATGCAGATTGTTGAGTCATGGGGTGCTGCATGCATACCCAACTA
WABM100313	Unused read	7D	67.909	TCCATACCCCTAACCTAGAGGCGCCATGGACGGCGACTTGAAACTGCACT
WABM100314	Unused read	2B	257.275	GGCCGGCGCAACTGGATGAATTTTCTTTAGAACTTGAGCGCTCGACCAGT
WABM100315	Unused read	7B	205.405	TCTTTGTTTCTGGAAAGAGAACTCATAAATTGGACATCATTGACACCAGCGGCG
WABM100316	Unused read	5A	177.463	TAGTAGTGTGTTACCTGCTCGGGTCTCCGGAGTAGCAGATGACGGCGGAG
WABM100321	Unused read	5B	178.214	CAACGATTGTCCGAAGCACGAACAGTCGACCCTGAAGTAGAAGGTGAAGG
WABM100322	Unused read	1A	49.9561	GCCAATATCCTACTCGTGAAGTACCATCTTCACCCTCGACTCCTCGCCGC
WABM100323	Unused read	1D	43.717	CCGGAGAGCTGCCAAAACAGATATGCATCCATTTGATAGAACAAGTATATGCG
WABM100324	Unused read	1D	101.263	CTTCAAATTGAAACTCACTGCATATAACAAAGACAATATGTGCAAACATCACATATCAATGGGGCGC
WABM100325	Unused read	3B	193.582	TTCTGCGTTCCATGAACTGGCGAGGTGGGACTAATAGAGTAGAGCAGGCA
WABM100326	Unused read	4A	68.3356	CTCGAGCCAAGGACCTCCTGTGTGACGGTGATTAAATATGGGCCGGCCCA
WABM100329	Unused read	4B	152.895	ATGAAGAAAGAGAAGAAGGTTGTAGCTTAGCTAAGGTACAATCATTCGACATCATCATAGGC
WABM100331	Unused read	7D	68.159	GGCCGGGTGATGTCCGCCAACTCCCATGGCGACTCCATGGACAAGCACAT
WABM100335	Unused read	5B	71.9167	TCTAGGACTTGCCTACTAAGAGCATCTCTAACAACATCTCCACAATCCTACC
WABM100337	Unused read	6A	137.464	GATCTCCTGTAGTTGGAATCGCCATCAGACACCTATTACAGAGTCGCAGC
WABM100339	Unused read	5A	298.722	AAGCTAGCCAAGTGAGTGGTCTTATTTCACACCTATTGATAGTGGGTCCC
WABM100340	Unused read	1D	43.717	ACATGACGTCATGTAATAGGTCTGTAAAATACAAACAATCTACTTAATCAACTGCTACGTACATGCACG
WABM100343	Unused read	3A	6.04172	CAGTTTTTTCAACGCTGCCGGCCACACTGATGCGCGACGAACTCAGGGAC
WABM100344	Unused read	1D	43.717	ACATAGATGGTTCATATTGGCCTTTTGTAAAGTATGAACATGCGTGCATGTACGTAGCAG
WABM100346	Unused read	6B	14.4694	TTGCACTTTAGACTGTTGAACCTGCAAATTGTTTGTGTGGCCTGTTCATATTTAAGCACC
WABM100349	Unused read	5B	109.249	CTTGCACTGGAGAGGATCCATATCGCTTACTCATCTTCTGCTTGGGTCTG
WABM100350	Unused read	5B	285.41	ATACGTGCCCATGTCAATGATGGAAAATATGATGTCTACAGTTTAGGCATCATAATCATACAGATTGTG
WABM100356	Unused read	1D	1.57115	TCAAGATTATTCCTAACATTATAGTCATCTGATGTGTGTCACTTAACGATTTCCTGCCACCC
WABM100357	Unused read	6A	172.857	CACATCAAACAGCAGGAACTGACAGATCTCACCACGGATAAAATATAGCCC
WABM100359	Unused read	2B	87.6109	ATCATTGTGTACGCATGCCGATAAATCCTATCCTTGCTGACCCGAGGAGC
WABM100360	Unused read	2A	174.69	TCCTAGATCTGAACCGCCACACGTGTACCCTCCGGACGGCGTATAGCAAA
WABM100364	Unused read	4A	68.3356	AGCTGCTTTCGGAGAAGGACATCCTTGCCAATCTCACCAGCTAGACGTTT
WABM100367	Unused read	2B	254.91	ACCCATCGCTGCCTCACAGAACTATACATTCATGACACCCACAAATTATCC
WABM100370	Unused read	5B	26.7335	TGCGGGGTATGTTTTTAGCAGCAGCGATTACTTAGCAGTAGCGCACTTTA
WABM100373	Unused read	6A	68.9891	TGAAAACTGCATCAAGAACATCTGTACCTTGCCGATCAAGTGGCCGCCCT
WABM100375	Unused read	7B	27.103	TGTGCATTAACTGAGGAGAAGGGGAATACGAAAACCATTCGAATGTTGCCATTG
WABM100376	Unused read	7A	215.046	GGACATATCATCCGTCAGTCTCTGGACTCTGCGCGCCCGTGTGTGTGTGT
WABM100377	Unused read	2B	215.142	CAATCAAGCTATGCTTCCAAGAGTCCGTATTTCCGCAGATGGCACACGAG
WABM100378	Unused read	6A	76.9443	TAGGAACAGAGAGAGTAGGTCACATGCATGTGAAAACCGTATAGTAGCAAACAC
WABM100383	Unused read	7B	40.028	CTTCCGTTGCTACCATGGGAGAGCAGCACTTGCTTTGCCTCTGCTCAGTC
WABM100388	Unused read	3A	118.489	ACGCTGTCGTTACTGCACTAATGTTACTACTTACTACAACATTACATGCCTCATTCGAATTTGG
WABM100389	Unused read	7A	223.068	CAAGCTCAAGACGTAGCAACCCCCTCTTCCTCCCCGCCGGAAGCCCTGCA
WABM100390	Unused read	5B	267.233	CGCAACAAAGGCGAGAGCGACGCCGAGGACAGAGAGGTGAACATCGGATA
WABM100391	Unused read	5A	276.877	CCCCCCCCATGGACTCTTCTTTGCTGATCATTGATTTGTGGATTTTGCTG
WABM100394	Unused read	5A	94.8897	TTCAGAACTTATTGCTTCCTTCCACCTTCCGTGTCGAAGAACATTAGCCTG
WABM100396	Unused read	1B	206.228	CATTCCTTCACAATTAATCCATACATGTTAGTCGCAACAAATTGATTCACTACAGCATGTTAGTGGTTTCC
WABM100397	Unused read	2D	37.8111	ACCTCACAACACAGCCTGTAATATGGATAAGTAGATAGATCGAGAACCAATATATAGAAGCTGC
WABM100402	Unused read	2B	290.183	TAACTTTCCAATCGTGGGCAAGTTTGATGGTTTCGTGGCATGGCAAATTGG
WABM100404	Unused read	5A	313.431	ACATAGTGTGTCTGCAAGCAATCCATCACAGCATGCTATTACATAGTGTGTAAATCCC
WABM100406	Unused read	2A	137.992	GACGCACTGCTGCTAGTTTCACCATGCATTCATTCCATAGCGGCTAAGCT
WABM100408	Unused read	5B	176.114	CGCAGCCATTCGATCACACGCTCCCCAGTCACAGGATCAGCCAACACACC
WABM100410	Unused read	2B	42.1475	TAAGCACCCAATTGGTCTTTATGTATAACGTATTGTATTACTAGCTGGCAACACACATGACATGAAC
WABM100411	Unused read	3D	129.159	CACACAGAGAAGTGATGGAGAGGGCACCTTGTCCATGGCCTTGGCACAAG
WABM100413	Unused read	3A	223.741	TAACTATCAATTATGCGCGTGCAATGCACCTATGCGTCAACTAGCGTGCA
WABM100414	Unused read	4A	181.801	GTAGCAATTTCCACCCGTTCTATATGTTCAGGTCGATTCACGTGCAAAGG
WABM100415	Unused read	1A	34.7921	TTTATTGCTTTTATCAGAGGCAAACTGGTCATACCATCTCCATCAGAACCTTGTCC
WABM100424	Unused read	6A	14.1879	CTGCAACAAACTTCTTGTCAAGTTCTAACAACAATAGCTCAGCGTATTGGCAATTCCC
WABM100430	Unused read	3B	274.679	AGTGTACTCTATACGAATGTTGGCTTGTGATAGCCTAAACTCTTCAGCCACATC
WABM100432	Unused read	4A	0	TGCACGCATTATGCATTGCATTGCTACAATACAACGCAAGTAAGGTCATTCTTAGATCC
WABM100433	Unused read	3A	85.0935	ATTGCTCGCAAAGTTACTACTTTATGTAGGCGCTTGGCTCCGTTTTTTTCACTC
WABM100434	Unused read	5B	178.214	GCATCGTAGTTGACGGCGGGCACTGCTATGAATCGCTCGTAGCGAGCAAT
WABM100436	Unused read	2D	47.9545	CCAGCCACACATACTTTTAAATTATGTCGATGATGATTATCATTCTCAAGCTGTGGCGTG
WABM100437	Unused read	1A	1.02724	TTGTGTGTGTTAGTTGCCGAGATGACGAAACGAGTTGTCGGCTTGTGGCT
WABM100439	Unused read	2D	6.86102	TAACTTTATTCCATATACTGAACTGCCGTCCTTTGTTGGTTTCCTCGTCGATGC
WABM100441	Unused read	7B	195.457	GCCTTGTCTTGGTAGCAATCTCGTCATTTTCTTCTGTCATGCTCATCTAGG
WABM100442	Unused read	7B	145.484	GCAAACCTTCATTGTCCTTGCAAGATAAGTGCATACCAACAATAATTATTTGATCTGTGTTGATTGGG
WABM100443	Unused read	6A	150.908	AGCCTATTCGAGGGGTTGTCGTATATCTGGAATCATCTACTTTGTGTATGTTTCC
WABM100444	Unused read	7B	233.693	AAACAGCTAGCCATGCTTGGTGACTTGCTCGAGAGTGTTTGCTTGTATGC
WABM100446	Unused read	1B	124.041	AAAACTGAGTTAGTAACGTTGTGGTGTCTGCGGTGGTTTCTGCACTGGAT
WABM100448	Unused read	2D	144.435	AAAAACGTGCAAACAGATGGGTGAGCTTAAGAAAGCGAATGGACAAATGACCC
WABM100450	Unused read	2D	115.377	CTCCCGCCACCGTCTTCTTCGAGCGTGACCTCGTCGGATCGCCTCAACGC
WABM100453	Unused read	2D	118.415	CCCTAAGTCGATCCCTTCCACACATCACCTCCTCGAGCGTCACCATGTGG
WABM100454	Unused read	5B	39.7795	TTCGAGGTGGCATAACTAAGATAACACTACTATCGTCATGAAACCACTGCACTG
WABM100455	Unused read	2D	77.094	CTTCCAACGTGGGCGCTTCCCTCCATCTTATAGCCGCGCTCTGCACTGGA
WABM100456	Unused read	3B	274.679	CCTCTACAGCTACGGTTGCCATGCCGCACTCTTCAACCTCACCTCCCTGC
WABM100459	Unused read	4B	3.62926	GATAAATTAGATTAGAGAAAACCAACCCATTCAAGAACACACAATCCTCACCATACTTTCCCTTCAC
WABM100460	Unused read	4B	157.566	CGAACAACAGGCATGATACGCACGCGAACTAAGATCAGGCGCACACTTTC
WABM100461	Unused read	2D	68.8817	CTGTTCTTCTCGATCACTAGCGTTTGAGCTCGTGCCTGTAAATTTGTTATTTTTTCGATG
WABM100462	Unused read	1B	142.377	TTTATTTGCTGACAAAAATTCAATGGTTGTTTTCCAGTACCTTTATCCGCCCAACAACTTAGTCC
WABM100463	Unused read	5B	281.127	GTTGTCAGTCAGGAAGAGCTCACATTGCAGGCCGAGGTCGCCATTGCACA
WABM100464	Unused read	6A	14.1879	AGCGAGTAGTATTTTCTAGGAATAGGGCAGGTGCATGAATGGCATCTGGA
WABM100467	Unused read	3B	302.582	AGAGCGGAGGAGTATTCATGTGTACCTTTCGATCGGCTAACTTCCTTCGT
WABM100470	Unused read	3A	85.0935	CACACTCAGTCACCTATCGCTATCTCCAACTCATCACCACCCTACGGTCA
WABM100471	Unused read	2D	30.682	AATGGATAAGTGCTGCATAAGAGTTTCCCGATTAAGTACTAGGAACAAGATATTGTCTTCCACC
WABM100472	Unused read	7A	22.3147	GTTCTACACCTAGGCTTTTCCCCAAACCATGCCTCTAGCCTTCATGATAT
WABM100474	Unused read	6A	76.9443	TAGTACATCATACATGTACCTTCGGTTGATATTCAGAGCATGTTCTCGTCTGCAC
WABM100475	Unused read	5A	49.3606	GAATCCCAGATCCCAGTAGAGAACAGACAGTGAGCAAATATGTGCAGGGC
WABM100476	Unused read	1B	58.8659	TCGCCATGTTTACTTACAATTGCAAATACAATACGCGTGCCTACACCGTAGATC
WABM100477	Unused read	1D	43.717	TTTCTGTGACTACGCTGCACCTGATGCACCTCATCCGGTCAATCTACGCG
WABM100478	Unused read	2D	30.682	AACTACAGCATGCTAGGGCAACATCCTCAATTTCTGTTGTTGTTATTATCCTGCTTCC
WABM100484	Unused read	1B	103.797	AGCCAATGCAGCCACCTTCCTGCGCAGAGGAACTTGCACCCGTTGCTCTC
WABM100486	Unused read	5D	261.608	AAGTGATAGGATGAACGGCATGCGCCCTTCTGATCGTTGCTGCACTGGAT
WABM100488	Unused read	2B	68.6948	CGATCTCACTGCCACCGTTGTTGTATGAGAGGATATTCGCGTCCACCGCC
WABM100489	Unused read	1A	1.02724	CATAGGTCTAAATATTATTTCTTCATGGATCATGCTTCTCAGGTTTTTCCTCCATGCTTCTATGTACAG
WABM100490	Unused read	2D	37.3035	CTATCTTTCCCGGCAATTACTTGCACTATCCCAGCAACGCTTCCAAATCC
WABM100491	Unused read	5B	65.4856	TCGACGCCAAGATGGCTGCCACCACACCGCATGGCATCGCCGGCGATCGC
WABM100492	Unused read	6A	76.9443	AAAGTAGCTCAGTACAGTCCAATTCATCCACCACTGATTTACACATATCGGGTTTG
WABM100495	Unused read	1D	39.1502	GAGTGTAGGTTTCTGTTTATATATCACGTATTCAGCTGTACTGACATCTCAATCTGGTAGTC
WABM100496	Unused read	1B	143.392	ACTAAGATTGGTGGAATAATAAAGGACATGGCCAACTGGTCTATCCTGCACTG
WABM100499	Unused read	4B	74.2982	TCATGTGTATTTTATTGGAGCAAGTATGGCATATATCTCTAGCTTTAGGGCGCCAC
WABM100500	Unused read	7A	8.41854	GCCGAAGGCGGGATGCCGCCGGGAGAGCCATCCATCCTCCTCTCGCGCGT
WABM100510	Unused read	4A	160.162	CTTGTATTCTGCCTCAGTACTAGACCTTGATACTGTTGCTTGTTTGCGTGC
WABM100512	Unused read	4A	94.9498	CATGGAAGAAGCTTCGGAAGATGAGATGGAGATGGAGTATGGATGGGGGT
WABM100517	Unused read	6B	139.008	CGAGCTTTCCTCTCCCAGTTCAGCGCCTCCTAGCTAGGGTTACCGCCTGT
WABM100519	Unused read	3D	242.784	ATATGATGAATGGTTTAGTCCGTGAACTATGTGACCAATGCTTAATTTCATATTGACCTCCATGTGC
WABM100520	Unused read	2A	2.57451	CGACATGCTATCGTCCTTTATATGCGACGGTGACGCAAGCTACGAGTTCT
WABM100522	Unused read	7A	22.3147	TTTGGGGAAAAGCCTAGGTGTAGAACACCGAAATAGAGAAGGGGTGTACT
WABM100524	Unused read	7A	215.046	CCCGCCCATGCGTGTGCAAGTTATGGGACTGAGAGCTGGCAAGCAATTGC
WABM100525	Unused read	4A	189.885	AACGCCAGTACATTCTTGATTTGCTCTCTCGTGCAGGGATGACTGACTGT
WABM100526	Unused read	3D	1.02704	CAGCAGAGTTACTCTAAGGTCCAAACTTCATGCTCTAGTTAATGGTCAAATTCTCC
WABM100530	Unused read	3B	245.178	GACCTTTCGACTTTGATCTAGCATGTCTCATGCATAAGGAGCATGTAACAAACAC
WABM100531	Unused read	7A	131.988	CCTGTGAGGCACATCATGGCTAGAAAAATAAGAGCTGCAATATGTTAACTGCAC
WABM100533	Unused read	4B	82.9069	AACGGTGGACAAATCTAGACCAACATGTGTCCAAGTATCATTCTCTCCCATC
WABM100535	Unused read	5B	176.114	TTGAAGCGATGTCGGCACTGCGATGGAGCATCCCGGGCACTGTAAGTGTT
WABM100536	Unused read	5B	48.9567	TTTCGAACCGGAGATGGGCTGGCGGTGAAGGTAGTGGGATTCTTCTGCAC
WABM100538	Unused read	6D	165.613	AGATGATGGAAGAGACAACGCTTAGGCAGCAGCGACAACCCCGAGCAACG
WABM100539	Unused read	7B	162.149	GGACTTCATTAATCCAAGCTGGACTATAGTACCTATGATACGAAGTAAACAAAATCAGCAAGCATG
WABM100541	Unused read	1D	43.717	GCTGCACCTCATGCACCTCATCCGGTCAATCTACGCGTGTCCCTCGAACT
WABM100547	Unused read	7A	0	TCAGTTTACTATTTTATTAAATGGTGAACAAGTACACCCCTTCTCTATTTCGGTGTTCTACACCTA
WABM100551	Unused read	1A	199.942	GTAGAATTAGTCTAGTGTGTGGGTGTTCAGCTGGTCGCCTACACGGCCGT
WABM100563	Unused read	6B	14.4694	GATGTTTTTGCTTGTGCGCGCATTATATTTAAATGTGTGCTGGATGAGATCAGTTTGGATTG
WABM100564	Unused read	1B	102.004	TGAGTAAATAAGCTTGTTTTCCACCTATGTGTGGCGATAGTTCTGCTGCACTG
WABM100565	Unused read	3B	249.876	AAAGAAGCCTAAATCTGCGCCATGGCAAGCATATGCCGGACGGCTGGAGA
WABM100568	Unused read	2D	96.9128	CCTGTTGACCGGGCAACGCATACGCATACGCATTGGCTGGCCGGCCCATC
WABM100570	Unused read	6A	14.1879	AAAGATGTTCCATTGGCAGTTGGATGGCATTTGCGGCAGCTTGATTTGTC
WABM100572	Unused read	2B	88.1096	AGTTTGGGCACAGTATCAATATGTGATGCTGCATCGTAGTACTCGTGTGC
WABM100573	Unused read	5A	313.431	GTGGCATGCTACAGATTCTCAGTCCCCCGGTAGCTGCCATGCTGCACTGG
WABM100575	Unused read	4A	181.801	AATCCTAACTCCTAAGCCAATAGCTTTGCATATCCCAGTTTCGACTGTCATTTCAC
WABM100577	Unused read	7B	74.5612	CTCTTCGTCTGAAAAAAAAAATTAGCTTTAGCAAAGGTAGCAGAAGTGATGTTCTTTTCTACTGCACTG
WABM100579	Unused read	3A	181.361	CAACCACTCCATCAGAATCCCGTAATGGCCCATCGGATGCCCACCATGCA
WABM100580	Unused read	3D	1.02704	CGGCCATTGTTGTGAATGCACTGTGATCAAGGTTCACGTTCATATCAAACAG
WABM100583	Unused read	1A	49.9561	GGGACCTGACATGCTCGTCTCAGATGATCGATCTGCCCGCACACGCCGCG
WABM100585	Unused read	3A	223.741	TGATTGACATAGAAGATGTTGTATTTGACGGTGGATTGTTGTTCGGTGAGGAATATGTTGTATGAAC
WABM100591	Unused read	5B	47.1991	ATACAAATCGTATGGTTACAAGTTCAACAACAACATGGGGAGCGCTGGTGTG
WABM100594	Unused read	3B	73.6287	TAGAATTTTTTTCCCAAACATTGTCGTCTGCCGGGTGCTGTCGAAGCAAAC
WABM100596	Unused read	3B	302.582	GCTGGTCGTGCACGGACTCGAGTTACTAACGGGCTGATTCCACGACATGC
WABM100597	Unused read	5B	222.32	GCATGTAGGTCATCCGTTCGGCCACATGAGAATGGTACCACCCAGTGGAT
WABM100598	Unused read	3D	137.393	CGGCTTGATAGAGGAGTTGCAAATTCTTCATTTATCTCAGCTTTTCCCAGTGC
WABM100601	Unused read	7B	205.654	AGCAAAGCGAGGCAGATATTACAACTATTACCACAATGGAGCGTCGATGAC
WABM100602	Unused read	2D	225.195	GAGCGCTATTTTCTATTGCTTTTGTTGTCGATGCCAGCATGTAGATGTCACAC
WABM100603	Unused read	2B	51.8096	TAGTGGACTAAGAACACCAATTTTTAGGAGTATCAGCTAGCTGGTTAATCACGCTG
WABM100606	Unused read	6A	12.1518	CCATCAACATGAGACCCTGACGACTCCATAGTAGTGCTTAGTGTTCCATC
WABM100608	Unused read	6A	172.106	GCATTATGTATGTTGCTAGAGTGGACACAGCTTGACACCACTGCCAATTTTTTC
WABM100612	Unused read	5A	204.698	TGCAATTGTTGCGATTGTTTTAGATCGGTATAATTAATCTACACCATGGGTTACAACCCACG
WABM100615	Unused read	1A	49.9561	AAGGCAGCAGATGAAAAGAGAACTCAAGCAAGAAGTGCCGGACATTGAAC
WABM100616	Unused read	3A	109.53	TCCCCCACGTTTCGACCATGAAAACCTCCCGGCGACACCGACGGACGGTG
WABM100617	Unused read	7A	22.8147	CTACTGACAAACTTTCTTGTGTTTTATCGTTGTTGCACAATCTCGGGTGTAAAAATAATACACTTAA
WABM100618	Unused read	5A	298.722	GTTGGGTTCATCAATGCATCCCATCGATGTACCCATGGTGGTACTACGCC
WABM100619	Unused read	2D	47.9545	AGGTTAAATTTAAGTAATTTCTTTTGTTATGCAAGATAAATCTTGTAGTTGGCACTGCACTGTAGTGCAC
WABM100621	Unused read	4B	152.895	TGCGACATCAGATTTTATGCCTACATGACAGCCTTAACACTGTACATGATGGAG
WABM100624	Unused read	2D	225.195	TTGCGCTCCACACAACAAGTACCTCATCTGCATGAGAGGATTCATGACGC
WABM100625	Unused read	1D	39.1502	CCAAAAGTGGATTGACACCTCGAAGAAGTGAATGATGTTCAAGACTTGGTATGAAG
WABM100626	Unused read	2A	202.58	TTGTCGCTGCTCCTGCTCGAGCAAGGTACTGAACACTGTAATTCTTGGCT
WABM100628	Unused read	3D	1.02704	TACGAATGTTCATAGGTACATGAGATGGGTCATGAGGAGAGCCCAACCAA
WABM100635	Unused read	3A	214.433	CGGGAATGGGATATATATTATACTGTACCTGCTTCTATTTGCATTTCATGCTAGGCTGAATTCTTG
WABM100636	Unused read	1D	38.8976	TCAATAAGCATGTCAATGGCAGCATGCTCCGGCAAACCACTAAGAGGATT
WABM100638	Unused read	1A	88.956	CATGAGCCGAAAAGAACTGGCTTGGTGTGTTTCAGAGCGCAGTTAAAGCT
WABM100639	Unused read	3B	38.5459	GCTTGCAAATTTGGGAAACATAAGGTAGTGAAGTGGTGTATGAAACTGCCTGAC
WABM100640	Unused read	5B	143.527	TGGCTTTATCTGTTGACCAGCAGCAAGAAGACTAGCAATAGTAAGGATGGC
WABM100641	Unused read	6B	14.4694	TGAGTCATGTAATAAGTGTGATGTTTTTGCTTGTGCGCGCATTATATTTAAATGTGTGCTGGATGAG
WABM100647	Unused read	6D	1.31271	CCACATTGATCGTATTTCCTGTCTTCAACGTAACAAACCGCTTATCCAATACTGAAACG
WABM100651	Unused read	7A	8.16979	CGTGCTCTCCTTTGCTTATCGTAGGTGATGCCGCTGATTGCTTTCGTGGG
WABM100652	Unused read	7B	233.693	AAGTCACCAAGCATGGCTAGCTGTTTGTTGCCGTACCCGGATCTAAGCCG
WABM100655	Unused read	1B	239.467	AATCTAGATGCATGTACCAAACTAACGATACTACGTCTAGCACAAAATATGATCACGGGTTC
WABM100658	Unused read	3D	242.784	ACCAATGCTTAATTTCATATTGACCTCCATGTGCTTGATTTCATATTGGTCTCCATGTCTTCTGTTTG
WABM100659	Unused read	1A	200.195	TTAATAGCAGAGTACAGTGAACCATTAAAGCTCGCTGCTAACGACTCGTTGTC
WABM100660	Unused read	1B	12.981	CAAAAAAAAAAAGCGCACAATGGATGTCAAGTCCCCTAGCCGCCGTACTT
WABM100663	Unused read	2D	225.195	TTCGCGGGTAGTGGCTATGCGCCCGAGGCAGCATCCCTCACCGATAGCCG
WABM100666	Unused read	3B	216.324	CTCAAGCAACGACATAACAGTTGACATAACGACATAACAGCCGGCCAAATG
WABM100667	Unused read	4B	152.895	CGAACGTCTTGTTGCACGCTCAGAGACGGTTGGCGATATCAAGGCGTAAA
WABM100668	Unused read	7A	54.9747	GCAAGCCACCCTGCCCAGCGACTCACTCGCACTGACGAGCAACAAACCAC
WABM100669	Unused read	7B	160.872	CCGTAGGCGTTTATGATGACCTCGTCAATCTCAAGATCTTGTGTCGGCTC
WABM100670	Unused read	5B	109.249	AACAGTCTAACATAACATACACAATGCCTTCATGGATATGCGTATCTCCTGCACTG
WABM100672	Unused read	4A	160.162	CCAATCTGCATCTGAAAAGGCACTTACCAATGTAGAACTTGACTTGGAAAATTTCAGTCC
WABM100677	Unused read	3D	1.02704	CATGCATAGACAAGAACATATCGGAGCGACAGTACTTCATAGATGAGGAACG
WABM100679	Unused read	6A	170.852	CTTCACTTAGTCTCTTGTCATCTACACCGCCCTTTGATTCACACGATCAG
WABM100681	Unused read	2B	228.433	GATGCCATCTCCCTAGCGGATGGCACTGTGGCGTGCGTGTCCAGAGCAAG
WABM100682	Unused read	5A	80.9433	TTTCCAATTAGTCATATATCATGTCCTATCGCCGGATGGGTTGGTGGCTTG
WABM100686	Unused read	3D	238.893	CACGCATGCACAAAGCTCTGAGCAGGGCATCCATTAACCCCGACCTTCGT
WABM100691	Unused read	4A	68.3356	GACATCCTTGCCAATCTCACCAGCTAGACGTTTGCCATGAAATTTACATCTC
WABM100708	Unused read	7B	72.4875	ATGCACTCTAGTCAAGGATGCTCTCTTGGCTAGTCGATCATCTGTGGTTT
WABM100709	Unused read	6B	18.8619	CACAGGGCACTATGGCCAATGTAGATAAGAAATTGTCGCAGTGGAGACGC
WABM100711	Unused read	7A	180.622	ATAGCCGCCGCCAGAGTAGTAATTTGGTCAGGCTCCATGCAATGATGCAA
WABM100712	Unused read	2D	118.415	CCAAGGCATCCAATGGGGTCAGTGCTATACTTCATCTTCCTAATCTGTAC
WABM100719	Unused read	6B	14.7194	GGTACATTTGGTACAACGGACAAAGTGAGATCCTTTTACACACAAGGATAACTCC
WABM100722	Unused read	1B	102.004	CGCAAGCTCGCATGAGTAAATAAGCTTGTTTTCCACCTATGTGTGGCGAT
WABM100723	Unused read	2A	238.879	AATGAGCATTGAGCAGTACATGTGTTCAACAGCCACATATCCGTTTACAGACC
WABM100726	Unused read	1B	142.377	CTGAGAGCACTCAGCAATCTCAACTCGAGCACTCAGCAATCTCATTCACA
WABM100728	Unused read	4A	153.085	CTTATCATATCCACGCGCTGAACAGTTTTTCTGGCATTGACCTATTGTGCAG
WABM100731	Unused read	7A	54.9747	TAATGCAACCCACAATATTGTGCATGAGCAATTAACCGATGTGCCACGTACAATAC
WABM100734	Unused read	2B	290.183	CGTGGGCAAGTTTGATGGTTTCGTGGCATGGCAAATTGGCAATGGATAAA
WABM100735	Unused read	1A	9.07019	GCATGATTACACATGTCGTCAACAAAGAGTGGTGAGAGATACAGCTACTGTAG
WABM100737	Unused read	5A	17.484	ATATAGCCAAAAATCTGTCGAGGATTCACGCGACTCCAAGTGGAACGGTG
WABM100738	Unused read	2B	32.3208	TTGAATGACAATGTGCTCTTTCCAAAGTGTTGGTGGACACTAACTCTACTGCAC
WABM100739	Unused read	1B	203.923	GCAACTTGAATGGTCAAAGGGAAATTATGGAACCATGACGACGAGTAGAAGATC
WABM100740	Unused read	2B	96.3564	TCAGGTCCCAGCAAACATCTTCATACCATGGAGGCTCACGTATTTCACTG
WABM100741	Unused read	3B	243.42	CCACGGCCTCACCAACATTACAGAACGGACGTCTCCATGTTTCCCCTCTG
WABM100742	Unused read	6A	172.609	TAAAATATAGCCCATGAATCAACAGATAGATTTGTGCATAGAAGGAACAGCCTGCACTGG
WABM100751	Unused read	5B	267.233	TTTGTAATGGCTGAAGTCTCTGGAGAGCCACTTTTCTTTGATGTTGTTCCCG
WABM100752	Unused read	1B	124.041	GTGCGGGCGCCTGAAGCATTCAAACCCGCGACCTCTCTGTTCTAGATTAG
WABM100755	Unused read	6D	73.5553	GAGAGAGACACTACATGTGCAACATACAAAATCCAGACCTACGTACATATACACATTTTCAACAATC
WABM100757	Unused read	5B	167.581	AGTTTCTGGACAACATGATCTCCAGCGATGGGGCGCGACTAACATGACAT
WABM100759	Unused read	7B	234.963	ACGGAGACATCGCACCTGTTTTTTTTCAACGCAAGGGAACCAGCAGAGGG
WABM100760	Unused read	5B	150.035	GAACATTTTAAAGTTAAACATGAACATTCAGTTAGCAGCGGACTAAACTGAATCTGGATTACCTACGG
WABM100761	Unused read	5D	263.257	ACACTTAATCTACTCGAATGTTTTCTTTGAAGCCTTATCATGACAGTGATCGAGTCCAGATATGAC
WABM100764	Unused read	4B	154.164	AGATTGTCGGGAGTGGTCTGGCGTATTTGGCTGAATCGCTTGCTGCACTG
WABM100769	Unused read	4A	181.801	TAGCTAAGAGACGAGGTAGCAGGTCAGAATTGATTGGATTTAGAATATATGTCGCC
WABM100770	Unused read	2D	243.842	AAGCAGCACAGAGTTTGTGAGGCAGTAGACGGGGGCACTGTCGTCCACGT
WABM100774	Unused read	5A	7.8898	TACTCCCTATTCTTTTGACATGCACACTGCCCACGTCACCCATATACCAC
WABM100778	Unused read	5B	281.127	AGTCAGGAAGAGCTCACATTGCAGGCCGAGGTCGCCATTGCACACCGTCG
WABM100781	Unused read	2B	290.183	CATGGCAAATTGGCAATGGATAAAGTCGGGTACTACTTTTTCTGTCCGGC
WABM100782	Unused read	2A	37.2481	ATGATACTTGAGCACATGTTTATGCATCATCTGCAAGTTTATTACTTGCACACACGAAATGGGC
WABM100786	Unused read	6A	174.388	TGCGAGCGATAATGCTACACATCATTTGTGTGTCTTTGATTGATGGCCAACTC
WABM100788	Unused read	5B	121.528	GGGCACCCCTTGGAAAGGTCACTCACACCTTCCTAGGTTGCAACAAGTCT
WABM100793	Unused read	2B	68.6948	TGGCCGGAAGAAATCACATCAGCGGAGGGAGTGCAACGTTCATGTATGGA
WABM100795	Unused read	6A	12.1518	CACCACACAGATGCAGACAAAGAGAAGGATGAGATGGACAACAACAGTGC
WABM100796	Unused read	5B	150.035	CCTGATCTGCATATCGGTCTCCTTCCCACAATTCCGCGACTCTTTGGAGT
WABM100797	Unused read	3B	42.5997	TATTCGTGGACTGGTTGGGATGTCCGAATTCCCGTAAACTGAAAGCAAAAC
WABM100799	Unused read	6D	174.05	TTGCAGCGTACTTTTCATGTGCAATGTGCTGAGGTGGATCTCCTATAATGATG
WABM100800	Unused read	5B	72.9167	GAAACTCAAAGGAATTGACGAGGGCCTGCACAAGAGCATGTGGTTTAATTC
WABM100801	Unused read	2B	96.8565	ACTACTGGAGTCCATCGCTGGAGTTGTACCTATGGCAGGGGTATGCCATG
WABM100802	Unused read	1B	22.5671	GCTCGAGTTCCTCAGCGACGAGTACCATTACCTGCATGCGGACTGCACTG
WABM100805	Unused read	7B	217.945	GTACAGGAAACAACAACGTACATGTTCTTCATATTAACATAGCAGCATGTTTCTCTTGTGTTGTACC
WABM100814	Unused read	7A	28.2321	GGCCCATCGGTCTCGCAGGCAGCTGATTGGATGCACTCCCACAGTACGCT
WABM100815	Unused read	1B	225.279	CAGTGTAGTGGGTATGGTATGTTCATGGCGGAGAGATGCAAAGCGGTAGG
WABM100817	Unused read	6A	155.925	TTACAGCGAAGCAAGTAGCCTCCATCAGAGCAACAGGTGTTAGGTTAATC
WABM100821	Unused read	4A	186.19	GAATGGAATGGTCAGATCATACCGCAGAGAGCATAGCTCAGGCAGCCTGC
WABM100826	Unused read	2D	115.377	GGCCGTGCAGCACGGGTGGCTTTCATGTGGGGCCCGGCCCATGAGTCACT
WABM100829	Unused read	6D	183.902	GAGCCCTGAGGCCACCATCATTCAGACTTTCAGAGATCTGCACTGGATCC
WABM100830	Unused read	4A	7.44008	ACACGTGTCGAGAGCAAAGCTTGAGGGAAAGGTACGGTTCTACATCTGGC
WABM100831	Unused read	3B	52.6134	ATACTCGTACCGGAGATCACATACTCCTACAATACAATGCATGATTCAGGAGAAG
WABM100832	Unused read	1B	85.2662	AGATAACATTTCACAGTATCAAAAGCTTTGATTAAAGCTCATACTGAGCACCTCTCCTGCAC
WABM100834	Unused read	2A	8.88411	AGAACAAGGGGTTCAGCTAGTGCAAGGCCCACATTGCCTTCTCGGAGACT
WABM100836	Unused read	5A	272.134	CGTGGCTAAAGCTATGCAATTAACGAGACATTGTACATTGATTTATTTAGCGAGGCATTGC
WABM100838	Unused read	1A	49.9561	AAGTGCCGGACATTGAACAGCGATGTGGAGAAGTCTGTGAGACGTTTGAT
WABM100839	Unused read	1D	39.1502	CCATGAAAAAAGTTAGTCCGGAATCTGAACAAGACTACCAGATTGAGATGTCAGTACAG
WABM100840	Unused read	3D	1.02704	CCGCCAATGCACCAGCGCGCCTATTACGAGCTAGAGCTCCATCCACATTC
WABM100842	Unused read	4A	7.44008	CCATCGAAAATGTCACTGCAAATGGAAGATACTCGGCCTGCTCTGCTAGC
WABM100846	Unused read	2B	215.142	CTGAACCATGGCTATCATCAGTGTTTGACTGTCCGTGCGGCTGCTGCAAC
WABM100848	Unused read	2B	87.6109	TTGGGGGCATGTGCACCAAAACTTCCTAGCTGTCATCGACAAGACCAAGC
WABM100851	Unused read	6B	14.4694	TTCCTAGGCAAACACGTCTTATGCTGCTTTCAATCTATACAAATTATGTAGAGCCTCCATC
WABM100852	Unused read	2D	37.3035	GATGTATGAGCAATCTTCAACGAGAGCCAACTAAAATAACAATGGCTGCGTGG
WABM100853	Unused read	2B	21.1249	TGTCTTCAAATGTTTGGTTTTGCCCACTAGGTATCAAAATATCTAGTGCAATCCACAGACTG
WABM100856	Unused read	4B	47.5674	CATGTGACAATACAGTTGTAATGGCAATGACCTACACGCATATATCGATAACCCAAGAAATATCAAC
WABM100857	Unused read	2A	236.545	CATGTCATCACTAGAGCATGAGAGAGAAGATCAGGAACACCTAAGTGTACC
WABM100862	Unused read	6A	150.908	ATGAACAGCGGCGCTTCCTATGTAACAAATGTCTATGCCTGTCCCGTTGG
WABM100863	Unused read	1B	43.5269	CGGCAAAGATGCAGACATGGTTCAGGGACAGGTTTCGTCTTCTGCACTGG
WABM100864	Unused read	2B	275.864	CCCTCGGAGTCGTTAGATCTTTTTATATGTTGATGTATCACTTGAGCATCCATCTAGTATG
WABM100865	Unused read	5A	204.698	TACAACAATGGGCACCTGACCTACATCGCCGCCATGGAGCCGTCCGCATC
WABM100873	Unused read	2B	228.433	CTTCAGACCCTTCCATCTTCTGAGTCTCAGAATCGGCAAGACGGGTGATC
WABM100874	Unused read	1B	180.806	CGCGGAACGCTGCCTCGCCCTCTCCTGTCGTGCACAAACCGCATCGCCTC
WABM100876	Unused read	2D	37.3035	AACGCTTCCAAATCCACTGTCAAGCTCAGTGGATGATTGCTTTTCACACC
WABM100878	Unused read	2B	275.864	CCTGCACTCCATCATGCATTTTCAAATGTCAGTAACGGGGTCATATGTTTCTG
WABM100886	Unused read	7A	223.068	AGATAGATAGATAGATACTTATGCTGCTCTGCTGCATCATCCCTTCCTCTTCAG
WABM100891	Unused read	3B	297.293	TTGAATTCTGGGGGCAAGTTGATGCGTTTGGTCGGTTGCACAAAGAAATTG
WABM100894	Unused read	1A	20.7283	TCTTGAAAATGCAACATACTAGCTGGTCGTGACATGCCCGATCAATCAGC
WABM100896	Unused read	2A	174.69	GCCGTCCGGAGGGTACACGTGTGGCGGTTCAGATCTAGGAGAGGCATGCA
WABM100901	Unused read	5B	47.1991	TGCTTCCGTTTTGATTCTTCACATTTTCTGCTAAATAACCACGCACCTCAAATACTCCTC
WABM100904	Unused read	1B	231.018	CCGATCAAGAAACAACGACCAAATGGTCTGATGTTCAGTGTGTAAGACTGATC
WABM100906	Unused read	4A	127.212	GGGGTTGACACCTGCTTCTGCTTATGACGTGGGATAATGTGGCGTCTATA
WABM100908	Unused read	3D	33.9026	GTAAACTACCTTGCCACGTAGCTACATCGCCGTTTGCTCCGTCCCGTCTA
WABM100913	Unused read	3A	85.0935	TTTGTGAATATATCAATATCAAATAGCAATTGCACCCACGTGTATTCATATATATTATGCACTAGCCCGTGCG
WABM100917	Unused read	2A	238.879	TATCATACTCACGCGTATAGGACAGGACAACAATCAACTCACGCGTCCGT
WABM100919	Unused read	3A	197.969	CTTGCGGGTGAAGCCTTGTGATTGTCCTCGTCCTCGCTTACATTTTCATC
WABM100920	Unused read	5A	159.246	CAAATAGGTCGGACACTATGTGCCACTTTACTTAATTAAGGTGCCAGCCAC
WABM100925	Unused read	1D	39.3989	AGTGACTGACATGACATCCTATAAATATGATTAATTCCCACCGGCCATTAACAATTCTGCAACC
WABM100931	Unused read	3B	72.8711	AGGGATCACTACTCCTCGATCATGGCAAGTGCTTGTTTATGTTAGCGGCA
WABM100932	Unused read	6A	1.0754	ACAATAGTGTACGCAAAAATTTGTATTCACCGCAGACAATGTACATCTTGTAGATTTGTAGAACGGTATCT
WABM100934	Unused read	3B	263.832	AAGGCCAAACTTGTATATGAGCACCCATCTCAGCAGCACATGTAGAACGA
WABM100936	Unused read	4A	7.44008	CGGGATTGCACACGTGTCGAGAGCAAAGCTTGAGGGAAAGGTACGGTTCT
WABM100937	Unused read	1B	231.018	CCCAGTTGATCAGTCTTACACACTGAACATCAGACCATTTGGTCGTTGTTTC
WABM100938	Unused read	3B	304.645	TTACTACCATGTCACATTCATGTTGCCAGATTATCCTTCCTTAGGATGACCTTAGATTATCC
WABM100939	Unused read	2A	2.32326	CTCGACACAGCCATACAAGGGTTATCTCTCTCGCCAATCTCTATATATGTG
WABM100944	Unused read	7B	40.028	GAGGAACACCTTCACGCACCATCTGTTGAGAGGAACAAGTCAGTGCCAAA
WABM100947	Unused read	1B	58.8659	CAAATACAATACGCGTGCCTACACCGTAGATCAGCATTGCAGGCCAAAAG
WABM100953	Unused read	5B	188.901	TCGACGCACCACGAGTCCACGAGTATGTATGTCGGGCCACTTGTTCCCTG
WABM100954	Unused read	6D	174.05	AGAGAAACCTATGGGTGTTGAGCCGTTGAGGTATGTTTATTATTTTCTACGTTGCTGC
WABM100955	Unused read	1A	55.6304	GCTATAAAAGTAGTTGTTTAGTGATAAATGTGTGGAACATAAGAACCTCAATGCACACGGGTGC
WABM100956	Unused read	1D	9.17805	CTCGTGTGTCAAAATCGCTTGTTATTCACCTTGGTTTGCTGCCTGCACTG
WABM100959	Unused read	7B	162.149	CGAATGTGGGATGTTGGGGGAGATGGAGTTGAGACTTTTGCTGGTGTTGG
WABM100963	Unused read	6B	19.1119	GGTTACTGTTCCACTCTTCCCTGACGCCTCCTACTGCCAAATGGTTGTTC
WABM100966	Unused read	1B	12.981	ATTTGATAGAACTGTTTGTGAGATCAAGATACCTCAGGTGATGTAAGTTCCTTGGTTGAAGTGG
WABM100967	Unused read	1B	240.218	GGGCGTATGTCCGTACATCAACCAAGGCCGCTTCTGACCGCCGACGCCAG
WABM100968	Unused read	7A	215.551	ACAGGCAGGTTAATTGATTCTGTAGACACACGTGCATGTCTCGCCGCGTA
WABM100971	Unused read	1A	34.7921	ATGTAGTAGCAATTTTCAGAGGTACACTCTCTTCTGTTATTATTATGTTGTTGCACATTCCTCTTGCC
WABM100974	Unused read	2B	41.3871	CAATGGACGTAATCGGCAACAGCGACCACAAGTGCAGAGGCGGCTTCATG
WABM100977	Unused read	1B	124.041	TTCTTCTTCCATTAAACTGCACAATTGCGAGTGTGCGGGCGCCTGAAGCA
WABM100982	Unused read	5A	88.8331	ATCTCTGAGTCAGAGCACTCCTCTGGCAGGACAACCGGTCTTGCTGGCCT
WABM100984	Unused read	5B	267.233	ACGCAACACACACCCTTTCGAGCGAGCTCTTCGTAAATGGGCCGACCCTG
WABM100985	Unused read	5A	17.484	TCTTTGCCCATATAGGCCGGCAACAAAGACACCACTACACAGAACTCAAA
WABM100986	Unused read	6A	14.1879	CATGCACAAATACGACAACCCAATAGGCTCCCCCAAACCTAGCCCATATG
WABM100989	Unused read	5B	155.415	TGACGAAGATATTGTTGAGCACATGCTTGCGAATGAGACGATGGACCCGA
WABM100992	Unused read	7A	103.292	ATGAGGTTGCTCCCGATCAGGGCAAATCAAGGCAGGTCAACAATGACTAC
WABM100997	Unused read	1A	93.0246	GCAAAGCTTCCACGCATCCTTGTTTATAACTAGTTCGTTGGTGATACTCCAATC
WABM101004	Unused read	3A	27.2277	AACCGACGGCTTCGCACACAGCTTGCTCGGCCCGTTTTCTCTGCAATTTG
WABM101005	Unused read	3B	42.5997	AACCAATGCGGACGCGTATATATTCGTGGACTGGTTGGGATGTCCGAATT
WABM101012	Unused read	1D	39.1502	TTCTGTTTATATATCACGTATTCAGCTGTACTGACATCTCAATCTGGTAGTCTTGTTCAGATTCCG
WABM101014	Unused read	4A	189.885	CATGGATGCACGACTCTACACTATTAGAACATCTACGTGAACTTTGGCTGAG
WABM101015	Unused read	7B	93.4701	TGGTGCTTACTAGACGCGCCACGTGGCTTCGGACCCGCTGTCAGCCACTG
WABM101016	Unused read	3A	196.699	GACTTACAGATGTTTTGTGTCCCAACAAACATGATACTACTGTATTGACCGGCC
WABM101017	Unused read	3B	54.548	CACTGAGTCTATTGCATGAGAGATCCAAATCACGCACATAGCTAACACGTG
WABM101019	Unused read	4B	103.025	TCAGAACGGTAGCGATAAGTCAGCAGAGATGGAAGCACGCCTACGTACGT
WABM101026	Unused read	1B	12.981	GTCACGATCTTTCTCACGGGTCTGACAGATGCAGTTTGCAATCTTAACAAC
WABM101028	Unused read	2D	118.415	ACAAGGCCAAGGCATCCAATGGGGTCAGTGCTATACTTCATCTTCCTAAT
WABM101029	Unused read	1A	154.061	TTTGTTCCGCACATACTTCTGAAATGATGTATTACACCTTTCATGTGCCAGCTGC
WABM101031	Unused read	1B	12.981	GAGTGGTCATCAGTACTGCACTACCCTTGCCACCATACTTCAGGCAGGTC
WABM101032	Unused read	5A	177.463	AGAATCGCATAGTAGTGTGTTACCTGCTCGGGTCTCCGGAGTAGCAGATG
WABM101034	Unused read	6A	55.9811	AGATGTAATTGGAATATGGAGTTGTCGGAGCCAATTTTTAGCCTCTTAGCTCAGC
WABM101035	Unused read	2B	51.5584	CCGCTGCTCGACCATCGTTCAATCTTTGTGTTGTGTCCAGTGTGTGTATA
WABM101036	Unused read	5A	49.6094	TATCCTGCTTAATTGACCTGTTGTCTGATCGATCGATCCATCTTCCCTGC
WABM101041	Unused read	6A	170.852	ATCCGTATTCTATGATTTGATGCATTATGTCAAATCCGTATTCCACACAACACCCACATGG
WABM101042	Unused read	2D	255.101	ACCGGCATCCTCCCGCTACCTTGCAACTCACCATAGCGAACGGGTTGCCT
WABM101044	Unused read	1A	138.487	CCTTCTTCCTGCGGTTAGCCTTCTACCACCTCTATGTTTTGCATCCGGAT
WABM101055	Unused read	5B	65.2356	CCGTCAGCACGGCGAGGATGCTGGTCACCACCACCAGACCTTTCTTCCCC
WABM101056	Unused read	6A	68.9891	AATGGCTGGCAAATGCATACATCATACGCGGGGAAAAAGTGAGTCTTGATG
WABM101062	Unused read	1A	93.0246	AATTCAATATGAGAGGAGTCCGCTAGGGGAGACCTGAAGGATTGGAGTAT
WABM101066	Unused read	1A	34.7921	AAACTGGTCATACCATCTCCATCAGAACCTTGTCCCAAAGAACTTCTGAAAACAC
WABM101067	Unused read	1B	142.377	TGGGAAAGCAACGCTGCAACTTACTCGAACTTTTGGAGTCTGGGCACCGT
WABM101075	Unused read	4A	97.8477	CTGTTTGACTAGCAGCGGGAAACTATATGCCCAGCGTCGGGCAGGCCATC
WABM101077	Unused read	6A	25.1986	GCATCTTTAAATCGCTCTCATACAGTACATAAAGTGTAGACCTGAAAGCTCCTGATGG
WABM101085	Unused read	1D	68.1347	GCAAACGGTACCACCATCTTTACACATTACTGTTGCGCAGTAATTTGCACC
WABM101086	Unused read	2D	29.6491	ACTGAGGAGGGGCAGCACTGCTCCCCTTCGTCGTCCTCGACTGCACTGGA
WABM101093	Unused read	1B	22.5671	GAAGTCATGTTGAAGGTAATAAAAAAAATCATCCATAGATACAAGGGAGCACAGTCAGCAGTGTAAC
WABM101097	Unused read	4A	97.8477	CGCTGGTGTGGGATCCCAAGACTCTGCATATGCAAACCACCGAACGACCC
WABM101099	Unused read	5D	59.7787	AGTTCGTGTCATCGCCGCCCAATGACGTGTCTCATGACGACACACCACTG
WABM101101	Unused read	4A	153.085	AGTCGACTAGCAATAGCATTGACATAAATATAGGTGAGTGACGCAACCAACAGAC
WABM101110	Unused read	7A	215.551	CGTATGTACATATTCTACGCGGCGAGACATGCACGTGTGTCTACAGAATC
WABM101111	Unused read	1B	29.3596	TGGTACACATCGTAGAATAAATTCTCAAAACATGATGTAACTACATATGCCGCGTAGACACACAAATTG
WABM101113	Unused read	3A	85.0935	CACAATTGTTGGACATCATTGTATTAGAATGTTATACATGCAAAGTCAGTCACTCTTAGGTGGGTC
WABM101114	Unused read	5B	150.035	CCGCGACTCTTTGGAGTAGCACTCATTGCTACATTATCGACACCTCTCAC
WABM101115	Unused read	1D	9.17805	ACCCATCCGAGGAGTGCAAAGCCATAGACCCTAAGTGTTCAATGTTTCCT
WABM101118	Unused read	5B	281.127	TGGAACAACATCTTCAGTATGCAGCTATGACAAAAGAGATGACTTCTATGACACGAGATTG
WABM101119	Unused read	3B	52.6134	TTGTGATAAATAACAAGGCGACATGACCTTTCATGCCATAGACGTTATACAAGTGCCTAC
WABM101120	Unused read	3D	1.02704	CACTGCAATAACTACGATGCTACACTGCAAATTCGACTATTTCCAAGTTCAGTTCC
WABM101121	Unused read	4A	189.885	CTATCCTGTTGTTTCACCAGATAATGCCCAAAATGGTTTGCAAAACGAGGATACAAAACTG
WABM101122	Unused read	1B	119.802	ACTGGATGATAGTACATACCAATAAGCTTGCTGATTCATTCCTGCACCGGC
WABM101126	Unused read	3A	214.433	GGGCGGCAATCAAAATCAACTTGGTGGTGAGCTTACATTGTGATCCTCTC
WABM101128	Unused read	5B	167.581	AGCGATGGGGCGCGACTAACATGACATCCACTGAAGCCACATCATTATAC
WABM101129	Unused read	6A	91.1648	TTTCCTCTTCAGTTTGCCGCGTGCGTCACATAGGATATTTCCGGTTTTGT
WABM101132	Unused read	7B	126.403	GCGTAACGCATGTCCTACGGGCTCGTACACTGCACTATTCCCTTCTCTCT
WABM101133	Unused read	2B	32.3208	CTCAATCTTGTTGGCCCATAATTCCACAATGCGATAATTCCTTGTATGTGGATCAACAC
WABM101134	Unused read	3B	73.6287	TCAACAGTTGTCCATCTACTAACACATCGCTAGTCAGATACTGCACTGGATC
WABM101136	Unused read	2B	97.1224	AGCTGAGTATGCTTGCTTGAGTTTACAAGCAAATGAATCTGGTAACGTATCCATCC
WABM101138	Unused read	5A	147.968	ATGTTTGCTAGTAGTAGAGATACAAAAAGGAAGGCAACGACCCCTCCTGC
WABM101139	Unused read	7A	54.9747	AGATTGATAATGCAACCCACAATATTGTGCATGAGCAATTAACCGATGTGCCACG
WABM101148	Unused read	3B	193.582	TCTGACCTCTAGGCCTGAGCGTGATTAATGGCTAGGATTCACCTGATTGT
WABM101151	Unused read	6A	91.4161	CTAACCGCTAACGGGCCGGTGCGTCGCTCGCGGGTGAACCCTGTGCGTTT
WABM101155	Unused read	4A	29.0187	TGCACCGGCGCCATACGTGTGTGCAGTGCCGTGGAATCGGTGATGGGATT
WABM101156	Unused read	4B	47.5674	CCAATCATATCACTCGGGTGTCCCACCTGTTCGAAGACCACTCGACCATA
WABM101157	Unused read	7B	233.693	GGGTGAGAAGAACATCCCATTGCACACAGCCAAACACTTATGGTTTCCAT
WABM101162	Unused read	2D	117.662	TATGCACCTAGGAGCAAAAAAGCCGCGTCTCTGTCTAACTATATGAGTTATGC
WABM101167	Unused read	3B	297.293	CCACTCCTACACCTGCACTATGCCAATCGCGAATTTCATCAAAGATGGCT
WABM101168	Unused read	6A	68.9891	TCACGTCCAACCACTGGCTTGTATGTTTGCAGAAGCATCTCATGTTTGAATTG
WABM101170	Unused read	2B	232.702	AAACTTCTGCGTATGCTTGTTTTCCTGAAACGTCTGCCGTAATCGTCATGG
WABM101171	Unused read	2B	297.761	GATTTGGTGTTGGATGCTTCAAATTTATGCAAGGGTCAATGGCGACGATTTATGC
WABM101173	Unused read	3A	6.04172	GAACCCGTTACTGGCATGGTGTGTGATGCCAAATGATCCCTCGTAAGATG
WABM101174	Unused read	7A	8.16979	AACTGACGAGAAAAAAATTTGGTACAGTGGTGAGTGAACTGCTCCCTGATATCTTTTTCG
WABM101177	Unused read	6B	24.5686	AGCTAGCACAGCATTATTCACTTTCAGCACAGAGCAAATACACAACTGCACTG
WABM101182	Unused read	3B	102.506	CTAGTGCCTCGCTGCATGCAAGTGCTTCCAGATTCGTTGCATCAACCAAA
WABM101183	Unused read	5A	272.134	GACGAAGCCATGGGGGTGGACTGGTGACTTTCTCATGTCTGGCTATGGAT
WABM101185	Unused read	4A	160.162	GGAAAATTTCAGTCCAGTACTCATGGTTCCTCTGAGATATTTAAGAATTCTTTTTACTGCACTGGATC
WABM101187	Unused read	1B	235.605	TCTGGATTCATATCTCACTCACTTTGACATCGATGATCAGGCATGGGTATATATAAGACTTC
WABM101190	Unused read	7B	201.362	CAGGTCTCTATCTACTACTTGTACATTTCAGAATTCGTTGTTCATGGTCAATTAGATAGGAAATCAGTG
WABM101191	Unused read	3B	193.582	CCAGTTCATGGAACGCAGAACCAGCTTATAACCTGAGGCGCGGCTCAACT
WABM101192	Unused read	3D	158.248	AAATCCTACTACCACCGAGACTGATGCGCGTCTACCAAACCAGATCTGAG
WABM101193	Unused read	5B	178.214	CGGCGCCAGTGGTATAGTCAATAAGATGTTGCGATGGCGCTTTTGGCATA
WABM101194	Unused read	7D	115.105	ATTCTAGGGCTGCTCAGCATCTTGTTCCGCACCTACAGATAACGTCAAAT
WABM101197	Unused read	7A	8.41854	CAACAACATTTCTTGCTTCACATATACTGTGCACGCTGTCAGCTCATTTCTAGC
WABM101200	Unused read	1B	124.041	TTAATGTTGCGGGCATTTCCTATTTACCGCTTAGGTGTGTCTAAAAAAATACCGCTTTAGG
WABM101201	Unused read	7A	215.551	CTCGTACGTGTTTGCTCTGTGGAGGATCCAAGCTGCTAGTGCGTCAAATC
WABM101203	Unused read	1B	142.377	CTGTTTCATCCGCCTGTCTACAATCGTCCGCGCAGCCTACTCCTACGATC
WABM101205	Unused read	2B	233.456	GGCCTTCCTCGAAGATTTTCGTCTTCCGCGGCATGGTTGCCACTGCTACT
WABM101209	Unused read	2A	193.966	GAGCCCGTGATGACATGGACGTGTGTCGTGTGTCTTGCACGTGAGACCTA
WABM101211	Unused read	3D	158.248	GATCTGAGTTAACGAGGAAGCAAATGAAATTCGGATCGTTACCAAAGACAACTTCG
WABM101214	Unused read	6A	62.4087	AGCCGAGATGACATCCGTATCCACCGTAGAAAAGAGCCCATCTGCCCTCT
WABM101218	Unused read	1B	203.923	ATGACCACTAGCGAGCGGCCAACCCCCTGCATGATCATCTCCACTAGGTT
WABM101219	Unused read	5B	155.415	TCTCATGTGATATGGTTTTGAACTCTTGATGATAGAGAACATCCATAGCTTCGGGTCC
WABM101222	Unused read	7A	79.1791	GTGAGTGTCCATTGTTTTCGGGCGCAGATCCTCTATCACTGGCTTAATTC
WABM101225	Unused read	2B	215.142	CCGGGCAGCAGTACACTCAATCAAGCTATGCTTCCAAGAGTCCGTATTTC
WABM101231	Unused read	2B	215.142	TGTAAGTGGATAAAGGGCTTTGATGCAACCCTTCATGGATCAGCTTCCGC
WABM101237	Unused read	4B	103.025	CCCGACGTAATCACTCCTACTACATGTTCACCACTTTCTTCCATAAATATTGCTTTCAC
WABM101238	Unused read	1B	12.981	GTCATCATAGCTGAGCTTGAGTATAAGTAAAGTTTCTGTCTTTGCATTGCAACTGTTGCTTC
WABM101241	Unused read	2B	21.1249	GCCAAAATGTATGCACGATGAACATCAGAAAATGTGTGCGATGCTGGAAAACC
WABM101244	Unused read	4B	71.9745	TGAATAGCTAACAGAGCCCAATACTATGGTATGATCCCCATGCTATTACTGCTTC
WABM101245	Unused read	7B	40.028	ATGGTAGCAACGGAAGGAGCATGCTGATCACACCCACAACTGCACTTGTA
WABM101247	Unused read	2B	97.1224	TCGCATTGACAAGATGGCTACTGGATGCTCAATCTCTATTTGGTTGACTCAAAAC
WABM101248	Unused read	2A	2.32326	AAAGATGCATACGGCTCATTCATCTATTGTTGCTAGAATTAATAGTTGTTCACCACATATATAGAGATTGGCG
WABM101249	Unused read	6D	188.227	TAGCCAACTCACCACCAGAGACATTCAGTCATATTACGCGCCACACTCTA
WABM101250	Unused read	7A	47.5123	CATGCAAAACAATGTCATTGAAAATGGGACCTTTGGTGACGTTTTCGAGAACGTC
WABM101251	Unused read	1B	254.283	AGAGTCCAATCAATGGGCAGCAATTTATCGGTACTATAACTGAAGGTGATGCAC
WABM101252	Unused read	1A	2.80704	TATGGAGAACGTGTGGCGTGCTTGTATTCAACGGTCTGCACTGGATCCAT
WABM101253	Unused read	2D	30.682	GTGCATTTACAGTGAATAGACGACAGAACCACTTAATAGGTGGAAGACAATATCTTGTTCC
WABM101254	Unused read	2D	37.3035	GCGTGAGCCCGACTAGCAACGGTATCTACAGTTTATGCGGGCGGTGTGAA
WABM101255	Unused read	4A	97.8477	ACCCTGACTAGCTGTTTGACTAGCAGCGGGAAACTATATGCCCAGCGTCG
WABM101257	Unused read	6A	56.7311	AACGCGATTGAAAAACATGGCAGGCTGTTCTCCGGCGATCGACTCCTTCA
WABM101259	Unused read	5B	101.611	GTCACTGTGCGTGTGTTTATAGGAATGAGTGCATGCGCGGGCGTGTGAAC
WABM101261	Unused read	2B	38.8415	GTTAGTCTGATGCTAGATAGCCACAGTACATCATCTTTTTCTTCTTGTTGTCTTTATATACTGCACTG
WABM101262	Unused read	6A	170.852	TTCCCGTACCACATGCTTTCACATCGATCGCGGACTACTCCAAGCAAAGC
WABM101267	Unused read	2A	229.289	TATGGTGATTGATTAGCATACGGGAAAGGTGCAGTCAGATACGGTGTGGT
WABM101268	Unused read	3D	1.02704	TTCTGAGCTATATCATATTTAGGGCATGTTAGTGGTAATGCACTACACTGGCGATG
WABM101269	Unused read	2D	225.195	CTTTTATGTTGCTCCAGTCCAGAGTCAAAGACAGACGTACAGGCTCACTG
WABM101270	Unused read	3B	69.4675	AACCTCATCTTGTACAATTGCACCCCAGATGCCGCGGCGACGGCTGCACT
WABM101273	Unused read	6A	25.1986	ACGTGAAAACTTCTAAAACTAGACGATAAGTCAATCCAGTAAATTCCCTACCTTCCTATTGCTGC
WABM101275	Unused read	2D	225.195	TACTACTCGCTAGAAAAACCGACAAGTTGTAGGCCACGATGGAATCCAAG
WABM101277	Unused read	3A	74.8812	TAGGCGGCATTCTCTTGCTCCGAGGTCGTGGCTCCTCTTCCGCCTCCCTC
WABM101278	Unused read	3A	27.2277	AAAGGGACTGGTAATATATTTCAACATCGATAACAATGAACTAAGGCTGGTCATAGTGGGAG
WABM101280	Unused read	7A	22.3147	AGCTCCCAAATATATCATGAAGGCTAGAGGCATGGTTTGGGGAAAAGCCT
WABM101287	Unused read	1D	1.57115	ATCTCCTTATCACATTGTGTGGACCAAGCAACACGGCCAGCAGCTGTTCC
WABM101289	Unused read	7B	265.57	GAGCCAATATATAATGCGCTGAGCAATTCCCAAAGTATCAGTTCTGACTCGATC
WABM101293	Unused read	3B	42.5997	TTTTTGTCCGCTTCAACAGACCAGACCCTCTAGCCAGCAGCCCGAACACA
WABM101299	Unused read	6A	170.852	AATACATGCATGTGGTATGCCATGTTTGTAATCTCCTTCACTTAGTCTCTTGTCATCTACAC
WABM101302	Unused read	7A	22.3147	CTAGAGGCATGGTTTGGGGAAAAGCCTAGGTGTAGAACACCGAAATAGAG
WABM101304	Unused read	5D	291.433	TAGCTCAGGAGGGAAGAGATCAAACTATTTCGTCATCACATTCTGATGTTAGTGTTTGC
WABM101305	Unused read	6A	150.908	CCAAACCAACCATTTGGAGGTTTGGAGCGACTCATACACTTAGTGTAGTC
WABM101306	Unused read	1B	58.8659	TTACTTACAATTGCAAATACAATACGCGTGCCTACACCGTAGATCAGCATTGCAG
WABM101307	Unused read	6A	76.9443	CCACCGCAGCTTACAAAAGTAGCTCAGTACAGTCCAATTCATCCACCACT
WABM101309	Unused read	6A	137.464	CTAGAGCATCGATGTCATTGCTGCTTTGAGGGATTGCATCATATATGTTAGCC
WABM101310	Unused read	3D	230.106	TAGCACAGGGTTCGGGGTTCAGCGGCACAGGTTTGCACTGGACGGATGCT
WABM101311	Unused read	7B	122.756	AATTAGGCCTATTAACTAACCTGTGCATCAGTGCATGCAATGGCTACTGCC
WABM101312	Unused read	1D	38.8976	ATCTAAAGCGCCAAGTTCCTGAATCCATCAATAAGCATGTCAATGGCAGCATG
WABM101320	Unused read	1A	200.195	TGTGTCCATCTGTTTGGCCTTGGCGCCTAATGCGAAGAAGCTTGGGGCCT
WABM101323	Unused read	2A	180.504	GCACAGACGATGCAAAAATCTGGCCGGACATACGTATAACTGAAGAGGGC
WABM101324	Unused read	4B	26.8253	ATACATTGGGAGGAAAAAAATGTAAGCTGTATTTGTATAGTTGGTCTGCTGCACTGGATCC
WABM101325	Unused read	5B	176.114	ACGCAACAGTCCATGGCAACGGCCACATGGCAGTGCCGCCCAACACTTAC
WABM101327	Unused read	3D	73.262	AAAGCTTTTGCCATTTTTACCATTCGCTTGTTCTTCCGTCTGCACTGGATCC
WABM101334	Unused read	4A	189.885	GCTGATGCTCTGAGGAACGACGAACATTTTGCAATGCACGCTATGTGTTG
WABM101336	Unused read	3B	52.6134	GAACCCTTTCTGGTGTTTGTACCTTCAATGTGAGTTATAACATGTTGTACCTTGCC
WABM101337	Unused read	7A	153.793	GTGCGCATGCATTCACTCATGCACTGTCAATTAGGAACGGGATACGACGA
WABM101341	Unused read	4B	3.62926	ACGCTGAAGGTGGAGGTGGGGTAAAGTGGGACTAACCGGCCCACCCACTT
WABM101342	Unused read	4B	47.5674	GTCTTCGAACAGGTGGGACACCCGAGTGATATGATTGGTCGAGTGGATTG
WABM101343	Unused read	7B	126.403	AACTCCATAGGGGGCAGCAAGTTCATCTTGGTGAAGATCCATTGGTTTGC
WABM101344	Unused read	1D	102.787	AGATGAAATGACTAAATAAGCGTTTGGTAGCCCATAAATAGCACATCGACTTCTGCACTG
WABM101345	Unused read	1B	85.5149	TCCGGATTCTACAGCACTTTGTGCAAGTCTGTCAGACGTCATTACAGCTA
WABM101348	Unused read	3A	85.0935	TATCACTCACTTTCCGTGTAGTTGTCTATCTATTTCACACTCAGTCACCTATCGC
WABM101355	Unused read	5B	71.9167	TTAGCCCACACAAGTTCACTAGCACTTTTTTTTGACTGGGACAAGTACATAAGAAAGTGC
WABM101372	Unused read	5B	188.901	CACTTTGACAGCACAGACAGCAATCAAAGAGAGTACCTAGCCAAAAACGC
WABM101373	Unused read	2B	68.6948	GAGGGAGTGCAACGTTCATGTATGGAAGCAACCGTAGTCTCGACAATATC
WABM101375	Unused read	3D	73.262	TTGTTCCCTCTCAATGATAAGCCGCACGACATGCAGACGATCTGCACTGG
WABM101377	Unused read	7B	110.363	TGCTATGTCTCACAAAGTCAAGTCAGGAGAACAGTAGATTTAATGGGAGGGATC
WABM101380	Unused read	4A	94.9498	GAAGGCAAGATATCTCTCGTAATGGATCCCTCTCCTGTGACATTCAATTTCTC
WABM101383	Unused read	7A	103.292	TGGTCTCTTGAATGGACTTTGATCTACAGCCTAAAGTGTAGCTGATTGCTAGTAC
WABM101386	Unused read	3B	243.42	GGAAGAGAGACCGACCGACCACGGCCTCACCAACATTACAGAACGGACGT
WABM101388	Unused read	2B	87.6109	GCAACTCCGGGGCACTGGTCTTTGGGGGCATGTGCACCAAAACTTCCTAG
WABM101389	Unused read	7A	215.046	CTGGGGATCTTTGGGCTGCTACGACTCAGCTGAGCCATTGAACGCACATG
WABM101391	Unused read	6B	32.158	TACCTCATGCGCGAGCGTGAAGGCGATCTCGGCCTCACTCCTTTGGGGGT
WABM101392	Unused read	3A	197.969	GACATGGATCTATCCCCCTCAGCTAGTGGTTTGGACCACATGTTTTCCTT
WABM101394	Unused read	5B	72.9167	CATGCGTAACTGGCGAGTTGTGATATCTCATTGCCTTCTCCCTCTCATGG
WABM101400	Unused read	2D	37.8111	CATTCAGTAAAGATCCATCGTGCGACTCCACAGGGAGCACCTCCAAGCAA
WABM101406	Unused read	7D	107.474	CAGCGACCTCCACCTTATTGTTACTAATCCTTCTGATCACAATGCTTTTTATGCC
WABM101407	Unused read	1B	142.377	TAACACTACCAGACAAGTACCCCACACCTAGAACCTTTTGTAAATAGCCAGAATTAGC
WABM101416	Unused read	5A	298.722	CATGCTCTAGCTAGTGCAACCAAAATATATATCTGGTGTAAGAGAGTAGGCAATACATTTATACGTC
WABM101417	Unused read	2D	243.842	CGCATCAAATGGGACCCTGTACGAGCACCTACACTGTAAGTCTATCTCTT
WABM101423	Unused read	5B	121.528	GGTCACTCACACCTTCCTAGGTTGCAACAAGTCTCGTAGTGCATTTATATC
WABM101425	Unused read	6B	16.2663	ATGGTAATAAACCATGTCTCTCATTTTCTCCCACTTGCATCCACATACGCCC
WABM101428	Unused read	6A	14.1879	CACCGTCCCCGACACACAGGTCACATTGGTGTGTCCTACATTGGTAGCTG
WABM101434	Unused read	6A	137.464	TACTGTATGGCTGGCAATCTGGAGCAATTTTCAAAATGTTGCTCTGGAAGCTATATTCC
WABM101435	Unused read	1A	77.433	CAGCATAGAAACTCATCGGAGCCGGGCAGCTCGTAATGGAATGGGAGACA
WABM101437	Unused read	4A	153.085	GACATAGTTGCTATGGCTTATTGGCAAGAACAATAGCAGGACAAAGAAAAAAAATCTATTCGAGTACTC
WABM101439	Unused read	2D	6.10721	GGAGTAGATGTGTCGATGAGATGCCAATGCTGGAGATCGGGTCGATGAAG
WABM101440	Unused read	4A	127.212	AAACGTCAACGTGTTCTAAACTTGTCCACTCATGCCACTACAATTCCTTTTTATGCATATCTTATCC
WABM101441	Unused read	6B	14.4694	CGATTGTGGTGTGCACATGAATTTTGCTGGTGGGTGAAGTGTTGGCACGC
WABM101442	Unused read	3A	223.741	CTAAGCATGAAATTTATGTGCAGCCTTGTCCCCTTTCACTGTTCTGCACTG
WABM101444	Unused read	3A	222.227	TACATATTGGCCAATTCCTGCACATGTATTCTCTTCAAGGCTGCACTGGATC
WABM101447	Unused read	4A	127.212	GTGAGGATGGTGAGACGCTGTGTCGTGGCATTAATCACTCAACCTTGCCG
WABM101448	Unused read	7B	93.4701	GTATTCATGTTAGTAAAACTTGACATGCGCTTTGGCTAGCAGCACTCGCAC
WABM101449	Unused read	7B	205.405	CACCTCGCCGGCCACCCAAGCGCCTGCACTGCTATCAAGGTGCACATCGA
WABM101454	Unused read	3B	245.936	TGAACTTGGCTGCATTTTGTTGGAGCCTATTACTGCCATGTTCAGCTACC
WABM101455	Unused read	7B	74.5612	CACTTGACTCTCAGAATCAGCTACCTCTTCGTCTGAAAAAAAAAATTAGCTTTAGCAAAGGTAGC
WABM101457	Unused read	2B	297.761	CCGTGCATTTGTGTGGGCCACCTTGCTAGTTATAATCAAACCAGAATATTTCAC
WABM101461	Unused read	1D	39.3989	ACCTCGCTGCTCACACATGCCATCCCTCTGTTTATATACATGTTTGTAGC
WABM101465	Unused read	2B	233.456	GTCGCAGTTGCATGTGCTGCCTTAGCAGCTTGGCTTCCTCATACATCCTC
WABM101466	Unused read	4A	124.617	AGACTCTTGCTATACACACGATTTTTTCAGACGATTCTAAGACGACAGGTTAAATCAGCC
WABM101470	Unused read	5A	7.8898	AAATCACATATCACTACACATTGCCAGACGTCCTCAGGAGAAAGGATAGTTGC
WABM101473	Unused read	1A	21.2284	CCACAACTTCTGGATCTGACATCTTCCTACACTCACAGAACTGCACTGGA
WABM101475	Unused read	1A	34.7921	ACACACCATCTTAAACAGCAGTTGGTACTCTGCTAGTTGTAGCGTACACC
WABM101478	Unused read	1A	154.061	GTGACAGAACATGAAGCCGTAGTAAGAGTATTAACTTATGATGGGCAAAGTTTAAAAGAATCATGATGG
WABM101479	Unused read	1A	194.663	ACCAGAGCAGACAGTAATACTGAGTACGCCCGGAATGGGAGGTCATATGC
WABM101480	Unused read	1D	1.57115	GCAAGCATCTACAAGTCGTGGCGGGGCAGTCGCCATCTCCTTATCACATT
WABM101481	Unused read	3A	109.53	TGACAGTTTGCTTCAAACATTATACTTTCTTGGCTTAAAAAAATCCAATGTTTGTGAGCCTGCACTGG
WABM101488	Unused read	1D	101.512	CACTTTATAGTTGCTCATATATAATACTCCCCAGCTACTCCAGTGACAAATATTACGGTACAGAG
WABM101490	Unused read	2D	225.195	TATGTTTTGGTACATGAGTTTTGCTACAGTTACGGAGACAATTGTACGGACTATAACCTACAGG
WABM101493	Unused read	5D	276.155	AGAGGAGTCAGGTTGCACGGCTGCACAGGAAGAACATGTTTACTACCGTC
WABM101495	Unused read	2D	225.195	GATAGTATCACACAAGAAAAGACAACGCATGAATAGTCTCCAACTATTGAAAATGCTGCCC
WABM101496	Unused read	7D	67.6578	GCAATCAATTCTCCTTCCATACCCCTAACCTAGAGGCGCCATGGACGGCG
WABM101498	Unused read	4A	127.212	TTGTGGCAAATTGAATGCTCTTAGATGCACATAGGGCTAGGCAGGCAGTA
WABM101503	Unused read	7A	153.793	TAGTATGCATGTCGACCGTCATCCGTCCCTCGAGATGTGTGCTCGGGCGC
WABM101507	Unused read	6D	73.5553	TGCTAGCCTACCTCGTCTCCTGTCTGCAACACCTACATCGTCTCCTTGCT
WABM101508	Unused read	4B	128.044	ATTGGCAGCACCAGACACACAACAGTCAACTGCATGCCAAAAATGATCCG
WABM101512	Unused read	5B	7.77612	TTGACATGATGTAACACCCTGCCCAGCCCGGAGAGGAGAGCTGCGTCACC
WABM101515	Unused read	2B	42.1475	CATGTTCTCATTAATTCGGGGGCCTTAATAGATGTTAGTTCATGTCATGTGTGTTGCC
WABM101517	Unused read	1D	101.512	CATCTACTCCCTCTGTACCGTAATATTTGTCACTGGAGTAGCTGGGGAGT
WABM101518	Unused read	7A	228.83	GCTAGCACAGCTGAAGTGCACAGTTATTTTCGTCTAGTATCTTCTCCAGC
WABM101525	Unused read	5B	275.254	GTGGAGCAATGGCCAGAGGGCCAATTTACATCTGGAATGAGTGGGCAACA
WABM101527	Unused read	1B	58.8659	CCCGGATCTGACGCTCGTTCACAAGCTTCTCGCGAAGCTGGTTCCTGCAC
WABM101528	Unused read	1A	5.75728	GAGTCATCATCATCACCATTGTCAGAATACCTCCACAAACAATCACGTGCTG
WABM101530	Unused read	6A	106.96	GTTGTGCATGTGACATCTTGGTCCACAATGCTCCCATGGCTAGACAACCT
WABM101533	Unused read	5B	285.41	TCCTGACAGGTATAGTAGGCTTAGTACACGAGCCAACATGCAAATGTAATACTTG
WABM101535	Unused read	6A	25.1986	ATTCGCATACCCCATCATTTCGACATTATTTAATCATCGACGTGAAAACTTCTAAAACTAGACGATAAG
WABM101538	Unused read	3A	212.836	AGCTTTGGAATTTGTCAGAGTGACCCGTCCGAAAGGGAGTCTCAAGATAT
WABM101542	Unused read	3B	193.582	CTTTGGTTGCATTTGCAATATCTATTTGTTTTGTTGACTCAGCTGTTCGAAAGTAGTCCAGTTGG
WABM101546	Unused read	5B	279.858	AGCTGTGATGTGACGGCCATACCCTTCTACTCCACTACGCTAGTGTCAGA
WABM101551	Unused read	5D	291.433	AAAAATACCATCATCTTTTCCTCGAAAGCCTGTATGTGTCTAGTCAAGACTGCCTC
WABM101558	Unused read	5B	116.165	AAGGAAAATTCATTGTTGACGAAAAATGGAAGATTGATTGGTGTGCTGATGTACTGACAGCG
WABM101561	Unused read	5A	94.8897	ACCAGTGTGCGCTACAAAGTACTTGTGACTCCAAGACCCAAAGAAGTATC
WABM101562	Unused read	2D	6.10721	CTCGATCGTAGCATGCCCATGGACTTGGTCGCTGTGCATGTATGCGAAGC
WABM101567	Unused read	7D	87.3135	ACCTATGTTACTCCCACTATGGGTAGTCTAATGCGTGTAGCTCATATCCTG
WABM101568	Unused read	4D	11.8627	GTTGATGATTCTGGCCAGCGATTTGGCTGTGCCTGCTGTGTAATGGAATG
WABM101573	Unused read	7B	63.2841	GTGGTAGTGTGAAGTGTGTGTTGTGAAATGTGTATGGGGTCTGCAATGAG
WABM101578	Unused read	4D	108.439	TGTTGTATTGTTCCCTTCCTGTGCATCTTTGGCGTGCAGTATATTCCTTCC
WABM101583	Unused read	2B	228.433	CGTCCCACATGTCATCGAACTGCCCCGCGAGTACACCATAGTTGAAGCTG
WABM101585	Unused read	6A	106.96	GACGATGGCACACAACGGCTTGGTTTGTAGCGAGCTGTATGTTCCCGCTG
WABM101586	Unused read	7B	201.362	AGTTTTACTTCTGTTTATCCCTTTGTCACTAGCATGCACATGAGGTGGTCCTTTTAGC
WABM101588	Unused read	1A	141.633	ATATTAGTGGGCTATTTGCCCTGTGAGCTTACTGTAGATTACCTTTCAGCTTAGTG
WABM101592	Unused read	1B	32.6986	TTGTAGAACAGCATCAGGAAGATGCGATTTCGGCTGAATTTTGTCAGAACTCAG
WABM101594	Unused read	2D	37.8111	TAATACATCCAACAATCAACTATAAGGAGTTGCCATGTCATGTAGTAGAGCCAACCTAATAGTCAG
WABM101596	Unused read	2B	228.433	TTGCTACTACAATATGCATATGCATGCATGCGAGCACTGCACTCTGGCGC
WABM101597	Unused read	1A	77.6818	TTTTGGGTCGAAACTGTAAATTAGTACGTTGTTGCTCATGGGGTTCTTGTTCTGC
WABM101599	Unused read	1B	180.806	CATCACCAAAAATATTGATTGTCATAGTCCAACAATGTGTAATGCCCCTGATCTAGATGGG
WABM101601	Unused read	1A	34.7921	TTCTGTTTGTCAGACTACTAGTGTTACTAGTGTTTGGCTTTGTGCATCCTAATTATGTAGAGGC
WABM101602	Unused read	7D	151.661	AACGGGTCTCTGCAACATCCGCTCAACGCGGACCGCTTCTTTCCTGTGCT
WABM101604	Unused read	1B	66.8994	AACAGTTACATGCCTGTTAAGTTGGATTGGTTCTCTGCTTTCTTCATTTGCTTAGGACATTC
WABM101607	Unused read	5B	71.9167	TATTCTTACCTGCTAAGCCAATCAGCCATTGATCATTACAATAAGCAATTGGGTCGTGATC
WABM101613	Unused read	7B	234.963	CACTTTAGCTTTCCTGCACATGTCTGATTGTCCCCTCGTTCGATCTACCA
WABM101614	Unused read	5B	128.284	TGGTAGATAACACATGTTGAACAGTTTCAGCCGGCCCTAGTCCACAATAC
WABM101616	Unused read	4B	141.136	TACACATCCTAGTAGTGAATTTCTCACACTGCATAGTACTGCTACGTCTGGTC
WABM101618	Unused read	1A	141.633	GTACTTACCGCTTGCTAGAGATTGGTTGCATGTGGTGTGTGTGTAGTAAC
WABM101620	Unused read	3A	1.84178	CCCATGCATTTGAATGTTGCCTTGTTGACGATCCTTAGGCTTGTCAAAAGTTG
WABM101622	Unused read	3D	238.393	CAAATCAAGGTATTGCGAAACTGATAACAGATCAACACCATGCACGTTATCACCC
WABM101625	Unused read	7B	265.57	TGAACTAAAATAGGTGGTTGGACCCGGTGTTACATGGTCCTAGCAGTATTC
WABM101628	Unused read	3A	85.3422	GGGACTGGAGCCAATGGCCCGGAGCATAATATATCAGGCGTCCATCCGCA
WABM101629	Unused read	6A	172.857	AAATCAGAGGGCAATCAGATTAAGCCAAACAAGATGCCAAAAGTCAACAGTAGTGG
WABM101633	Unused read	6A	12.1518	CTCATGAACTCATCACTTAGCAGGACTACAGAAGCACGATCATACGCCCT
WABM101635	Unused read	5B	285.41	AATTGGAGGAAATGTATAAATGCAACTACATCACCATGCCCATCTGCACTGGATC
WABM101638	Unused read	7A	210.799	AGGCAAAAATGCAGTCCTTTGTGACACAACAGGAGAAGCAACTACAACACTG
WABM101640	Unused read	4A	181.801	TGCTACCTCGTCTCTTAGCTACACATCCTGCCAACTTTACAGATTTGTTTTAATTGAACG
WABM101646	Unused read	3B	46.6394	AGCACAGTTGCTGTACATTTTAGTTACCCTAAATTATTGTTCTGTTATGAAATAGTGTGCTGCACTGG
WABM101647	Unused read	5A	7.8898	TTTGACATGCACACTGCCCACGTCACCCATATACCACGTCATTTTTCAGT
WABM101648	Unused read	7B	177.519	AGATCGAACACAAATTAACCAAAGACGCAAGGAAAGGAGTAAAACGACGGCAC
WABM101651	Unused read	6A	25.1986	AGTACATAAAGTGTAGACCTGAAAGCTCCTGATGGCATATGTTGTCTTGTGAGC
WABM101654	Unused read	3D	1.02704	CATGTATGAAGCACTGTCGCTCCGATATGTTCTTGTCTATGCATGTACGG
WABM101656	Unused read	1A	141.633	GGGATGGGGGAATCATAGTGGAATTTAGGTTAGTGATTGCTGCTCCAATTTC
WABM101659	Unused read	3A	109.53	CTCCTCTAATTGCTCCACGCCTCAGTCCTGCACATGCACACGCCAATTTT
WABM101660	Unused read	5B	39.7795	CTGATAAAAAGAGAGGCCGCAAAAAAGGTAAAGCATTGCAGTAGATTTGCTTCGAG
WABM101663	Unused read	2D	37.3035	CAGTTTATGCGGGCGGTGTGAAAAGCAATCATCCACTGAGCTTGACAGTG
WABM101665	Unused read	4A	189.885	CGTTGCTATATGGGGGTTCTTGTTGTAGTGGCTTCACCACCTTTATTCAC
WABM101666	Unused read	2A	64.9983	TCTGGATTTGTGCTTGATCATCTGACCACACAAACTTGCCGGTGCCCAAC
WABM101667	Unused read	4D	21.3334	ACATGCCGTCGCATCAGGCGCCTCTTTGCATGGCCAAAAATGAAACCACA
WABM101668	Unused read	6B	16.2663	GGGCATTAGAGAGCTTACCTACTGTGGGGAATCTCCTCAGCAACATCCAT
WABM101681	Unused read	7A	215.046	CGTGTGCAAGTTATGGGACTGAGAGCTGGCAAGCAATTGCCCACTTGAGC
WABM101684	Unused read	3A	195.185	AATGCCTTCAATAAGGTCATTGCCAACCACAACCAATTAAGTTAGACCTTGGCC
WABM101685	Unused read	3A	2.88233	GGCGTCAACCGAGTTCATCATGTCAGTAGGTCTCTCGTTCCGTTGTTTGA
WABM101686	Unused read	6D	1.31271	GCCGACTTTGCCTGCTTTTGCTTCGTTTCAGTATTGGATAAGCGGTTTGT
WABM101688	Unused read	3D	230.106	GCCGACCTGTATTGTGTGCGATCATTGTACAGTACCACAATTTTACTGCTC
WABM101692	Unused read	4A	183.314	GGGCGATCAGTAACATGTTGCTACTTGAGACGATAACCGGCCAACTGATG
WABM101693	Unused read	7A	88.37	TCCTGTGGCAATCAGCTAAGTCTTGCGTGCGTGCGTTGTTCTCCGGCCGT
WABM101694	Unused read	3B	274.679	TTTAGGCCTGAACCCATGTCTGGCACCCTATCTGATGAGCTATAAATTCC
WABM101695	Unused read	2A	2.32326	GATTGCCCATGAGGGTAACAAATGTCCCATCATAATCATGTCGTAAAAAGCTTTCTGG
WABM101697	Unused read	7A	88.37	AAGGATAGGAAACCTACACGGACACATGCATCTATACGTGCACCAGTCCG
WABM101701	Unused read	2B	96.3564	CAAAAATTGACGTTCCACCTTCAGGTCCCAGCAAACATCTTCATACCATGG
WABM101703	Unused read	1A	2.80704	TGTGTAGCTGTAATCTCGTACTTGCTCCTGCTGTCAACCTGCACTGGATC
WABM101704	Unused read	7A	22.3147	CTGGCACTATTTTCAGAGCTCGAAGGGAGTGCGCCAAGGAGACCCCTTGT
WABM101707	Unused read	5D	276.155	CTGATCGTTTAAATCATGAACCGTTATGTTCCCTGCGCCGATATCTTCCAAATAAG
WABM101708	Unused read	2A	180.504	CATAGATCGTGCACTTATGTCGTGCATGGAGCAATTTCGTAAGATTAAGTAATACAAGCC
WABM101711	Unused read	1B	66.8994	AGATCATCTGGTGGCATGATCTATGGCATATAACACACGGATTCTACATGCC
WABM101712	Unused read	1D	68.1347	CATGGAGTTATACTGTGGTGGGTTTCACATCTAGTGGTGCAAATTACTGCG
WABM101714	Unused read	3B	297.293	TGAGCGGGACGATGGTTCATTGCACTAGGGTATGTTGCTAGGTGGGAGGA
WABM101716	Unused read	4A	68.3356	AGTCAGCAGGTCATCATGGTGATCTCACCAACATTTGTTTGGTCCCAGTA
WABM101718	Unused read	6A	14.1879	CAAAATGCAACTTTGACCAATCACGCATACGCTGAGCTAACTAGCTCAAATATGATGG
WABM101721	Unused read	7A	220.406	TTTGGGTTGAGGTGGATGTGCTCTCTTATTGGCACACAAACCGCACTCTT
WABM101722	Unused read	5B	188.901	TTATTGGACCTAGTATATTCTCCGTTTTGCAATTGTTAATCTTTCTTTTGTTAGCTGGTCAGGTCCC
WABM101724	Unused read	1B	85.5149	AGAAGTCATTTCATCCGGATTCTACAGCACTTTGTGCAAGTCTGTCAGACG
WABM101726	Unused read	2A	180.504	TAGATTGATATATCGTGCATAGATCGTGCACTTATGTCGTGCATGGAGCAATTTCG
WABM101728	Unused read	7A	54.9747	TGTGTACGTACCCACTACTCCTACTTGGGTCATCTTGCAATGACAATTCAG
WABM101731	Unused read	6D	108.132	CATATTCTGTCTGCTGGTAATGTGTCATTGTCACCTCGGTTAACCAGACC
WABM101734	Unused read	2B	41.3871	CCACGCTATGCCCTGAAGATGCACGTCAGGTATACTGCGCCACATATGAA
WABM101736	Unused read	2B	254.91	ATCCTCTAGTGCAAGCTGGATCTGCACTTCATCTCTACACGTAAGTCGAT
WABM101739	Unused read	7B	233.693	TAAACGGCCCTAATTCGTTGCACGCAACTTGATGGTCACATAGCGCCGCT
WABM101742	Unused read	5A	225.79	TTGCAGAACGAAGTGAGGCTGAAGCGAGACCAGACAACCCTGCCCATTTG
WABM101744	Unused read	5D	221.674	ACCGCTGTCGCAGAGTGAACATCGCAACAACCAGCTTGTTGCAATTCATG
WABM101745	Unused read	4A	181.801	TGAAGTTGATATAAACCTTATTGTGCAGCTGGAGAGGAATGCTGATAGAACCGC
WABM101747	Unused read	7A	47.5123	AATGACATTGTTTTGCATGCGCCGTCACAGTAGGCCTAATCTCTTGTAGTG
WABM101748	Unused read	6A	56.7311	GTTTGGTACAGGGCCAACCTCTAGCACCTTGGTACACAGCTGAAAAACAT
WABM101749	Unused read	3A	223.741	AACTAGCGTGCAAATATCTCTCAAATTGCTCGGTGCTTTAGCTGGTCCTG
WABM101751	Unused read	5B	99.3535	CTCGACCTTGAACCGATGCCAGCCAACGACTTCATCCAACCTGAGCAGGA
WABM101752	Unused read	7A	191.562	TACTGCCTATTCTGATGCAAACAGGGTGCGCTGATGGTCTTGCTGTGTTT
WABM101755	Unused read	4A	186.19	CCAGAAAATCCGGAAGGTTTGTATACTCTCCGTCAGGCACGGCAAGTTCT
WABM101760	Unused read	6B	40.13	TAGTAAAATATTTGTGCTGCAAGCATTTGCAATACTTTCTCTTCAATTCTGGACTCTGCACTGGATC
WABM101762	Unused read	7B	122.756	GTCTCCTTGATTGGATCAGGCAGTAGCCATTGCATGCACTGATGCACAGG
WABM101763	Unused read	2B	233.456	AAAATTGACACGTCACACGAACATCTAACATGACACACACGATCGTACATCTCG
WABM101764	Unused read	1D	43.717	TAAGTGGCTAGTGCTTTGCACGTTGATGGAGTGCACATAGATGGTTCATATTG
WABM101765	Unused read	6D	184.668	CCCGGGGAAGCGATCCCGGGCAAGCGGAGGGTAGTGCGATATGGCCCGAG
WABM101769	Unused read	5B	222.32	CATATGCATAGGGAGAAACATGCTGGACATACCTTTTGGTGATAGCCTGATATC
WABM101771	Unused read	6A	155.925	GCCTCCATCAGAGCAACAGGTGTTAGGTTAATCCGATTTGTTACATCACC
WABM101774	Unused read	1A	49.9561	TCTCACAGACTTCTCCACATCGCTGTTCAATGTCCGGCACTTCTTGCTTG
WABM101776	Unused read	6D	108.132	CTGGTAATGTGTCATTGTCACCTCGGTTAACCAGACCTGTCAGTTGTCCT
WABM101782	Unused read	3A	133.65	CGATGTACTGGATGGTGTCCTAGTACGCATGGCAGCCTTGGCCGGTGACA
WABM101787	Unused read	3D	158.248	GAGTAGAAGAGAAGAACAAGATACATCTGGTCGGTGACCCGGTGTGAGTA
WABM101792	Unused read	3A	223.741	TTTGGTGCGGCAGTGCTATCAATTTGGTTAAGTTCATACAACATATTCCTCACCG
WABM101794	Unused read	3B	69.4675	TGCTATGTCCATGGATAGCACTCATGTATCGCGTAAGAGTTGAAAAAGCTGC
WABM101795	Unused read	5B	267.233	CTAACACAGAACTTGGTCATCATGATCATTAATTCGGACTTGGTTCTTGGTTTGTAATGGC
WABM101797	Unused read	1A	5.75728	ACTAAGGCCATCTCATCTGGATTTGGTTCGCCGCATATAATTCGTCAGGG
WABM101802	Unused read	5B	113.393	AGCCTGCTCAACAACATCAACTCTGCTTGTCATGGTACTCTTACACGAGA
WABM101803	Unused read	1A	234.665	ATGTGCTAAGACACTGTACACGCATGAGATGGTACAATATCAACCATATGTAGACATAGATG
WABM101804	Unused read	2B	51.2966	AAATGGGAATCAGTTACAGCTTCATCATCAATTTGTGATTTCCGGTTAGTGTTTTAGCTTATGGAAATGGA
WABM101805	Unused read	3D	158.248	CATTTCTGCAATAACATGCGGGGTATCGTCTAGTATAAGTAGAGGCTAAGACTTTC
WABM101806	Unused read	6A	150.908	AGCCGGTGTACCGGTTTGTGTCAACGAACATATGGCCGAGCAATATAGCG
WABM101808	Unused read	2D	6.10721	GCGTCTCCAGCTTCATCGACCCGATCTCCAGCATTGGCATCTCATCGACA
WABM101809	Unused read	2D	255.101	ATCTTGTTTCAGCTCTCACAGTTCACTCGCGAGTATAGAATTCCAGTGCG
WABM101813	Unused read	7B	145.236	CGTTCTCCAAATGCGCCCAGAAAGCACATGATGTTCATGTAAACATCAGC
WABM101815	Unused read	6B	44.0458	TCCAATCAACTAATGAGGCAATGATGGCATAGTATCACTATCTCCTGCACTGG
WABM101816	Unused read	4A	127.212	GAAAGCGTTGTTGGAGGCTTAGAACACACCGACACGGTAAAACCTAAAAAAAG
WABM101819	Unused read	1B	66.8994	GATAAATGACAGTACGAAGCACACATAAATTTTTTGAAGCAAGGAAAAGATCATCTGGTGGCATGATC
WABM101828	Unused read	2D	113.618	CAATCTGGATACATGTGATAGCACTGTTGCAAAACAGAGTTGTCTTTTGTCTTCTTCTCG
WABM101831	Unused read	4A	178.194	TAGCGTAAGTGCGGCAACTCTCCGTGATTAACCTATGAGATTTGCGAGAT
WABM101833	Unused read	5B	178.214	GCCCAACACGCAGGAACGTCGCCACGTATGGGAGAGACTGACCGGAAGTG
WABM101834	Unused read	6A	12.1518	CATCAGGTGCACAAGACCTCCGCGAGTTCAAGCGTCTGTTGTATGCCATG
WABM101842	Unused read	4B	127.286	GAATGTAGGCCAGATGGTTAGGTTCCGTACAGAGGAACTAGCCCACCATG
WABM101843	Unused read	3D	1.02704	ATCCAACCGTACTTGAAACATTTGCATGCACGGAAGCGCTTGCTCTAGCG
WABM101846	Unused read	4A	176.685	GGTGTTAGAGTAGCAGAGGGTGGGATGATGGGAGGACTAACACTAGTGAT
WABM101847	Unused read	1B	119.802	CATATATGCACATGGTCACTGTTCGAACTAGATGATACCCCGCGAGTTGC
WABM101849	Unused read	3D	242.784	GTTGCAAATCCTATCCCACTGATCCAACAGCAAGCTCATGAGCTGTTGTC
WABM101850	Unused read	2D	47.9545	GACCCAGAGTCGGTCGGTTAATGGCAGCTCTGTGTACGCTTCGGATACCG
WABM101852	Unused read	7A	180.374	GGAAAAGAGGAGCAATCAATCAGTATAGGCATACCGTCGAACAGATGGTATG
WABM101853	Unused read	6D	174.05	TGAAATGCCTTGTCATTGTTGTACTTGCAGCGTACTTTTCATGTGCAATGTGCTG
WABM101854	Unused read	1D	38.8976	GAGGGGATGACGTCATCTAAAGCGCCAAGTTCCTGAATCCATCAATAAGC
WABM101858	Unused read	7D	6.46837	GCCGCATTACTAATCATGGCCTACTCCTTGGCCCGGGCTAGCTCATCCCC
WABM101859	Unused read	1D	39.3989	AAAAGGCTGCATCTACATGGAAGGCGGCATAAACGTGAGCCTTGCATCTG
WABM101862	Unused read	7A	54.9747	AGTGCGCGCACCGTTGAAACTGAATTGTCATTGCAAGATGACCCAAGTAG
WABM101863	Unused read	3D	137.393	ACCAGAGTACGGCTTGATAGAGGAGTTGCAAATTCTTCATTTATCTCAGCTTTTCC
WABM101871	Unused read	5B	47.6991	GCAATTGGCGCAACCAGATCATCTAGTTTGTAATAATGTTGAATAACAATGGGGGAATCC
WABM101873	Unused read	4A	176.94	ATAGGTACCACGTATAGTACGCATCTACAAAGGTGTTCCACCCACATTATTAAATTAGAGAC
WABM101876	Unused read	7B	228.183	GTCCTCCATGATTGCTCAGGTAAGTACAGTCAAAACTAATGAAGGTGGAATAGAAAACAAAATCTG
WABM101877	Unused read	2A	137.992	AAAGTGAAGGTCACAGCTGATGTGGGAGGGAGCATCCATTGATATGATCT
WABM101878	Unused read	2B	21.1249	CAGAATCTGGGTGAACTCATCCCTTGCATGCTCAATGCCGATGATCCCTT
WABM101880	Unused read	4A	68.3356	AAAAAAAAACGCAGCTGCTTCAGAGAAACGTGCAACCTGAGCTGCTTTCG
WABM101885	Unused read	1A	154.061	CACATATATTCATGAGTTCCCTTGCCTCATCCATTTTCTGACCATAAGTTCATTACTCTCTG
WABM101887	Unused read	5B	188.901	TTGGTGCTGGCTAGGCAGCTATCGCTATCGTTCATTCATCGACGCACCAC
WABM101890	Unused read	5B	222.32	CTTGAGGTTGGTAAGCTTGTGCAGTACTGAAGGGAGGCTCTGAAGCTTGA
WABM101892	Unused read	3B	297.293	CTAATCAGCTTCAACTTCAGTACTTCAGCAAACTTTATCGTACTAACCAATACTTTGGGATCGTAC
WABM101895	Unused read	1D	43.717	CTGTAAAATACAAACAATCTACTTAATCAACTGCTACGTACATGCACGCATGTCCATACTTTACGAAATGC
WABM101896	Unused read	7D	87.3135	AACATAGACTAGTAACATGGGCACGTTACTATCATTGTGGCTAGTCTTAGTCTATTGTACG
WABM101900	Unused read	3A	6.04172	CCGGCCACACTGATGCGCGACGAACTCAGGGACAACACAAAACTGCACTG
WABM101901	Unused read	6A	155.925	ACAGCCCATATACTTGGAACTGATGTACGGGAGTATTCATCAACCTAAACAGAC
WABM101904	Unused read	7A	153.793	ACAAAGGGAGGGGGTGATTTGTCCTAGTATGCATGTCGACCGTCATCCGT
WABM101905	Unused read	5B	176.114	AATACAATCAAGATTGGCTCGACAAAACGATTCTTTGTTTTCATAAACTAGAGCCTTCTGCACTGG
WABM101906	Unused read	5A	49.6094	TTAACTAAGAATTATTCAGCATGGTCAAGGGATATAATGGGTGATGTGGGATATGGACACAATGTAAAG
WABM101910	Unused read	3B	98.5846	ATATATAGATGATACGGGGTTGTCAATCAGGTGAACAAAAGAATAACACCCACTGTGTTCTATATAGATCC
WABM101916	Unused read	6A	56.7311	GCTTAGCTATTGAGCAGCCAACTTTCCAGAATGCATTATGTTAGTAGTCATCACAC
WABM101918	Unused read	1A	121.961	TAGTTATAGACAAACCGTCTAATTTGCATAGTAGTCCTTGTTGACACACGGTAAGGTATGTC
WABM101921	Unused read	7A	79.1791	GGCCTCATACGGCTACTCCACTAGAGTTGCCCTCAGCCTTGTGATCTGTG
WABM101923	Unused read	6A	172.106	TCATTGTGTGTTTTTGCTCTTCATACCGACCTTTAGCATTATGTATGTTGCTAGAGTGGAC
WABM101929	Unused read	3A	85.0935	CTACACCTACGTACACTAACGTACGTGTTTTATGTAATATGCAGCATGGACAATCAGG
WABM101930	Unused read	7A	153.793	GATGGAGTATACAATATGGTTGGTTTATGATCTTAGACGGCTAGATCAAATCGGTCCATATTGG
WABM101931	Unused read	5B	207.009	TCTCTAGTACGAAATGCTATCTTTAACAGAGAGGAAAATGTGACTGATATATTATGGCATCGCTGC
WABM101936	Unused read	1B	52.1181	CGTGCTAGCAGTTCGGCAGAACACATGTAGATCAATAAATAGATCGGATCG
WABM101938	Unused read	5B	47.1991	TCTAACAAATTGCAGATTCCAGAGGCTCCTAGCATGGCGCAGCTAGCCAA
WABM101943	Unused read	2B	254.91	CTTCTCACGAGCGCCACAAGAACTAATCCTGAGGCGTTCAATTGGTAACT
WABM101944	Unused read	3B	42.5997	TCTGATTAACCAGTGCCTGTGCATGTGCCAATCATTAGCGTTCTTTTTCTGC
WABM101945	Unused read	5D	28.0444	ACACTGTCTAAACTTCTCCATATTTTGCCAGCATCAAATGAACTCAAACTTGGATCCAAAACAAAGATG
WABM101946	Unused read	3D	238.893	ACTTCACCTCATGTGCTCGTCTCGTCTCCGCCATTCTTTCCAACCACGCC
WABM101947	Unused read	6B	14.7194	AGCACCATGCACCATGCACCATGCTCACGGCGAGACCTCCTGTATGACAC
WABM101948	Unused read	6A	150.908	CTTTTTTGGAGGGGATACGGATTACACGAACTATATCGGTATTGGATTATGTGCG
WABM101949	Unused read	5A	313.431	TGTTATGATTATCTTAAGACACAACATATTTTCCCACTGGCTTCGATGACACGCAACTTAGG
WABM101951	Unused read	2D	6.10721	GAAGCTGTTGCATCTGCGTGATGTAGTTTCGGCGTCGCGGTCGGCGTAGT
WABM101953	Unused read	5A	94.8897	GTGCTTGCTGCAACCCCTCATGCATGAAGAACAGTGAGTCAGCTGTTTGG
WABM101954	Unused read	3A	74.8812	GCATTCTCTTGCTCCGAGGTCGTGGCTCCTCTTCCGCCTCCCTCTGCACT
WABM101956	Unused read	6A	89.6338	TGAGGCCAAATTTGCACTGAACTCCTTTATCTGTCCCCGTCCAACCACCC
WABM101958	Unused read	2B	297.761	AGCTAGCCCGTGCATTTGTGTGGGCCACCTTGCTAGTTATAATCAAACCA
WABM101960	Unused read	1B	179.555	AGAGCAGACACACATCCTTTGCCTCTTGCAATTCTCTGCACCGGGTTGTG
WABM101962	Unused read	3B	115.068	ACAGTTTGTAGGACAGTTTGTGTGACAGTGAGTAACATGCCCCCTCCTTC
WABM101964	Unused read	5A	292.333	CGTGCGCGGGTGTCATGCTCTTTGTCGAGTGCTAAACATGGACACTCTTT
WABM101968	Unused read	5A	217.18	CTGATCTCCTTGTTTCACATGTGTATTTTCTTGCTCATGAGCAATAGTATTATTGCTGCACTGG
WABM101972	Unused read	1D	1.57115	ACAAGTCGTGGCGGGGCAGTCGCCATCTCCTTATCACATTGTGTGGACCA
WABM101981	Unused read	2A	6.55088	ATTTTTTTCATACCGGTGGCGATCGCAAATAAACATCCCACTATAACCATATATGGGAAACAAAACA
WABM101983	Unused read	2B	257.275	TACGTGTGTGTGCGCGCGCGAGCGCCTTTGGCATGCACGTGACAGTAACC
WABM101984	Unused read	5D	221.674	AACACTACCAAGCTCGCAGTGATTTTCGGCATCGTTCTGGTTTTCCTGCA
WABM101985	Unused read	2D	255.101	CCCTGAGCTCCGGGTGCTTGTTGACACGCAGAGGGAACCGTTCCCCCCGA
WABM101987	Unused read	2D	113.618	TGCCAACATAAACTCTTTTGGTTTAGGTAGAGTGCAAGTACTGACGGACCG
WABM101990	Unused read	1D	39.3989	GTGACTGACATGACATCCTATAAATATGATTAATTCCCACCGGCCATTAACAATTCTGCAAC
WABM101994	Unused read	4B	22.7031	CCAAGACATCGCCAATTGGGTGGGTGTCCAACTGTCCATGCATGCATGGT
WABM101999	Unused read	2B	51.5584	CTATCAGATACGCCTACCTCAGAATGTCTGAAAGTTCAGAAGACGCAGAATTATC
WABM102000	Unused read	4B	74.2982	GCTCAACCTAGACCCTTGTCGTGGTCAGAGGAAACTGAATCGATAGATGG
WABM102006	Unused read	2B	70.2012	GAAAATGAGTTAACTGAATCAGGCACACACCCAGCTGAGTGGAGTGGATC
WABM102013	Unused read	5B	222.32	CGAATCTTGATGAGTGACGGCCACCGAAATTACATAGAAAATATGTAGGAAGCTAC
WABM102014	Unused read	2A	2.32326	AGATTGGCGAGAGAGATAACCCTTGTATGGCTGTGTCGAGCTTCCCATAC
WABM102015	Unused read	2D	0	AAAGTGTTGCAATGCACATGGGCCAGGCCCAACTACGTAGTTCTGCACTG
WABM102019	Unused read	5B	121.528	GAAAAAACCCGAAAAAAAACCCATCTAAAATCCAAAAACGCTTATAGAAATGCAATGCACGTGA
WABM102023	Unused read	5A	236.401	GCAGCAGCATCACCTTGTCCTAAAGCTAATCAAAGAATCTTTGGCTGCAC
WABM102025	Unused read	5A	272.134	TGTCACGTCATGCATCCGATCTGAGTCAGAGGATTGTTAGTCCATGATTTG
WABM102029	Unused read	2D	243.842	CTACGACACACAGAAAAATGCAAATATTTAGTTTGTCGTAACGAAATGGAAGAGATAGACTTACAGTGTA
WABM102033	Unused read	1D	43.717	GACATGCGTGCATGTACGTAGCAGTTGATTAAGTAGATTGTTTGTATTTTACAGACATATGACACG
WABM102034	Unused read	1B	69.1853	TGGGGGAGATGCACAGCACAGGAGCTAGTGATGTTCACTTTTGGGTTGAC
WABM102036	Unused read	2A	137.992	GTGTCGTATCTGTCTCTGCACACACAGATCATATCAATGGATGCTCCCTC
WABM102039	Unused read	7A	22.3147	CACGGAACTATCGTAGAACATGGCGACCTGAACATTCTCTGCACTGGATC
WABM102041	Unused read	5D	21.1144	ATTCAGTTTTGGCTAAAGTGAAAATTTTCGTTTGATGCCGACTTCTGTTGTTGCTACAGGG
WABM102042	Unused read	5B	188.901	TTGTTGTGTGTGGAACCTGCCTATGGTCTGATTAGTGGGCTGTTCCTGTA
WABM102044	Unused read	1B	143.392	ATCCCTGTGTGCCTGTGCTAATTCTTATACTCAATCAGTTGCCAATTGTATTGCATACC
WABM102047	Unused read	2B	260.575	TGTGTACGAGTCAAGTGGTACATACTGTCCGTCACGAACAAAAGAAAATTCACC
WABM102048	Unused read	1D	62.6181	GTGCCACGTGTGACATTCGAGCAAGGAGCAATGCCAAAGCTCAGACGTCT
WABM102050	Unused read	2D	37.8111	AAGGAGTTGCCATGTCATGTAGTAGAGCCAACCTAATAGTCAGCATGTACAATAG
WABM102051	Unused read	1D	43.717	GTGTAATAGGTCTGTAAAATACAAACAATCTACTTAATCAACTGCTACGTACATGCACGCATGTTCATACTTTA
WABM102052	Unused read	1B	180.806	TAAAGTATATAAACCAGCGCCCCTACATGTGTAGCATGCACGGCTTACTATTAG
WABM102053	Unused read	4A	0	TTTATTAGCAGGCCATACAAAGAACAGAAGATATCATACTTTGGCAGAAAGAGAGTAGGGC
WABM102054	Unused read	7A	130.978	CAAAACCTAAGTTATTGTCTGGAAGCATATACGTCAAATAAATATAGTGGAAAGGACCACAATGACATAC
WABM102059	Unused read	7B	201.362	TGCATGTTCGCCGGATCCTAGTCTATCCATACAATTGATACAGCTTCTGTAG
WABM102062	Unused read	6A	56.7311	AGAAAGATCAGTGATGCTGTCCATTTGTGAGCACACAAGTGAATTGAAAATCATTGTAATATAGTGCAG
WABM102065	Unused read	1D	43.717	AACACTCTGCTTTCTTTGACTACGCTGCACCTCATGCACCTCATCCGGTC
WABM102066	Unused read	4B	103.025	GAATACTGCTGCAAAATACATATTAGTATTATCAGATATGAAGGGCAAGTAGTCGGACAATGATGCAC
WABM102068	Unused read	7D	107.474	TGGACGTGGCTATGAGAGAAGGCATAAAAAGCATTGTGATCAGAAGGATTAGTAAC
WABM102075	Unused read	3B	222.501	CGGATGGTTTTTTTACGGCAAGTAGCAGTGCAAGTGTAAGCGCAACATCT
WABM102076	Unused read	5B	47.1991	GTTCGTAACCCGTTGGCTAGCTGCGCCATGCTAGGAGCCTCTGGAATCTG
WABM102081	Unused read	7A	215.551	GATCCAAGCTGCTAGTGCGTCAAATCTAACAGTCGCGGGCTCTGACGCCA
WABM102083	Unused read	1B	155.998	AAAGATGGAGAGGTAAATTAATTTTGGTGGGGACTAATTGGCAAGATGCTGCACTG
WABM102085	Unused read	3B	302.582	ATTCTAGTGTCATAGTTGATCGTAGAATGGAATTAACATCCATCCGTTCGCAAGCC
WABM102088	Unused read	5B	26.7335	AGTGAGAAGAGAGGAGAGAGAGTGGAGTGGGCTCTTAGGCTGGTCATAGT
WABM102091	Unused read	5B	267.233	ATATGTGGAGCCATGATTGTGTTTGGCAGCGATTGGAATGGCACGAGGTT
WABM102097	Unused read	4A	7.44008	CATACGAGCCCCTCATGTTAGTTTTGCTGTATGCTAAGAATAAATGCCATCGAAAATGTC
WABM102106	Unused read	2B	215.142	CATGTTCCGATGCATTCTAACATTCTCCGTTGGCCTTGTCGCCGACGAGT
WABM102107	Unused read	3D	1.02704	GTGGTCTCGGCAGATGGCCGCCAATGCACCAGCGCGCCTATTACGAGCTA
WABM102117	Unused read	5A	313.431	ACTGCATCAAGATTGTGCAAAGTTTATTATAGTGTTGTACGCCTAGCTAGCTCTGTATCC
WABM102119	Unused read	7D	107.474	GCCTCCTGCCAGCTGGTTCAGCCTACATCTCTATCTTGATGATGCCTCCA
WABM102120	Unused read	4A	127.463	TCCCACCGGTGCTCTTGAGCGCAGAGAAGAGCACTTCCCCTCACTCCCTC
WABM102122	Unused read	4A	44.9817	GTGGTGTGTAGGGGAAACCTGAATCCGAAAATAGTAGGTCCTGCACTGGA
WABM102127	Unused read	2B	218.215	TAGATTGCTTCTCGAGCCGTTCTAGCTTTCCACTGAGTGATTTTGCATGATC
WABM102133	Unused read	1A	55.6304	AGAACACACAATTACTTTTTTCTGTAGTACTACAGATCTCATTCGACACAAACACTGCACTGGATC
WABM102138	Unused read	7A	215.046	CATTTGTTTTCGACTGATTTTTTTCCCTATAAGCTTCCTCGCGTCTTTCTGGCTG
WABM102143	Unused read	6B	14.4694	GGTGAAGTGTTGGCACGCATGGTTATGTGATTGGTTCCTGTTGCTCGTAG
WABM102144	Unused read	7A	79.1791	ATGCTGATTGGCCTCATACGGCTACTCCACTAGAGTTGCCCTCAGCCTTG
WABM102145	Unused read	1A	2.55829	GGGGTATGCTATGGAGAACGTGTGGCGTGCTTGTATTCAACGGTCTGCAC
WABM102147	Unused read	6D	191.105	GAACTGCACCTAACATACAGAGAGAATGCAGGCACCATTGTAAGACTGTTATC
WABM102148	Unused read	4A	183.314	GCCTCACAAGCAGCACGAGAAGAACAAGAGGGACAGGACATGCGCATCAG
WABM102149	Unused read	6A	14.1879	ACAAGACATTGTAATCCCTGTAGCACAGTGTCATCTCGCCGTCATCGAAC
WABM102152	Unused read	6B	14.4694	CTGTTGCTGAGTCATGTAATAAGTGTGATGTTTTTGCTTGTGCGCGCATTATATTTAAATGTGTGC
WABM102154	Unused read	4A	70.3986	GAGTACAATGAAGGAAATCTATAACTAATACCGACACCTAGACCAATACTAATGGTTTTACACCCAA
WABM102155	Unused read	7A	8.16979	GAGGTAGCAGTAATCCATATGACAGACATGGTAAACTACATGGATGCTGACATC
WABM102156	Unused read	5A	0.529105	ATTGTGGCCCATTTCGTAGAGTACTACTTAGTTTTGGGGGTCCCGGAGTG
WABM102158	Unused read	1B	22.5671	GGGGCCAGCTGGGAAATCGACCAACTCAGCGTGATTCTCCACGAGAGTGG
WABM102161	Unused read	6A	51.8281	AACATATGACAAGGCAGTCGTGCATGCATGGATGGGGAAGGAATGAAGCA
WABM102162	Unused read	5B	266.734	TACTTACAGAAGTTGTTGCCCTCCTTGATGATCCACCAGTAATGGTAGAAGC
WABM102166	Unused read	5A	43.8532	TTTGTTGATAACGTTGTTGAAAGCATTGTTGAGCTTGGTTGGAAAATCCGCCTTCTGC
WABM102170	Unused read	6D	0	GACAGATCAAGGCACGCTGGACCTTCCGGCGTTGGTGCAGTCGGTGGTGC
WABM102171	Unused read	6A	172.106	GATGCAATCTCTGAATAGATAGCCACACAAACAAAATGCCTTATGCACCTTACCAC
WABM102172	Unused read	2A	137.228	AGGACAGAGCGAGTTGTTGAGCAGACTGGGGAAGGACCACGACAGAAGTA
WABM102177	Unused read	3D	238.393	CTACTATAACTCCATGAGCTATATATAAGCCTCTGTAAGTTATGCACATATCTATAAAAACTGCACTGGATCC
WABM102178	Unused read	3B	98.5846	CACACAACATCACCATAGATTCACGATCAGCAAGAGAGGATCTGCACATAC
WABM102180	Unused read	7A	8.16979	TAAAAAAATCTGCTCTTGCGCACATGTGCATCGTGCGACGTAGCAGTGTA
WABM102181	Unused read	2A	135.169	GCAAAGCAGCATTGCACACCCACCAGAGCAACCTAGATAATGTTAAACTTC
WABM102182	Unused read	1A	55.6304	CATTTAGTTGACATGTTGATCAACTTTTGTGATGGTGATGTCCGGCAGCGATTAG
WABM102183	Unused read	2A	180.504	CAGATTTTTGCATCGTCTGTGCGTCGTCCATGGTTTATCGTGTGTATAGC
WABM102184	Unused read	7D	107.474	CGCCGCCTGCCAGCTGGTGCTGCCACAATCTCTATCTTGACGACGTCTCA
WABM102185	Unused read	7A	8.41854	CATTTATCAAATTATGAAGATGCATTTGTTAGACGCAACAAAAATTACGTGCTTTGAGGCATGAACGGC
WABM102188	Unused read	5B	226.966	ATTAAGCGATATGGGTCGGTCTGTTTCGCTCTCTACGGACAATAATAGCTG
WABM102189	Unused read	4A	176.94	CAAACATCTCTCTCCATCTGCACTGCTTTTTATACATGTCAAGTTGTCTCCTTTGC
WABM102190	Unused read	3A	93.066	GTGAGGATGTGTATCTCACCGATGAGGAGGACCAACAACTATTGAACGAG
WABM102192	Unused read	5B	285.41	GTTGGCTATTGTGATGAAGCAGAGTATGGTGAATACAATGGTGAGTGGCG
WABM102193	Unused read	6A	170.095	TCCATCAGCGTCAACTTGGTCCAGAGTGCATGCGTCTCCATTTCCAACAT
WABM102194	Unused read	6A	172.857	AATAAGCACTCGTCGATCTATTATCTTGTTATAAATACACCCCATCAATCTGCACTGGATCC
WABM102199	Unused read	2D	115.377	GCACGGGTGGCTTTCATGTGGGGCCCGGCCCATGAGTCACTTTGATCTGC
WABM102200	Unused read	3B	297.293	ACACACACCTACATGGAGATCAATCGTGATCTCTCACAAAACGATCTAATCCAC
WABM102205	Unused read	7A	215.551	TTCCACCTCCAGCCAAACTTCCGAGACGCCATCGAACTTTGCTGCTGCTG
WABM102210	Unused read	7A	96.538	CGCAAAATAAGGAAAAGTTGTAAAAGAGATATCCACAAACAAGAAGCCCAGAATGTGTAATGCATTCAG
WABM102216	Unused read	7D	151.661	TTTGGAGCTTTTTTGATAGCTTCAACGATCTCTGCCCAAGAGAATGGGGC
WABM102218	Unused read	5A	86.5263	AGTCGTGGTTTGACGGATGAGGAGAAGGTGATGGCAGTGCAACTCCGGGA
WABM102221	Unused read	4A	124.617	AGGGCCGCTGGATTGTTTGATCGTCCGCAGGTCGGCCAGCACATGTCGTC
WABM102224	Unused read	3B	273.148	CAGAGATCAGGTCCTGAGGTTGCAAGTGAAAGTTCAAATCGTCAAGGCGT
WABM102225	Unused read	5D	291.433	TGTCACATTCCACGACCTATGTGGCTCGGGATCCCGATGGCTCCCCGTCG
WABM102231	Unused read	2A	236.292	GATTGATATATGCCTCAGTTATTCCTCGGAGCATGAAAGCAGAAGCAATGAGAATTAAGG
WABM102235	Unused read	3B	42.5997	ACATAACGCAAGGCGTCCAACTGAGCTAGTATGCATGTTGGTAAATGGTAC
WABM102236	Unused read	5B	99.856	GGACGTTGTCCCCATGCCCGAGATCGAAGGAGCTCAGAGAGCGCGGCCAA
WABM102237	Unused read	5B	309.657	CCTCGTAGAAATCATTGCCTAGAAACGAACACTAACAACAATATTGCTCGGACATG
WABM102238	Unused read	2D	68.8817	AGGCATTGATTTTTACACCATTGAGTTCATCCATGGAGGAGTTTCCACTGGC
WABM102239	Unused read	7D	151.661	TCTAGAGTCATGATCAATGGGGAGCTGGGTCCACCCATCCTTGCCAAGCA
WABM102243	Unused read	2D	225.195	GGTATCCACCACCCTAGCCAACTTTCCAGTGTTGTGACAATGAGTACAGA
WABM102247	Unused read	4A	7.44008	TAACAGCTCTATCGGACGGTTGCTTGGATGTAACATACGAGCCCCTCATG
WABM102250	Unused read	2D	37.3035	AGTGCGCTTTCCCGCAGTGTGTTTCGTGACGTGTGTGTTGATGCTGCTGA
WABM102251	Unused read	7B	162.149	GCAAGGAATACATATTTGAGAAGCTGAAGGAAGTCATTGAGTGCGTGGTTCAAG
WABM102253	Unused read	5D	263.257	TAGTGTATCTGCTTGCAGGTTGTTGGTAGATTCAGAGCAGCACAAGCATTC
WABM102257	Unused read	1B	231.018	TTAGTTGCTAGTACAGGCATAGCTGAGAAACATGGCTCTCCTCTCGGGTG
WABM102263	Unused read	6A	106.96	ACAGTCTCTGAGTGACGATGGCACACAACGGCTTGGTTTGTAGCGAGCTG
WABM102268	Unused read	7B	227.934	CTCGGAGTGCATCACTGTGGCAAGAAGGTTGGACGTGTGGTAGCGTTTGG
WABM102269	Unused read	6A	106.96	GGCGAGTCGGTAAAAAACATGTAATATGCAGCCACGTGAAGCATCGGCAT
WABM102272	Unused read	5B	188.901	CTGTTGCTCTCTTCTCTTGGTGCTGGCTAGGCAGCTATCGCTATCGTTCA
WABM102275	Unused read	5D	291.433	GTTGAAGGAGCTGTATTGCCCACCAACCCTACACAAAAATACCATCATCTTTTC
WABM102278	Unused read	5B	266.734	TTGATGTTGTTCCCGAATACCGCGAGGGCCTCGGCGTCGCTGCACTGGAT
WABM102280	Unused read	1A	138.487	GTACAACTTCTATGTAACCTGCGTAATCTCTTTCCCCACCAATCAAACTGCC
WABM102281	Unused read	2D	30.682	TTTGGAGTGATCAACCAAGCACATACTTCGACCTCAGGGTTATCTGTGAATTTG
WABM102283	Unused read	3B	193.582	CAAGCTCTGCCTGAGGAAGCGCATAGCTGCGTGCCTGCTCTACTCTATTA
WABM102286	Unused read	3D	73.262	TGTGCGGAGGAAGAAGGAGTCCTGTTGTTCCCTCTCAATGATAAGCCGCA
WABM102287	Unused read	3A	181.361	TATATGACACATATGCTAGAGGCCTAGAGCTGCTCTTAAGCTTTACGTCGG
WABM102294	Unused read	7A	228.83	GGCTCCTGATCACGGACTGGCTGGCTCTGTCTGCGGCGCCCCTCCTGCAC
WABM102299	Unused read	2B	39.0915	ATGAGTGTGTGCACGGGCGAACGGAGGAGGCACGGCAGCGGTGTTGTGCT
WABM102307	Unused read	2A	8.88411	TAACTCGTCAACATCTCCCGCCAGCTATGGACCAGACACAGCGACACCCG
WABM102314	Unused read	5B	226.966	CCAGCGATAGTCACAAGCGCTCTATGCATCTCATCGACAAAGTGACACAA
WABM102316	Unused read	1A	121.961	TTGCTTTAGGCAGATGGCTTGAGCAGGAAGGTAGGCAATTATAGTAGGTG
WABM102317	Unused read	1B	97.4278	GCTGTGTGGATTTGTTCGGGTGGCTCCAGCAGGTCCTCCACAGGATTTGT
WABM102318	Unused read	3A	198.219	TCCTCTCGTGCCTCAATGGGCAAATCCTAAATGGCGCCCGTTTCTTCCCT
WABM102321	Unused read	5B	26.7335	GTTCCAGCCCTTGTTGACTTAATTTCAGCACAATTCACTTAACTTCGTTAACACCAGC
WABM102324	Unused read	2D	30.682	AGTGCCATGCTCATTCGGTGCATTTACAGTGAATAGACGACAGAACCACT
WABM102325	Unused read	7A	48.2611	CCGATCCGTATAGCAACAACTCCATAACTTCTGCCTGTTGCTTGTCTATC
WABM102328	Unused read	1B	119.802	CTTGAGATGTGGGCGAACCTGAGCAAAATGCTCCAGAGGTAATTTCAATC
WABM102331	Unused read	1B	96.674	AACATGATCATTGGCGTGACTGATAAAACTGATTGTTGGCTTGGACCATGTGC
WABM102332	Unused read	5D	263.257	CACTGTCATGATAAGGCTTCAAAGAAAACATTCGAGTAGATTAAGTGTCTGGGCATATTCTC
WABM102333	Unused read	5B	310.412	ATCATCCATCAGGTCATGGAACAAAATCATGATCAGAACATTGCGCTAACGACAG
WABM102338	Unused read	5B	155.415	CCGAGCCTCCACTCCTTGAATACGCATTGCATTCCAGCAACATAATGAAG
WABM102340	Unused read	4A	28.0161	ACCGGCTATCGTCTTCAAGTCTACACCAGCTGCCTTTATCCATCGGAGTG
WABM102344	Unused read	7B	162.149	TGGGATGTTGGGGGAGATGGAGTTGAGACTTTTGCTGGTGTTGGCATGCT
WABM102347	Unused read	2A	202.58	AGGGATGAACAGAACACAACAAGCCAAGAATTACAGTGTTCAGTACCTTGCTC
WABM102354	Unused read	5B	101.611	GTGAAGACCTTGGTGATGATGCCTCATCGTGGTCGAGGTAGCAGCAAGCG
WABM102355	Unused read	3D	218.629	CTCAACTTGTCTATTCAATCTAATCGACCCAACCTAGCCTATATGATACAACAAACTACCG
WABM102360	Unused read	5B	267.233	GCACGGCTGCCATCCATTACACAATGCAACTTATATATACACAGAGGTTAGC
WABM102364	Unused read	3B	73.6287	CTTGAAGTCGTCTTTACTGTCAACAGTTGTCCATCTACTAACACATCGCTAGTC
WABM102365	Unused read	4B	128.044	TGCAGTTGACTGTTGTGTGTCTGGTGCTGCCAATCTCAAACTAGCAAACC
WABM102366	Unused read	7D	107.474	ATAGCGTTTTGTGTGATTTATGTGTCAGATCGGGGAGGCAATTAGGGCATG
WABM102370	Unused read	4A	94.9498	CCTTGCGGATGTGTGCGTACTAACTGCTCTCTAATCGCTGAACACCCCCA
WABM102380	Unused read	7D	107.474	GGATGATTGAACAGAAGGCGGCACCAGATGGTCGGCTGCGGCGTGCGAAC
WABM102387	Unused read	4A	127.212	TAGCCCAAGTCACAAGTCTACATTATTGAACCACTAATATACTAGTAGTGCATCTCTCTTGAAACC
WABM102392	Unused read	5D	291.433	GCAAGTGGCAGATTTGATTAAGCCAGAAAACTTGCTAGCTTGCAGTATTGTACTC
WABM102396	Unused read	3B	101.152	CCTTGTCCTACTTTGAAAGCATGTTATCATACCTTGTGCATCCATTTTCAGCTTTCGG
WABM102398	Unused read	2A	180.504	TAACTGAAGAGGGCGCCAGCCGCTAGATTGATATATCGTGCATAGATCGT
WABM102399	Unused read	1A	138.487	ATGTTTTGCATCCGGATCAACCTTGGTCGACGAGCATTCCAGTGTTTGAA
WABM102400	Unused read	6A	155.925	TACAAACAACAGCTATCACTTACAGCGAAGCAAGTAGCCTCCATCAGAGC
WABM102405	Unused read	5B	155.415	TCCCCTCAATGAAGACGGTTCAGCTGTAAATGACCCATCAAAGACGCCTC
WABM102410	Unused read	1D	39.1502	CGGTAGCTCCTATTCCTTCATCTTCGACGGCAATGTCACCCCTGCTTCTC
WABM102415	Unused read	5D	291.433	CGCCACTGCCATTGGAATCTGTGCCACTGACATGGGGTTTGAACTGCCCT
WABM102417	Unused read	2D	113.618	CAAGAACCTGTTGTAAGCATAACATTCAGAGTTTCAGACTGCATGTAATGGTAAACAAAACATATAGTAGAAGA
WABM102422	Unused read	5B	192.063	CTGATAAAGCTGAAGCTATCACACTCCGTTAGGGCATGACTCTTGCAAGA
WABM102433	Unused read	1B	120.057	ACTCGATGGTAAGTGTAATTGATGAGGTTTGCGTGCACGGGTTTCACTTTATTC
WABM102434	Unused read	2B	97.1224	GCCCTCAAACATCATAAATTTTTGGGCAGCAATTGATTTCGAATTTGGCACAAGAAATGATGCAAC
WABM102435	Unused read	5B	0	TGGAAAGAGCGCGTTCCAAGAGAAGCAACTGCTAAACAGCTTCCATGATT
WABM102440	Unused read	5A	162.275	GATTGAAGCGGGTGAATCAACGGTCGAACTGGCGAACCAACAACATGCCC
WABM102442	Unused read	5A	204.698	CGTTGTCTCCGACGTCCTTCTTTCCTCTCCCATTTGCAAGGTTGATCAAT
WABM102444	Unused read	7A	215.551	ACACGTGCATGTCTCGCCGCGTAGAATATGTACATACGTCTTGCAGCGCG
WABM102445	Unused read	3A	197.969	CGATATATACATATATGCATTGACATGGATCTATCCCCCTCAGCTAGTGGTTTGG
WABM102446	Unused read	3A	222.227	GAAGTAAATCCCTCCTCAGCAATTCTGAGTACATATTGGCCAATTCCTGCAC
WABM102447	Unused read	3B	144.774	ACAGGAGGATTGCATGAAACCAGAAAAAAATCATTCTAGAACTTCTAATCTGCACTGGATCC
WABM102450	Unused read	4A	127.212	ACTACTAGTATATTAGTGGTTCAATAATGTAGACTTGTGACTTGGGCTATCGTCTTTGTGCATGAC
WABM102455	Unused read	7A	79.1791	TGAGCTCGAAGAGGGGCGCAGCTGAGAGCCTTGTGTAACACCCTCGATGC
WABM102456	Unused read	3B	39.0434	ATTACTGTGGCGGAGCTGCTGGAACTACTCTCTGACAGGAAGTCCACCGG
WABM102457	Unused read	6A	172.106	GATATTCTTTTTCGATCTGTTGGGTCAGGAGGAAGATCATCTAAATTTATTTCTGCACTGGATCC
WABM102458	Unused read	5A	89.0949	CCGGAATATCTAACCTTTTGTCTTCAGGTGGCATTTGTGTTTCAGTAAAGTGTGC
WABM102459	Unused read	2D	225.195	CCGAAAGCGAGGGCAGCATTTTCAATAGTTGGAGACTATTCATGCGTTGT
WABM102465	Unused read	3A	27.2277	CCTGTCTGCGGGTGGATGGGTGTATGCGCATTTTGCAATGCCTTTCTCTC
WABM102468	Unused read	7B	126.403	CTCTCGTCCCGGTCTTGGGTCGCCAGCAACTCGCGCATGGAGAGGTCCTC
WABM102470	Unused read	1A	20.7283	CTAGTATATGGAACCTCAGCTGATCCAAGAGCATCAAATTTGGCTGGTTTCC
WABM102471	Unused read	7B	12.5141	GTCGAAGTCAATGAATTGTTTGGCACTATGAATATGATCTCAAGCTCCAAGAAGTACATGC
WABM102473	Unused read	5B	310.412	AGCATTGGCATCATCCATCAGGTCATGGAACAAAATCATGATCAGAACATTGCG
WABM102481	Unused read	5B	7.77612	TTGGGACAGATTAATACTTTGGCCATTTGCAATGCACCCAGATCACAGAGG
WABM102482	Unused read	4D	11.8627	CAAAGAGCTCAACGCCTCGATCACTTGCGGTGAGAGCGGTTTTTTGTATA
WABM102483	Unused read	3D	1.02704	TTCTGTGGCGTGAGAGATTAGGCATCCTTATCATTCCAAAGCTATGCTACAG
WABM102484	Unused read	1B	69.1853	CATCGTGGGTGTTACATTACCCCCGCTTAATTTTTGTATGCAAACCATCCAC
WABM102492	Unused read	2A	174.69	TCTGCATGTTAGCGCATGCGTCCTCGTCAGCCATGACACGTACATGTACA
WABM102496	Unused read	1B	231.018	ACACTAAAACGACAATACTACATTGATGAAAACATCTCACGGAGGATATCACCATAATCTACATGGC
WABM102498	Unused read	1A	1.02724	CCGAGATGACGAAACGAGTTGTCGGCTTGTGGCTGCCGAGATGGGCAGAC
WABM102499	Unused read	7A	22.8147	AATGATGAGAGACGATGCAGCGACAATGGCCGACGGTGATGCAACATGGG
WABM102501	Unused read	6A	155.925	GTTAGGTTAATCCGATTTGTTACATCACCCACAGCCCATATACTTGGAACTGATG
WABM102507	Unused read	5A	162.275	AGCGAACAAGTGAGTCACCATGAGCTGGTTAGTGGGCTACATTTGCGCTT
WABM102508	Unused read	3A	195.185	ACAATGCTGACCTGCTGCCCAGTAGCAATCCTAATGACTAGAGCTGACAA
WABM102511	Unused read	1B	85.5149	CGTCATTACAGCTAACTAACCACGTTCACATTTTCTTTCTTGCATAAAACCATGTTCATCTTGTGTTAC
WABM102525	Unused read	7D	107.474	CCACAATCTCTATCTTGACGACGTCTCAATGGCTGCTCTTATTGGTACAC
WABM102527	Unused read	6A	56.7311	AGCGTGTTCTGGTGAAGGAGTCGATCGCCGGAGAACAGCCTGCCATGTTT
WABM102532	Unused read	4D	11.8627	GCAAGTGATCGAGGCGTTGAGCTCTTTGGCGAGGATCGCTGGGAAGTCAA
WABM102533	Unused read	1B	124.041	ATCTCCTGTCTTCTCTTAAATAAGAGAAGACAAGCATTCTCTTAGGGCATGTAAAATGGTTGATAAGAC
WABM102534	Unused read	4A	181.801	CCATATTTATGGAGCTCCTTCATCTGTACCTCGACTCCACGGACTACGCT
WABM102535	Unused read	6D	188.227	TTTGACTTGGATCACTTCTCTGTTACCAATGGATTTTGGCTTGTAACGGTGCG
WABM102537	Unused read	2B	21.1249	ATTAATTGCAGAGAGTTCATATGCTCTGGTTGAGCACTTAGGAGGTCAGCG
WABM102546	Unused read	3A	27.2277	AATGCGCATACACCCATCCACCCGCAGACAGGCAGAGAGAAAATGTCATC
WABM102552	Unused read	2A	2.32326	GATGAATTTGTGTCACTTGTTTGAACTAATTAATTTGTCACGCAGATGGGAGGAGAGTTCC
WABM102554	Unused read	4B	3.62926	CACACCCTGTCACGTGAGGCCACTTCACACTCTACTACTCCACTAGCTGC
WABM102561	Unused read	3B	101.152	CTTCACCATCATCAGACAAATCAGTTGAATGTAAAGGCCTTTCAGTTTCCTCCTG
WABM102563	Unused read	1A	121.961	GGCAGATGGCTTGAGCAGGAAGGTAGGCAATTATAGTAGGTGTGTTCTCA
WABM102566	Unused read	4A	29.2687	AGTACTTGTACAGACACATGCATGAAATCATGGTGCAACCTTTGCATGTGTGTG
WABM102568	Unused read	2B	32.3208	CATCGGATGCTCATGCATCAGTGACTTCAAGGCCGCTTCGATAATTAACG
WABM102570	Unused read	1A	1.02724	GTTCGAAAGGAAACAACGAGCCCATATATAGGTTTTCTCGAGAAATCTAGGAAGC
WABM102571	Unused read	5A	204.698	TCTTCCGTCGAGGCATGCGGCCACATAATTCATCCCCTCATTATCTCACC
WABM102572	Unused read	4A	176.685	CCAAAGGATAATACAACAAAGCTACAGCTGAGGCGCACCAATTCTAACATAGC
WABM102573	Unused read	4B	3.62926	TGCGGCGCGACAAACACACTCCCACCGCCATCGCCGACGGACACACAACT
WABM102575	Unused read	4B	47.5674	AGGGAGTACCCAACGAAGACGTCGAGTGCAATCCACTCGACCAATCATAT
WABM102578	Unused read	4A	160.162	CTCAGTACTAGACCTTGATACTGTTGCTTGTTTGCGTGCACTCCAAGATATC
WABM102580	Unused read	5A	177.463	AATCAAACCTCCATAAATCAGAGTATTCGTAAACATTTAACTACTCACCATCCATCTGCTGCACTG
WABM102581	Unused read	4A	183.314	GACAGGAGCAAGTGCTACTAAGATGGCAGCAGCACAGGATTATAAGTGTA
WABM102582	Unused read	4D	52.4905	AGCCACGTCCATCAGCGACAGCAACAGCGAGCGAAAGCAGGCATAGTACT
WABM102583	Unused read	4A	176.94	AGTGGTCAGCATGCGTAGTAATTTACGGGGCTATGGACAGTACACATGGC
WABM102584	Unused read	6A	174.388	TAATGCTACACATCATTTGTGTGTCTTTGATTGATGGCCAACTCAATAGTACACCAGACC
WABM102587	Unused read	3A	181.361	GTGACGTGAATGCTAAATACACGCCATTAGTGGGGCGCAACCACTCCATC
WABM102588	Unused read	1B	143.392	ACAGAAGTATATGGTGAATGGGTACATAAGATCCCTGTGTGCCTGTGCTAATTC
WABM102589	Unused read	4B	3.62926	TTGGTTGAGTGCGAGGTGAAGACGTGAATATGTGGCGGCATAGTTGTGTG
WABM102591	Unused read	3B	302.582	GGATGGATGTTAATTCCATTCTACGATCAACTATGACACTAGAATATACTTGCATACTTCCTCCG
WABM102593	Unused read	7B	40.028	AAACAAACAAACAACAACACTTGAAAAAGAAACAAGGCTCCAAGGCCAACATCCAAGGAG
WABM102604	Unused read	1D	37.0733	GATTTAGTGTCAGCCCAGAACACAATAGATTTCAAGATGCAGCAGCTTTCACTG
WABM102609	Unused read	5B	207.009	GTTCTACTTCACATCAGTCCTATTCTTGCCGTGCACATCACATTCTAGCTG
WABM102610	Unused read	3B	177.861	TCCCGGATGAGCGTTGCTAGATAGACGATGCCTGCACGGCCGATGCATGA
WABM102617	Unused read	4B	154.164	CTTCGTTTGCATTTAGATTCAGCACCAACAAGTACCGCACGCCTGCCTGC
WABM102622	Unused read	5A	161.006	GCTTGTCCCTGTGTTTGTACCTGTGCCTGTTGTTCTCTTCCATCAGTATC
WABM102623	Unused read	3A	27.2277	CCCATCAGCCATCGGATGGACGCAACGCATCTTGTTTTGCACTGTTGGTG
WABM102625	Unused read	3D	1.02704	GACTCACGGCCATTGTTGTGAATGCACTGTGATCAAGGTTCACGTTCATA
WABM102626	Unused read	3B	75.1467	AGAAGCTCGAGTCTTGTACCCGCCGTTGGCAGGAAGGAAAGAACCTACGA
WABM102628	Unused read	1B	66.8994	CGGAGCATCATTTATGTTGACAAGCTAAACATGCTAGTAGCATATTTGGGCAAGG
WABM102629	Unused read	7A	88.37	GAATCAATACAGATCAAACAGGGACGATACGTTCCTGTGGCAATCAGCTAAG
WABM102632	Unused read	5B	228.235	AAGACTGCCATTGTTTGCTATTTGCTGTAGTGAGAGTGTTTTGCATTGCATTAGTCTAGG
WABM102633	Unused read	7A	6.09032	GGCCACATCGACATGCTGGTTCAGAAAGCTGATCAACCCTCCCAAGTGTG
WABM102637	Unused read	7A	54.9747	CGGCGACTGAGGGGACAAGGCAGAAAAAGGAGCAAATATTCGCTCTCCTC
WABM102640	Unused read	3D	33.9026	TGCATTCAACGCATCCGAGAGACTCGCCATCGCCGTTGTGGCACTGCACT
WABM102641	Unused read	2A	44.8629	TCGAATATAATAACGCTGGTTGCGGTCGTACATATTTTGTTCTGCACTGGATCC
WABM102644	Unused read	2D	113.618	CAGAGTACTGGAAAGCAAATTGCTTTATACTAGATGATACCCCGCGCGTTG
WABM102651	Unused read	4B	101.33	CGGTTGTCGCCTCTCGACGCCGCAAGCTCGCTGTTCGCACACGAACACGT
WABM102655	Unused read	5D	21.1144	AGTAGCCAAATGAGGGGTGACCGGTCATTGCCCGCGGATGCGCCCGGACA
WABM102656	Unused read	5B	150.035	TAAATTGCCCATGCGTGTACATGCGTGTACAGGTTCAGGTTCAGTTTAGG
WABM102658	Unused read	6D	174.05	GTTGTACTTGCAGCGTACTTTTCATGTGCAATGTGCTGAGGTGGATCTCC
WABM102664	Unused read	3A	27.2277	TCGGATGGACGCAACGCATCTTGTTTTGCACTGTTGGTGCATCTTTGAAC
WABM102666	Unused read	4D	52.4905	TAGTCCTATAACTTTGAAACTGCAGTTTTGGGTCTATTGGAGATGAGGTGCGTC
WABM102670	Unused read	5B	176.114	TCACAGGATCAGCCAACACACCACGCAACAGTCCATGGCAACGGCCACAT
WABM102672	Unused read	7A	215.551	CAGTGTGATGGCTATGAAACTACACTGCCACTTGCAAGGTCAACTGCTGT
WABM102673	Unused read	1D	9.17805	CAACGGAGACAAAAACATGGGTTGGCTGTAGCTCTGGCCCCATTGCTCGC
WABM102678	Unused read	3A	118.489	GTTGGACACTCAAGACATCTTTATCCATGTCATCAGGGTACCAATTTTAGCATCC
WABM102696	Unused read	7D	107.474	GCGTGTTTTCATTTGCTTTTGGCAAACACCAACAGTGTGATCTATGAGAGAAGG
WABM102702	Unused read	1B	197.277	GCGGGGATGCCGTGATAGGTTTCCTAATGCCCGTACAGCTCGGTTTCTAT
WABM102706	Unused read	7B	93.4701	TGCAAATCATGTTTGTATACGGACATGGTGCTTACTAGACGCGCCACGTG
WABM102708	Unused read	1A	55.6304	GCACACGGGTGCGCAAATGAAGTGGAAAGCATACATAGCTACCACCACTA
WABM102716	Unused read	2B	68.6948	ACATCAGCGGAGGGAGTGCAACGTTCATGTATGGAAGCAACCGTAGTCTC
WABM102717	Unused read	6A	55.9811	TTACTCAAGCTTATGCGCTTTCTCACCTCTCAGTTAGCCTTGCTGTTCAC
WABM102724	Unused read	2B	233.456	TCTGGCCTGCCTTGAGCACATTAGTTGATCATAGACACCAACATGTTCTC
WABM102726	Unused read	2B	21.1249	GGCAGCTAAGCGCAGTTTATGACAGGTTATGCAATTCTGCTGATACAAAGTATTG
WABM102727	Unused read	2B	260.575	AATCACATCGCACATGACCTGATCACCATATCCACATAGAGTAAACTCTTCCTC
WABM102728	Unused read	1A	21.2284	CACAATGTTCATGTACAACGCACTGATAAACATAAGTATTATGGTATTCTGGTCCTCGTCATGG
WABM102729	Unused read	4B	74.2982	CTGACCACGACAAGGGTCTAGGTTGAGCTATATATACTATATAGTACAGTTTACATTCTTTGTTCTC
WABM102730	Unused read	7B	72.4875	CTAGTCAAGGATGCTCTCTTGGCTAGTCGATCATCTGTGGTTTGTCCTGC
WABM102731	Unused read	7A	153.793	ACAATATGGTTGGTTTATGATCTTAGACGGCTAGATCAAATCGGTCCATATTGGAACTTTGAGC
WABM102736	Unused read	7A	228.83	CTGTTGAAATTCTCCTTTTTGACTGGATGAATCAAGCTAGCACAGCTGAAGTGC
WABM102749	Unused read	7D	115.105	GGGCTGCTCAGCATCTTGTTCCGCACCTACAGATAACGTCAAATCGTCAA
WABM102754	Unused read	1A	154.061	ACATGAAAGGTGTAATACATCATTTCAGAAGTATGTGCGGAACAAAAGCTACCACGCTTC
WABM102756	Unused read	2D	6.10721	TCGACACATCTACTCCAACACACAGAGGTGCAGCCAGCCGAACACATCCA
WABM102757	Unused read	3D	238.393	ACGCCATCTGCAAGTAATTCTTCGCAGCATATTGTGAAAATCGATTTCATTTCTGCACTG
WABM102758	Unused read	6B	32.158	GGTGCCGGAAAAATCGTAGTCTACACTGCATTACTCCACCCCCAAAGGAG
WABM102763	Unused read	1B	119.802	TCACTTTATTCTGCTAGTCATTCGGTTTGACGCAGATATAGTACTTGTCATGGACTCG
WABM102764	Unused read	7A	88.6251	TAATTTTGTGCTGCCTACCTGATGTCCATCATGCCATGTTACTTGTATCCCATTTG
WABM102765	Unused read	1B	104.574	CGAGTACTTTCCGACAATATGTAGCGGCGTACAAGCTACAGCCGATTACT
WABM102767	Unused read	1B	32.6986	GGCGATATATTATTGCACAATAGCATCAGGAAGAGTGACTGTGATGTTGGCTAG
WABM102770	Unused read	2A	6.55088	GGTTATAGTGGGATGTTTATTTGCGATCGCCACCGGTATGAAAAAAATGGATCTTG
WABM102773	Unused read	5B	266.734	ACCTTGCTAATGCAACAGCAGTGGCAGCAGATGTTGCTCTTGCAGTAGAT
WABM102775	Unused read	1A	141.633	TGCCCTGTGAGCTTACTGTAGATTACCTTTCAGCTTAGTGTTCATCTCTTGATTTTGAG
WABM102780	Unused read	7A	215.046	CATCATCACGGATTATATTATAATACGCAGAGGCCGGAGGAAATAGATAAAGAAAAGCTACTATCC
WABM102781	Unused read	4A	186.19	AACGGTGAGCTCTTCCATGTCCAGACGCATATGAAATCTTCGTAAATAACAGC
WABM102782	Unused read	4B	103.025	CGTTGACTGGCGGCTAAGCTGGCGCGGTCTGGCCGACTTGTATCGGCACG
WABM102788	Unused read	7D	115.105	CACCTCAAAGTCTGCCATGTCAGAATCCACTAACACTATTTTGCAACCCATC
WABM102789	Unused read	1B	85.5149	AAGTGACTTGTGTTCAGGTTGAGGCATCCATCAAGGTTGTTTAGTGCATGG
WABM102794	Unused read	5B	71.9167	TCCGCTACTGGCTCTATGTCAGGTCACATGTTATTCGACCGGTGGATATG
WABM102800	Unused read	1A	49.9561	AGTTCGCCTAGTTGTAGTCGACAAATTCATTGATCGGGGATCAAACGTCTC
WABM102801	Unused read	5A	204.698	TTGGGAGGAGGAGAGGTATCGAACGACGATTAATGGAAACCAAAAAATTGTAAGG
WABM102805	Unused read	7B	93.4701	CGCTGTCAGCCACTGAACGAAATAGATAGGGCACATGGCCTTCTATTTTG
WABM102814	Unused read	1A	138.487	GGAATGCTCGTCGACCAAGGTTGATCCGGATGCAAAACATAGAGGTGGTA
WABM102815	Unused read	1A	2.55829	ATTGGGATATTTCTTGGCCTCCAAGCATGAAAGGAAAAAAGTGATATAATCTAGTCTAACAAAGACATGG
WABM102816	Unused read	7A	157.369	TGGTGTGCAGGGGTGCATGAAAGGAACATGGATAGCAATTTCTCTGCACT
WABM102819	Unused read	5A	7.63855	AATAAGATTGATTGGCTGTTTTTGGAAACTGAAAAATGACGTGGTATATGGGTGACGTGGG
WABM102827	Unused read	5A	253.799	CGTTATCAGCGGAATTCGCTTGTAAATTGCTTATCAGGACATCATCAATCACCC
WABM102829	Unused read	2A	121.912	CAGATGCACACTTAGTTGCATGCCTCTTGTAGCGAGACACTCTGCACTGG
WABM102831	Unused read	2A	64.9983	TGCTTGATCATCTGACCACACAAACTTGCCGGTGCCCAACGGCAGGACTG
WABM102834	Unused read	5A	298.722	AGATGAGTTTCAGGTTGGGTTCATCAATGCATCCCATCGATGTACCCATG
WABM102835	Unused read	5B	128.284	GTTGTGCTTGACTAGAAGAGGGAGCTGTCTTTCTGTCAACGAAGGTGCCA
WABM102844	Unused read	6D	73.5553	TATACACATTTTCAACAATCACTGTGCTAGCCTACCTCGTCTCCTGTCTGC
WABM102848	Unused read	7A	191.562	GATGCAAACAGGGTGCGCTGATGGTCTTGCTGTGTTTCTAGGAACAAATC
WABM102853	Unused read	4A	29.2687	TTGTGTGTACACACACATGCAAAGGTTGCACCATGATTTCATGCATGTGTCTG
WABM102856	Unused read	3B	243.42	TATTAGTCGAACCTCATCGATTCGTTACCAGCAGGGAAGAGAGACCGACC
WABM102859	Unused read	2B	233.456	AACATGTTCTCCTCCATGCGTGAAGCTAGCTAACAAATCACATGCATCTAACAC
WABM102861	Unused read	2A	235.781	GGTGTTCCTGATCTTCTCTCTCATGCTCTAGTGATGACATGGGGGAGAGA
WABM102865	Unused read	5B	26.7335	CAGCACAATTCACTTAACTTCGTTAACACCAGCTATAATCTTCATTAGTACGCTGAAGCG
WABM102866	Unused read	2D	255.101	GCATCAATTCTCGCTTGAGAGTGGGGACTTATTTACTTGCAAGATACCGATG
WABM102873	Unused read	4B	127.286	TATGGCAGGAACTATCTTGGGATTGGCTGGCCATTTCCTGCACTGGATCC
WABM102877	Unused read	7B	162.149	AGGAGTCCAGAAGATGTTCTTGTACTTTGCTTCAATCATCAACCCAGCAACTTAC
WABM102879	Unused read	4B	127.286	AGTATCTATGAAGGACTCCTTAAGTTGTTGCGTCGCAGTCCTAATAGTCGATAC
WABM102887	Unused read	6B	44.0458	CTAAATACGTACGGTATGTCGGTATCATTTTCTCAAGTATCACCATTCGTGTACATGTACG
WABM102896	Unused read	4B	127.286	TCAGCCTAGTACCTTCAGTAAAGTGCCATGTTGGCGATGAACTCTTTTCAG
WABM102897	Unused read	4A	181.801	ATCAACTTCACAGTCATCAGGGATTCAGGGTTCTATGTTGTCTCATTGATGTGTC
WABM102900	Unused read	1A	9.07019	CTACTTTGTGGAAGTGGAGCACTACAAACAACACAATACTATAAGGCCACAAGTAATCAAAC
WABM102901	Unused read	1D	20.8064	ACGAGCCTGAACCCCGCCTCCACTGAGTTCCACTGCTCCACCAACCGCAA
WABM102903	Unused read	5A	162.275	GGGTGAATCAACGGTCGAACTGGCGAACCAACAACATGCCCATCTGGTTC
WABM102907	Unused read	5B	177.702	TTGCATGGTAATACGTGTCTCATTCATGTTACTTGAAAGGCCAATTAGTATGGGAGTTCTG
WABM102909	Unused read	6D	108.132	CATCTCATTCACCTCGTCTACCGTGGATTTAGCCAGCCTACAAGCTGCAC
WABM102914	Unused read	6A	106.96	GCAAAGTTAGTCACAAATCAAACAGTCTCTGAGTGACGATGGCACACAACG
WABM102915	Unused read	4A	70.3986	CCAAGACTAGTTACTTTGGCGCCTTTCTTGCTGGCTTCACATATGGCTTT
WABM102916	Unused read	7B	162.149	GGGGGAGATGGAGTTGAGACTTTTGCTGGTGTTGGCATGCTTGAATCTGC
WABM102919	Unused read	2B	21.1249	ATTGTCCTCTCTCGCATGTCACCGCGGTCTTGCATGCCCAACTCTGCCAT
WABM102920	Unused read	6B	19.1119	CCACCGACTGGAGAAAAATCAATCAGGCCATCTTTTGCTAGCTCTGTGCA
WABM102922	Unused read	1D	62.6181	GGAGCAGCAGGATGGGTGGGGTGGATGTACAGGCAGATATCTTCTCTGTC
WABM102923	Unused read	6A	89.6338	AGCAACATTAGATATGTGTATATGAGTTTTGCCTCCTTACAGAGATATCTGATTTGATAGCTGGCC
WABM102924	Unused read	7A	178.961	GTATATACTGATGGAGGCCCGAAAGCACACAATGCACAGCCGAACTCTCT
WABM102925	Unused read	4A	29.0187	CACACATAGATCGTGTCGCGTTAGCTGACTTCCCGCCCCATCGATCTTCT
WABM102926	Unused read	5D	59.7787	GAAGCTGTAGCTTGTATTGTTGCCCTGAAGAGCTATGTATAGCACGTAGC
WABM102927	Unused read	5B	207.009	ACCTCCAAGCATGATCAAATTAACCCACAAGAAAAAGATAAACAACTGAGGCTACTGCAC
WABM102930	Unused read	5B	128.284	AAAAGAGGTTGACCTAATCGATCACAATTCACATGTAATAGGTAACAACGAAAGACAGAACATCACG
WABM102933	Unused read	3B	98.5846	CTATGGTGATGTTGTGTGGTCCCCTCCCTTAGCACCGGCAGGCGGCAGAT
WABM102935	Unused read	7B	233.693	TTATTCCATGGAAGTCAAGGTAAATTCCACATGCATGCATACAAGCAAACACTCTCGAG
WABM102937	Unused read	1D	101.263	CAAAGACAATATGTGCAAACATCACATATCAATGGGGCGCAGCGTGCCGC
WABM102939	Unused read	6A	69.4941	GTGCATACTGGGAGATATCATATCACCAAACCAGAGTGCTTTCGTGCCCC
WABM102942	Unused read	1B	102.766	GGGCATATTGAGGGAATGCTTCACACTCATCGGTTTTGAGATGAGGAGGA
WABM102944	Unused read	3A	195.185	GCTGCCCAGTAGCAATCCTAATGACTAGAGCTGACAATCTATATGAACAAGAAC
WABM102945	Unused read	2D	255.101	GCATCAAAGTCATTTGAGACACAAATCCAAATTACCTCAAAATGAAAATTCACTTCTCGATTGCTGCAC
WABM102948	Unused read	2A	236.545	TGTAGAAGAAACGATCTTTCACATCTCAGACTACGTCTCTCCCCCATGTC
WABM102952	Unused read	5A	161.006	CCTGTGCCTGTTGTTCTCTTCCATCAGTATCTCTGTTATTCTAACCAATGCATC
WABM102953	Unused read	5A	158.743	GCAGGCAAGCCGGATCCCTGTCATAGGCGACATGGGTTTAACTTCTGCAC
WABM102955	Unused read	5B	99.3535	AGCCAACGACTTCATCCAACCTGAGCAGGACGCCATTAGTGCCGCATCCA
WABM102957	Unused read	1B	119.802	GAGGCGCACGTTTCTAGCCAGCAAGCAATGGGCAGAGATCATGGCTATAT
WABM102958	Unused read	5A	80.9433	ACTACATCAAATGCATGAGGTGGATAGTCACCTTCTGTACGTAAATGCCATGTG
WABM102975	Unused read	5A	204.698	CTGCACTTTTTCTTGGCAGACTACAACAATGGGCACCTGACCTACATCGC
WABM102976	Unused read	1D	1.57115	CACGACTTGTAGATGCTTGCTCTCCAGACAACTAGTAGTACATTCAAAAGAGTTC
WABM102977	Unused read	6A	14.1879	AAATGCCATCCAACTGCCAATGGAACATCTTTGGGGGTTATCGCCCCAGC
WABM102979	Unused read	4A	32.4468	ACAGCCAGTTAAGTGTTGCATGCTGATAGGATTTGACCGCATGTCAAGAC
WABM102980	Unused read	5B	150.035	GGAGTAGCACTCATTGCTACATTATCGACACCTCTCACGCCTGCACTGGA
WABM102981	Unused read	6D	0	CGTTGGTGCAGTCGGTGGTGCGTGAGGAGGAGATGGTCGCGCTACTGCAC
WABM102982	Unused read	3A	118.489	TAGGACACCCTTGACATGCCCTGCTTCGTCTCTACCTCCGGCACACTACA
WABM102990	Unused read	2D	225.195	TTGATGGGGAACGCAGGACAACAGCGAGGAGGTGGTAGTCCCAAACACGG
WABM102991	Unused read	2A	133.538	GAGCCCCAAATATTCATGTGATTAATCAAGAGTCTCGCCCTGCACTGGAT
WABM102992	Unused read	2A	137.228	TGATGCACACGGGTAACCATAGGGAGCAAGCTGCTGTTACATTTGAGATC
WABM102996	Unused read	1D	20.8064	AGCTGGACGACGAGAGCAACACGGCTGTGAAGGAAGCCTTGCGGTTGGTG
WABM103000	Unused read	1B	142.377	CTCTCGGCGCTCTTTGCAGCGGTCTACAGCCAACAGGTGTGTGTATGTGT
WABM103001	Unused read	6A	170.095	CTCCATTGCCGACCTTCCATGGAACTCAAAAATCAGGGTACTCATCAGAT
WABM103002	Unused read	6A	12.1518	TAGGTCGGAGGTCGCGTGGATGTTGCTCGCTTGCCTGCCTTAAACATGCA
WABM103003	Unused read	5B	143.527	GCTGGTCAACAGATAAAGCCAAAATTTGAACGGCATGTTCTGGTAAACTCAATTGG
WABM103006	Unused read	2A	121.912	TTGGTCGCAACACAGATGCACACTTAGTTGCATGCCTCTTGTAGCGAGAC
WABM103007	Unused read	2D	255.101	TCGTTGATGGTTGCATACATGTTGGGCCAAATTAGTCTTTCCAACACCACC
WABM103009	Unused read	1A	20.7283	CATACTAGCTGGTCGTGACATGCCCGATCAATCAGCTAGCCTTATTATGT
WABM103019	Unused read	2A	64.2407	ATTTACATGTTATCCCGTGGCAACGAACGGGTATTCAACTAGTTTCCCTAAATGC
WABM103020	Unused read	5A	272.134	GAGTCTCCAACGTAGCGTACAATGATCTGATGTCACGTCATGCATCCGAT
WABM103021	Unused read	4A	68.3356	GCTTCAGAGAAACGTGCAACCTGAGCTGCTTTCGGAGAAGGACATCCTTG
WABM103022	Unused read	4A	178.194	TCCCTAGGTGATCTCCTTGGCCCTTTCCTAGCCCTAGCGTAAGTGCGGCA
WABM103023	Unused read	3B	193.582	TTGGGAACACTACTTGCTGCAACTTCCCATTCAGATTTCCTGCACTGGAT
WABM103025	Unused read	5B	177.965	CGTCCGTGAAAGACTCGCACACACCACCATTGCTGGCTGGTCGTGTTCGT
WABM103028	Unused read	5A	43.8532	CTGATCCACACAAGGCGACTTTGTTGATAACGTTGTTGAAAGCATTGTTGAGC
WABM103031	Unused read	1B	104.312	TCGACACGGGCCTTTAGCCATCGCTCACGTCTCCTGTGTCCTCGTGTGCT
WABM103036	Unused read	1A	55.6304	ACACAACAAATTTCATTGCATCATGTCTACCTGAAAACATCCTTGTCTCTGCACTGGATC
WABM103038	Unused read	7B	234.963	GGGCCGTCACCATGGTTGGTAGATCGAACGAGGGGACAATCAGACATGTG
WABM103041	Unused read	7B	12.5141	GACTAGATACTGATTTCGTGTCTCTCAGGAATCAAGTGTTGTATGATAGTCATCTGCAAC
WABM103044	Unused read	5A	49.6094	CATAATATGTAAGCTGCTCTTTACATTGTGTCCATATCCCACATCACCCATTATATCCCTTG
WABM103045	Unused read	5B	116.165	CGGTGTCTTCTGAATCTTGTGTTGTGCAGTCACACAGGAACATGACGACC
WABM103053	Unused read	5B	116.165	GGATACAGAACACGTGTTGTTTCTGTGTCAGAAGGCAAAAGAAGTGTGGG
WABM103054	Unused read	3D	46.5146	GCTGGTGGCTAGCGATCGAGCTGTGCCTGTTTGAGTAATGGAACCACAGT
WABM103055	Unused read	3B	193.582	CAAGAGTACTGGTACCTAGCTAGACTTTGTGTTGTCAGCAATGACAGACATG
WABM103057	Unused read	7A	54.9747	GGGCGGGGGGTTATATAGAGATCCACGATGGGCAAGCCACCCTGCCCAGC
WABM103064	Unused read	2D	37.8111	CTACTACATGACATGGCAACTCCTTATAGTTGATTGTTGGATGTATTATTAAGACTACCCACAATGG
WABM103065	Unused read	1B	119.802	GCCTCATGATAACCAATGTGATAGAAATGTACTTGTTTCCTTGTTACTTGTTGTCTGCACTG
WABM103068	Unused read	1A	20.7283	TCGGGCATGTCACGACCAGCTAGTATGTTGCATTTTCAAGAAAGAAACGTTG
WABM103069	Unused read	7A	22.3147	AAGCGCAACCTAAAAGTACATTGTGGTGGACTTGGGTATTGAGGCATACAC
WABM103071	Unused read	3B	54.548	TCACTTCATATCTTGGTACCACATATCTCAGCATGTCCAACAACAGTATAAATGGATGCATG
WABM103081	Unused read	4A	189.885	CGAGGCGTCCATATATAGTTGCCACAGAGACAAACCCAACTAGGCGGTCA
WABM103086	Unused read	5A	7.8898	CTAGGAACAACAGAATTAAATTGGGGTCAGTGAGTTTTATTAGGCAACTATCCTTTCTCCTG
WABM103096	Unused read	4B	71.9745	TCACAACACACATTAGGGCGTTCACACATAGGATGAATGTTAACGGTTGATGC
WABM103099	Unused read	6B	14.4694	ATCCATAGATTGCATGGCTTAAAACCAAATATGGGATGCGTAATTCAACCAACTTGTATGCATCTTC
WABM103101	Unused read	6B	14.4694	GGGATGCGTAATTCAACCAACTTGTATGCATCTTCATTTGTCTAGTAATCGCCG
WABM103102	Unused read	2B	260.575	TTCAGCAGCTTCGACCTTCTTCGTGTTCACTTCTGATGCAGCTTGAGCAA
WABM103103	Unused read	7D	107.474	CTTCTGTTCAATCATCCGTATCAGGCTCCTCCGCTGCTCAAGTCGCAACT
WABM103104	Unused read	4B	74.2982	TGGATGAGGAATTTCTTATTGTTGCTACCGTCCGTCCCAATGCAGCCGCT
WABM103105	Unused read	1A	20.2233	CACCACCAGCATAACTACATCCGCATGAGGTTTAGAGGGGGCGGCGAGCT
WABM103107	Unused read	6A	112.98	ATTCCATGAATTAATGCAGAGGCAATGTTGGAGAACATGGTGTCCCAGATCAC
WABM103108	Unused read	4A	68.3356	CGTGCAACCTGAGCTGCTTTCGGAGAAGGACATCCTTGCCAATCTCACCA
WABM103110	Unused read	2A	238.879	AAATACATTCAAGTGAGGTCTGTAAACGGATATGTGGCTGTTGAACACATGTACTGCTC
WABM103111	Unused read	6B	32.158	TAATTAAGCACTTTAATTTGTAGGAAGTTATATGTGTGGCTACCTCATGCGCGAGCGTG
WABM103113	Unused read	1B	180.806	CAGCGCCCCTACATGTGTAGCATGCACGGCTTACTATTAGTAGTAGTTCT
WABM103115	Unused read	1A	21.2284	TATATAGCCGAGGTAGTCTCTTGATCATATCCACCCACAACTTCTGGATCTG
WABM103117	Unused read	3A	109.53	GGCGAGGAGGAGAAGAAAAATGCTGCCGGGTGGTTAGCCAGAGACCATTG
WABM103119	Unused read	1A	234.665	CCTCTGCTACAGGAGTTGTATATATATTCCTTACCATCTGATCCCAACTACCTAC
WABM103120	Unused read	4A	181.801	AACCCTGAATCCCTGATGACTGTGAAGTTGATATAAACCTTATTGTGCAGCTGG
WABM103124	Unused read	3D	160.031	ACGTGCCTTTTTGCTAGTAAACCAAAAAAGAACATTGCTCCTGCCACTGTAGC
WABM103133	Unused read	3D	46.5146	TACATCATCCGGCACTGCCTCCAACCACAGCCGTTGGGGCTCTTGGCCAT
WABM103137	Unused read	5A	212.545	GCAAGGTCCAACAAAAATGAGAAAGATATGCAGATATAGAGCCCTAGGTAGGTTG
WABM103138	Unused read	5B	39.5308	CAGCTCTCCTACAGACATTTGACACAGACATATTCGTGCACGTGAATACG
WABM103140	Unused read	7B	145.236	CTGCACGGTGGCCGTTATCTGGATCGAGCATTGTCACGTTAGGATCCGTG
WABM103144	Unused read	1B	66.8994	TGATCCAAAGCACGCTCGTATCTTTGATTCAAACCATGTTACAAGTAGGACTGC
WABM103145	Unused read	7D	151.661	TTTCTGCTGGTGGCAGATGTGTTACAAAGGCTACGCTGTCTGCATTTCCA
WABM103150	Unused read	4B	64.0119	TAAAATTCAAATTACCTCTTCGGGCAGGGCGTCGAGTCTCGCGATCTCCC
WABM103151	Unused read	2D	272.181	CTCTCCTTTTGTATCATTCAAAAAAAAAAGGCATTTCAGAAGTAACTGCACTCTGCACTGGATCC
WABM103156	Unused read	5A	94.8897	TCCGTTGGTTCAGTACTGTCAGCAACTTGGATCGACCCTTTCTAGCCATG
WABM103157	Unused read	1B	240.218	TTCAACCAAGCTCTATTGGCAAGACAGGCATGGCGATTGATCGACCGACC
WABM103160	Unused read	1B	142.377	GGTGTGGTCACAGTAGGCTCACAGGCTAGAGTGACAGGCCTAGTATATTT
WABM103161	Unused read	2D	244.091	TGAGAGGACGAAACGGTATATAGAGTCTCCTTACAGACGACTCGGAATTTTAC
WABM103163	Unused read	7D	151.661	AAGGCTACGCTGTCTGCATTTCCAAAACGGGTCTCTGCAACATCCGCTCA
WABM103165	Unused read	3A	1.84178	GTTCCCTCTTCTATCTATTTCAGGCAATGAGGGATCAGTAGACGCCTAATC
WABM103174	Unused read	7B	195.457	TGCAGACACAAACGTTCAAGGTCCATGTTTACATGTTTCAAGGCAATGTTTGGTTC
WABM103175	Unused read	6A	91.4161	TTCCAGTTGGAAGTGTGTCATCAGATGCAATGTGGAAGTGTGTCATTAGATGC
WABM103176	Unused read	7B	122.756	GAACGAACCTAATGGGGGACAAGGAGATTGCGGATGTTGCACTGCCGCGT
WABM103180	Unused read	1B	85.2662	TCAAAAGCTTTGATTAAAGCTCATACTGAGCACCTCTCCTGCACTGGATCC
WABM103182	Unused read	1B	142.377	GCGTAGATTGTTTTTGCCACTCTCAAACGGTGTCGAACAGTGTCCAGCTA
WABM103183	Unused read	5B	99.3535	GGCCGAAGCAAGACAAGAGTAGGAGGAACTGAACACCCACAAGCTCACCG
WABM103184	Unused read	2B	41.3871	GTTGCGGCCGGGTCGTCCAACATGGAGTGGGGCAACGCTCTTGTAGCTGC
WABM103185	Unused read	3B	297.293	CGAACATCGGTCACCCGAGCACCCACACACACCTACATGGAGATCAATCG
WABM103192	Unused read	1B	206.228	ATGTTAGTCGCAACAAATTGATTCACTACAGCATGTTAGTGGTTTCCCACTGGAAAAAAACACG
WABM103195	Unused read	6B	31.908	GACGACGATTACCTCCCAGTGGAGCCCATCCATCCACTGCACTGGATCCA
WABM103203	Unused read	2D	6.10721	CACGACTTCACCGCGCATCCTACTACGCCGACCGCGACGCCGAAACTACA
WABM103205	Unused read	2B	260.575	CCGCATGTGTGGCTACATCCTCATACTGATTTGCATGTGCCACGTCCTTT
WABM103212	Unused read	7A	27.7346	CTCTGCTCCACAGTGTCGACTCCTTTCCATGTTCGCTGCCATTCCGGAGT
WABM103215	Unused read	4B	24.242	TGTTGTCATCCATTCGACCAAAATTTTGTTAGAGATCGAGGGTCCAAAGTGACTG
WABM103217	Unused read	3B	297.293	CGGCAGCTATAGCAATTACAACTGAAGCGCCACACAATGCTTACTGTCGT
WABM103223	Unused read	3D	1.02704	CACTAACGAGGCATGTTTGATTTCTCAATGGCGAGAGTGCGTATCCATCT
WABM103226	Unused read	5B	65.2356	CGTTATAGCTCCAAGTCAGTCGATCGACGGGAACCGGCCCAAATCAAGCA
WABM103227	Unused read	5D	21.1144	TCCAGTCTGAGCTAATGGTAAAATCTTACAGTCCCGATCTGTATGGAATCAATCC
WABM103235	Unused read	3B	297.293	TGTAACTTGCGATGTCACTCAATTTAGTGCAGCATTGAGCCGTCAAACGG
WABM103236	Unused read	4B	127.286	ACCTACGTGTTGTTGCTGCTTACTCATGTGTGGCATGAACTCGTTATGTTTG
WABM103237	Unused read	3B	98.5846	CATCTGACCGTGTGTCATTTTGTATTTGAAAAAGGTCTCGAATTGATGAAATATGTGCAAACTGAAACC
WABM103239	Unused read	3B	277.894	CCCCCTCTCTTTTTTGTTCGAAAATAGTGATTTTTTTCGAATGTCTAAGGTGATGTCCCG
WABM103241	Unused read	2D	113.618	GTCCGTAACTATCATGCATTGGAATGAGAAATGGTAATATTGCGGTCCGTCAG
WABM103244	Unused read	2B	97.1224	TGGCACAAGAAATGATGCAACTAAAGGCCGTCTCATTTTTCATGACGCGG
WABM103250	Unused read	7B	126.403	TAATTTGACTTCATATTTCAATAGGCTCGCGCGTAACGCATGTCCTACGGG
WABM103251	Unused read	5A	94.8897	AACACAAAGTTTCCAAGACAACGATTTCATGGTCTAGTGCCAACCAATAGGTAGAACG
WABM103253	Unused read	3B	46.3906	TAGCGTTTTAGTGAAAACGATTGCGGCATGTTATTTGCTTCCTTCCCGGTTAAC
WABM103254	Unused read	7A	27.7346	TGGCAGCGAACATGGAAAGGAGTCGACACTGTGGAGCAGAGCAGTCCCGT
WABM103255	Unused read	7A	215.551	TTCAGTTTGCATGTCAAACTATTCCCAAGTTTAATCACAACGCTGCACTGGATCC
WABM103261	Unused read	2A	137.992	CATGAGCAGCAACATCACCTCCGCAATCCTCGCCATCGTCATCGCTGTGT
WABM103262	Unused read	4A	183.314	GGGACAGGACATGCGCATCAGTTGGCCGGTTATCGTCTCAAGTAGCAACA
WABM103268	Unused read	2B	96.3564	ATCCCAGCATCTCTCACTCCCACAACTCTTCAATGTGGATGTACAGATGT
WABM103273	Unused read	5D	21.1144	ATAAAACTGAGGCGGGAAAGGGCAGAGGAAATCACCATTCAGAAAATTGATTCC
WABM103279	Unused read	1B	22.5671	CTTGCTCCCCAAGCTGCTCGAGTTCCTCAGCGACGAGTACCATTACCTGC
WABM103280	Unused read	3A	27.2277	CAGCCATGACGATGACATTTTCTCTCTGCCTGTCTGCGGGTGGATGGGTG
WABM103283	Unused read	5D	21.1144	TGACTGCGAGTTTTATGGGTTGATATTGTCCAGTTTCATGTATATACTACTGGAATCGCTG
WABM103286	Unused read	3A	85.0935	TAGGTGTAGCATTGCCGCTTCTCCCCAGTGCATTGATGAGGGCCAGTAAG
WABM103287	Unused read	2A	135.169	AGATAATGTTAAACTTCACTTATCCTGACCACAAACACATGCGCATAATACAGTAACCGACACC
WABM103289	Unused read	5A	43.8532	AACCTCGATCAAATTACTTGTCTCTTGTCCATTTCTGGGCATGCTCTCTGC
WABM103291	Unused read	6A	89.6338	CCCGCCAGTGAGGCCAAATTTGCACTGAACTCCTTTATCTGTCCCCGTCC
WABM103292	Unused read	2A	43.0752	AGAGCAACGTAGAAGTTGATTCGAAGAATGGTCTGATCCTGAGCACGCTA
WABM103297	Unused read	7B	145.484	GGCAATTTTAGTCTCCAAACAAACAACCCCGTATATTCCCAAAAAACAAACAAACAAACAA
WABM103304	Unused read	3B	39.0434	GATGATTTCGAGGATCCGTTGTTGACGCTCACCAGAATATGCAAGTAATGATC
WABM103306	Unused read	1D	20.8064	CTTTTGGAACCTCTGTGTACTTGTTGTAATTGCCACAATAATTCCAATCCACCCATTGTAC
WABM103308	Unused read	1D	101.263	GCAGCGTGCCGCCGCGTGGGAATTGCTAGTATGGTACCTAGATGGCAGGA
WABM103309	Unused read	2B	68.6948	CATCGTTGGAGTCACCAACGATCTCACTGCCACCGTTGTTGTATGAGAGG
WABM103314	Unused read	7D	107.474	CGCAGCCGACCATCTGGTGCCGCCTTCTGTTCAATCATCCGTATCAGGCT
WABM103315	Unused read	6A	106.96	GCTGCATATTACATGTTTTTTACCGACTCGCCGATGCTGAAGCCTTCACT
WABM103317	Unused read	3D	46.5146	AACCACAGCCGTTGGGGCTCTTGGCCATTGCTGCCCAACGCAGCAAGGGC
WABM103320	Unused read	4B	24.242	CTTATTTCTGGAGCATTTCACTAATGTCCGCCCACGTCTTAGGGTCTTTAAG
WABM103325	Unused read	3B	302.582	AGGAGAAGAGGACCTGAGAGCGGAGGAGTATTCATGTGTACCTTTCGATC
WABM103330	Unused read	4A	153.085	GTGCCCTTCATATCTGCACGTAGAGGATGGGGATCACAACAATAACTTCC
WABM103331	Unused read	2B	70.2012	TTCCGAATCCCACATCGCCAGTTACCAAAGGCCCGACCCCCGTTCTTATC
WABM103333	Unused read	5A	225.79	TCTGCCTCCCTGAACTCGACGGCCTACCGTTTCTCATGGTTGGGCAGCCT
WABM103336	Unused read	4A	28.0161	GATGGATAAAGGCAGCTGGTGTAGACTTGAAGACGATAGCCGGTGAGACT
WABM103338	Unused read	6A	91.4161	AGCGGTTAGCGTAAGTAAGGGCGGGTGGTTTCTCCCGGTTTTGGGAACCT
WABM103340	Unused read	1B	143.392	TATGTACCCATTCACCATATACTTCTGTAGCTATATGCGGTATTAGTAACCAATCCAAGAGG
WABM103341	Unused read	4B	71.9745	GGGAACCGTTCTAGGCTGAATAGCTAACAGAGCCCAATACTATGGTATGA
WABM103342	Unused read	7A	153.793	CTACCGGCGGATCAGTGATCGCTTCAGTGCCCACTTCTTTGTGGACTACG
WABM103343	Unused read	3B	98.5846	TTCAAGGCCAAAGAGTAACTAGAGCACACTTGTGAGCAAAACTTGAGTTTGCAC
WABM103346	Unused read	4B	82.9069	CCACACCGGAGTAGTTCTGCCAAAAACAATGCCGTTTGAGCCAGAGTCGA
WABM103351	Unused read	4A	181.801	ACGCAGGAGAATGGAGTTAGTGAGCATGTGGCACAAGCAAGCTACTGAAA
WABM103353	Unused read	3B	243.42	CCGACCGACCACGGCCTCACCAACATTACAGAACGGACGTCTCCATGTTT
WABM103355	Unused read	5A	298.722	CATTGATGAACCCAACCTGAAACTCATCTGCATGCTTAGTACTCACAATTGAACC
WABM103358	Unused read	2B	41.3871	TGCCCGCCTCATCTTCTATGGAGCCTGCATGATTTTGGATGGAGGGAAGA
WABM103359	Unused read	2B	96.8565	CATAGATAATTCTCTGAACATGCACAACAGCTTCTTGTACACATGACAATCACCTGCAC
WABM103361	Unused read	2D	225.195	GAACCAGCCGGCTATCGGTGAGGGATGCTGCCTCGGGCGCATAGCCACTA
WABM103363	Unused read	2A	2.32326	AATCTCTGAGCTCTGTTAACTAAAATCGTGAGGCGTGTTTTGGTCCTTTCTATTTTAGTTTCTCTAG
WABM103364	Unused read	2B	70.2012	GTTTTTGTATCCCTACTGTTTCACCCAGTATCTCGGATAATTAATACGTGGCCG
WABM103365	Unused read	5B	39.5308	GGATATTTATATGAGCTGGCATGCACACGCATGGATCACGTATTCACGTG
WABM103368	Unused read	5B	155.415	CGAGTCATGACCGATCGATGTCTTTAGTGTGGCTGTGCCGAGCCCTATCC
WABM103372	Unused read	5A	298.722	CACAGCTCCACCATCCAACGGCTATCACCTAAAATGTTATTAGCGACGTC
WABM103376	Unused read	3A	198.219	TCTTCCCTGCGCGCCGCGCTGGGCCGGCCCATTTCTTCTTTCTTCTGTTA
WABM103377	Unused read	1A	55.6304	ATTCATCAGATACCATGATACTATTGTGTGGGGTCATGTTCCATGTCGAAAACTATACATTTTCTTGTTAGC
WABM103378	Unused read	1B	231.018	ATCATACAAGACTAACCCAGTTCCTTCCCTTCGTTTCTGGCGAGGGGTCA
WABM103379	Unused read	1B	231.018	GGAACTGGGTTAGTCTTGTATGATCACCATAATAGCAAGAGCATACGTATAAAACTAGAGC
WABM103381	Unused read	5A	212.545	CGAATGACGGAGAGCGGAGCAGCTAGGTGCTGCAATGGCAGGGTAGGGAG
WABM103385	Unused read	6A	14.1879	CAATCACGCATACGCTGAGCTAACTAGCTCAAATATGATGGCAACCATTACTTC
WABM103386	Unused read	2D	243.842	TCCTTCTCTACACCCAATGTATCCAGTTTGGTGCTGATTTGTTTGCTGCC
WABM103388	Unused read	1B	188.819	CTTGCCGAGCTTAGCAGTATCTTCTCAACCAATGGTCCTTCTCTCGGTCC
WABM103390	Unused read	7B	234.963	AAGACCTTGAACTTTCCACCCCATGTTATTTGCACTTTAGCTTTCCTGCACATG
WABM103391	Unused read	5B	207.009	GCAAAACTGACAAGATAGTAGTTCAATGGTTCACATGTCTGCCGAATTACTTCAAACACG
WABM103395	Unused read	6B	43.292	GCGCCTCCTCCAGACCCGGGAGGTGATGGGGAGAGCACTGCAGGTCACGA
WABM103397	Unused read	1B	119.802	TTCCTGCGTGCGTTTCTGACACATAAAGGAATATGTCAGCCAGCCTCTTG
WABM103403	Unused read	5B	183.669	TTCAACTACAGCTCACTTTATTGGAACGCAAGTACTTACCTAGGCAAGATCACTTTGTTG
WABM103405	Unused read	1B	180.806	AGGCCAAAGCACGGGTCGGATCCGTTCCATTTCACTTGATGCCACATACC
WABM103408	Unused read	6A	91.4161	CCAACTTAGGACATGTCATGATGATGTGCTTTTTGGTTATCCTAGGACTTACAAAAACATGTCATC
WABM103409	Unused read	4B	24.242	AGCCGATACATAGATAAGCTATTTGGACTTGTGTATATGTTTCAACTGTTCTTGATAGTGCTACAGTAAGC
WABM103413	Unused read	7B	160.872	TACTACTACCTCGTCTGCCATTGCTACGTACCTAGCTAGGAGGTCGCCGT
WABM103417	Unused read	6B	14.7194	CAGATTCGAGCACCATGCACCATGCACCATGCTCACGGCGAGACCTCCTG
WABM103422	Unused read	4A	176.685	CATCCATTCAATTAAACCTTCATTAGCAGCAACGGCCTGCACTGGATCCA
WABM103423	Unused read	6A	76.9443	CTGCCAAATATGGTCTTCATAATGTTTTAGGGGAAACATGGTCAAACTTCCTAAACTTTGGTCG
WABM103425	Unused read	2B	233.456	TTCCTGCATGACCAGAAGAAGGAGGAGCGTCAGGTGATTGCGGAAACCAT
WABM103427	Unused read	1A	195.165	AGAATGGCTTTCCAGTGTTCAATGGCATTAACATTACAGTTCTGCGCATACTATACGG
WABM103428	Unused read	7B	126.403	AACTCGCGCATGGAGAGGTCCTCTTCACTACATGAGGTGTCGTAGTTCGT
WABM103431	Unused read	5A	80.9433	TTGGTGGCTTGGATACATGGCTGTCAGGGAAATTTCATCGATGGAAAGAAG
WABM103438	Unused read	3B	69.4675	CAAGTTCCATGACATGATAGTAAGGCTGTGTTCGGTAATACTCGGCTCCT
WABM103439	Unused read	5B	228.235	AATGGGATCCATTACAGGCCCGACAAGATGGTGGGATCCCATTACAGGCC
WABM103440	Unused read	6D	0	TTAAGATGGTGATTCATTGACAGATCAAGGCACGCTGGACCTTCCGGCGT
WABM103449	Unused read	5B	128.284	GCTACCATTGAGTGCCGATGTTGACAAAAAAACAGTCCAACCTTCTAGTCAAG
WABM103450	Unused read	1B	12.4721	CGACTAAATGTGCGCCACACTCGCAACGAGTCTCTGGTCTTAGCCTGCAC
WABM103454	Unused read	7A	8.41854	CTCCAGGGTTCGAACCGTTGGTAGAGAGTTTGCAGCTTGGCTACAATGAT
WABM103455	Unused read	5A	146.699	ACTAGTCAGTTTGGTTTGGTTAGCATGTCCAGCTACACAGCTTGCTCTAC
WABM103461	Unused read	4A	68.3356	TAACCAACCCGTCCACCTCACTAGGTGTGATGACATACACGTTTTTCATC
WABM103466	Unused read	2B	97.1224	CATGTCATCGGTGTGTCTCTTCAGCTCTGCCTCCGCGCATGCCGTCTGTG
WABM103467	Unused read	2D	118.415	CAAGCTTTGTGAGCGCTCCCGGTAGGCAGCCAATTGGGAAGATGTCTGCC
WABM103468	Unused read	7B	12.5141	CTCGGGGCAGCCCGCTATGGTTAGGCGGTCAAGGGTTGGCAACCGCTGAA
WABM103473	Unused read	2D	255.101	GGACTATCAATAACCTCTTATTGTCCACATGGTTAGAAAGAGCACGTTGAAGAGAATACTTATTGTC
WABM103476	Unused read	2B	88.1096	GGCGAACTGAGTTTGGGCACAGTATCAATATGTGATGCTGCATCGTAGTA
WABM103477	Unused read	1B	194.537	ACTCTGCCCCTGCTGGGCACGACATGCAAATCCTAATCGCTCGCTCGTTT
WABM103482	Unused read	6D	188.227	CATACTCAGAATGTCGGGTCCAAGTAAGCCCATCCTGTTCCTTCTCTTCT
WABM103485	Unused read	2A	135.169	GTGGTAGTCATGATGGTGTCGGTTACTGTATTATGCGCATGTGTTTGTGG
WABM103487	Unused read	2A	121.912	CGTGTGCCCCGTGGCATGGCGTGAGTTCATATCTTGGGTTCGATCCACCA
WABM103492	Unused read	1D	62.6181	CGGGAATCTACACCGAAGCTCTCCAGCATCGCGAACCCTACAGCGTTGAT
WABM103494	Unused read	4A	70.3986	TGAATCAAAGAGGCACTAAAATTACATAGTCGATGCTCATAATAATATTGAAGTATCTTTACCCAACAGGGTCA
WABM103495	Unused read	4B	64.0119	TCGAAGTGAATCTTCATTCCTTGAGCAGGTGGCTGTGAGGACATCACCTA
WABM103499	Unused read	5B	207.009	CATTGCATTCATAGGTTATGCTGATGTTCGAATGGTAGGCTTGGAGCTTCTG
WABM103503	Unused read	5B	99.856	ACAGACTGACAGTAGACTAGTGGGGCAATGAGGCATGACCAAGAATGTTC
WABM103507	Unused read	6A	172.857	TCGTCCGTGATATGTACAAAGCTTTACAATAGATCGGTACACCCCCCTTC
WABM103509	Unused read	6B	18.6107	ACAAAACCAGAGTTTGCAACCAATGGCAGAAGAGTGCAGTATGGCACTGG
WABM103513	Unused read	1B	22.5671	TCACGCTGAGTTGGTCGATTTCCCAGCTGGCCCCATGGGCTCCTTGCTCC
WABM103515	Unused read	1D	43.717	TACATGCACGCATGTTCATACTTTACAAAAGGCCAATATGAACCATCTATGTGTACTCCATC
WABM103516	Unused read	3A	133.65	CGGCTCTCCTATCGGTGTTCAAGAACGGACATGAAGCGTCCGTAGACATT
WABM103517	Unused read	2B	233.456	ACATTCTAAAGAAAACCCAGAAGTTGATTTGTCTAGGGCCAAAACATCCCCTTCAAGAAC
WABM103519	Unused read	3B	161.136	ACTTACAATAATGAGCTATAGCATGTTCCTTTTCCTACGAACTATGTTGTCTGCACTGGATC
WABM103520	Unused read	1B	52.1181	ATATGGGCGGATGATACAATTAGCAGCGGCCTAGCGTTGTACAGGGCATT
WABM103524	Unused read	4A	181.801	ACCTTCTTTGCGGTTCTATCAGCATTCCTCTCCAGCTGCACAATAAGGTT
WABM103526	Unused read	7B	110.363	TTTCCCACTTTTCCTTCTTTCGTCAGGCCAAAATTAGTCACAGCTCAGATTACAC
WABM103529	Unused read	7B	119.659	CCGCTATTCTACATGAACTATCAGCTTAGGGTTGATTTATATCATCACCTGCACTG
WABM103531	Unused read	6A	69.4941	TACAGCTAGTTCGTATAGGTTAAGACGAGTTATGCGTACACGACCCGTCG
WABM103534	Unused read	1D	39.3989	AAAGCTGCACATGAACATCCCAGAAGGAAAAGGCTGCATCTACATGGAAG
WABM103535	Unused read	4B	47.5674	CGGGTGTCCCACCTGTTCGAAGACCACTCGACCATACAAGAAACCACTCG
WABM103537	Unused read	7A	27.7346	TGGCTGAGAAGCTCCCTGATCAGTTCCCATCTAGCAAGTAGAGTTGCTCC
WABM103540	Unused read	2A	202.58	GATCGGACAGTCCTAATTGCTGACAAAGAACCTCACACATCATAGTGAGTG
WABM103545	Unused read	1A	141.633	AGTAGTGATATTAGTGGGCTATTTGCCCTGTGAGCTTACTGTAGATTACCTTTCAG
WABM103547	Unused read	7A	48.2611	GCAACAACTCCATAACTTCTGCCTGTTGCTTGTCTATCTAATCATATGATTATGCACATGC
WABM103550	Unused read	4A	97.8477	ACTCTGCATATGCAAACCACCGAACGACCCAAGGATGAGGTAATAGATCA
WABM103551	Unused read	3B	20.855	CTGAGCTCGTCACAGTAGATGATGTGGAGGGTCTCCAAGCTGGAGAAGGA
WABM103554	Unused read	1A	154.061	GCTGTGGTAACCAACTTCCATCTTGGGTTGATTGCATATGAGCTGACGTT
WABM103558	Unused read	6B	147.125	GAGCAACAAATGTCGGCCTGTAGTGCTTAGCAAGGATCTTGAGCCGAAGA
WABM103562	Unused read	3B	245.936	CGTTATCTCTGAACTTGGCTGCATTTTGTTGGAGCCTATTACTGCCATGTTC
WABM103563	Unused read	7D	151.661	CATGATCAATGGGGAGCTGGGTCCACCCATCCTTGCCAAGCATGGTTTTA
WABM103565	Unused read	4B	26.5753	TGGGTTTATACTACCATCATTGTACTTTTTCTTCGTGTCGTGTGTTCCCATCGC
WABM103567	Unused read	5A	86.5263	TGGTTTTGGTGAGCAAGAACGCACTTGTAATAACTAGTAGAGTATATGGTGGGG
WABM103568	Unused read	1B	240.218	AAACTTTGATTAAGTCCATCACACAGGCTATACCGACTTATATGATGAGTGTTTTCAGATTACTGGC
WABM103572	Unused read	2A	2.32326	CGTTGACGGCTCCGTCGTGGAGTAGCATATAAGCCGTGTGCCCTATTAAA
WABM103576	Unused read	1D	68.1347	AGCTTGCATCAAGCTGATGTGAGCAGGACTGATGTTTGACTGGTTGGTTT
WABM103579	Unused read	1A	200.195	CAGCGAGCTTTAATGGTTCACTGTACTCTGCTATTAAAACTAAGCAATCACGTCC
WABM103580	Unused read	3A	170.141	TTAGCTCAGTTGGCTTCTAGAGTTTAGGAATGAATATATAGTATGACGTGCTCTCCAAATTTAGGATTG
WABM103583	Unused read	2A	43.0752	CCTAACATCAGCATCGATAATTGCATGCACATTTCCATCATCATTTACCGACGC
WABM103584	Unused read	5B	176.114	CGACGATGCAATGCAAATGTGTGACGATATCACCTCGGCCACTTGGTTAA
WABM103586	Unused read	7D	92.9928	AACCAAGGGCACAAAGGCAAAACTTGCATTGACAAGCACTATTTGGCTTGTTC
WABM103592	Unused read	3B	40.3082	AAAATCCGGATGGAGCGCTCAGAGTTCGACATGTGGCAAATGGCTGAGAG
WABM103594	Unused read	6B	19.1119	AAAGTTCCATAAACAAGCTGTAGTCTAGCTCTAGCTGTGTTATGACTCTTCCTGTAGC
WABM103604	Unused read	4A	184.41	AAATTCTTTATCGTCAATACTTGTGCCACACCATGCACCACTTTCATTAGGAAAGAATATCTGCAC
WABM103606	Unused read	7A	153.793	CCAAATACTGCACTGTTTGTGTCATGTGTGTTGATTTCCGGTAGGATTTCACTG
WABM103607	Unused read	5B	192.063	TCATCCGAGATGACGCAGGTGATTTTGTTTCTGCTTCTAATTGCCTCCTG
WABM103608	Unused read	2B	68.6948	TGAATGCAGTGGAAGTTCCCTCAGCAGCCGCATCGTTGGAGTCACCAACG
WABM103610	Unused read	1A	77.433	AGCCGGGCAGCTCGTAATGGAATGGGAGACAGAATGTTCGCCTTGGTTGC
WABM103611	Unused read	3B	46.3906	TCAGGGATCCCAACTCAAACTCCCATAGTCTTAATGCTAGCGTTTCAGGC
WABM103618	Unused read	2A	8.88411	CAGCTAGTGCAAGGCCCACATTGCCTTCTCGGAGACTGATACTCTTAACG
WABM103621	Unused read	2B	87.6109	GGCCCGGTCCAGCTCAAGTGCATAAGGGGGCATATTTGGCTCGGACCGCT
WABM103622	Unused read	5B	178.214	TGAGCCTAGCTTGATGCAGTACCTGCTCCGCATTGTGGGAGCTAGAGAGT
WABM103624	Unused read	7B	126.403	TCAGAGAGGGCTATCCAAAGGTGACCTCCAACCTTTAATTTGACTTCATATTTCAATAGG
WABM103625	Unused read	7B	234.963	TCAACGCAAGGGAACCAGCAGAGGGTCTGGACGAGAACTGCACTGGATCC
WABM103627	Unused read	1D	1.57115	GTGTGGACCAAGCAACACGGCCAGCAGCTGTTCCTGCTAGCAGACAGACG
WABM103633	Unused read	5B	48.1991	GCTAACCGGACGTAGGAGTGCTCCAGAGTGTGAGTTCCTGCTGGTGTGGT
WABM103641	Unused read	2A	135.169	AAATGCTGAGCCAAATGTGGTAGTCATGATGGTGTCGGTTACTGTATTATGCG
WABM103643	Unused read	3D	33.9026	ATCAACCTCTGTGTGGGCATCGCATGGGGAGAGAAGAAGGGTGGTAGCCA
WABM103649	Unused read	3A	198.219	CGCGCTGGGCCGGCCCATTTCTTCTTTCTTCTGTTAAAACTGCACTGGAT
WABM103650	Unused read	7A	210.001	CACCGTTGGTCCAGAATCCAGCGCTTTGAGATGTGTGATGTTTACTGCAC
WABM103651	Unused read	4B	71.9745	GTGCTTTGCCTCAATGGCACCAAGCAAATTGTGAACCCAAATAAAAACATGACTTTCTC
WABM103652	Unused read	4A	97.8477	TGCAAACCACCGAACGACCCAAGGATGAGGTAATAGATCATCAAGAATTAAGC
WABM103654	Unused read	3D	158.248	ACAAGAATCTATGAGGTTGGCCACCGCCGACGCAATATGTGCGAGCAGCA
WABM103657	Unused read	7A	79.1791	CAGCATGATAATCGTCGACATAGTGATTCGGAGAAAGATTCCATCACAGACAG
WABM103658	Unused read	5B	310.93	TAACTTGGATTGTGTCTTGCTGATGAGCTCATCGGCGTCCAGCTCATCCA
WABM103663	Unused read	7B	195.457	TCCAACAGTTCAAGTGACAGCAGCCTTGTCTTGGTAGCAATCTCGTCATT
WABM103666	Unused read	2D	113.618	TTCGAAGACAGTAGTACCAAGAACCTGTTGTAAGCATAACATTCAGAGTTTCAGACTGC
WABM103667	Unused read	5B	258.579	CGTTTCTTAGCACACTAATAAAAGGGATATGTGTCATTTTCCATTGCTTTTCTGCACTGGATCC
WABM103668	Unused read	1D	38.8976	CCAAGTTCCTGAATCCATCAATAAGCATGTCAATGGCAGCATGCTCCGGC
WABM103680	Unused read	7B	74.8099	CGGAGGGAGTAACTGCCAAATTATGAAGTCAGACGTTTAGACACGTTTAAAAGAAACATG
WABM103689	Unused read	2B	88.1096	AAAGAGATGTGACTGGTGAGCACAATCTTCTAGCATCAACAGTTCCTCCTAC
WABM103694	Unused read	3A	214.433	AACTTGGTGGTGAGCTTACATTGTGATCCTCTCTTTATCTTTAGTTGGGCTGC
WABM103697	Unused read	3B	297.293	CGCGATTGGCATAGTGCAGGTGTAGGAGTGGGTGGATTAGATCGTTTTGT
WABM103698	Unused read	5A	298.722	TTTGCAGCATGCCGATCACACCATCATATTCATGGAGCATGGCATTGAGA
WABM103701	Unused read	3D	46.5146	TAAAACATCAACAACAAAAAAGAAATTAAGCAGCAGCATGGCAGCTTATAATGGTTCATCTGCACTGG
WABM103702	Unused read	2D	37.3035	GCGATGCTTGAAATTGTGAGAAGAACTATGACGGCAAAAAAAAGGTAACTTGAATACTGCAC
WABM103703	Unused read	2A	135.169	AACATTATCTAGGTTGCTCTGGTGGGTGTGCAATGCTGCTTTGCGCCTCT
WABM103705	Unused read	2D	37.8111	CATCGTGCGACTCCACAGGGAGCACCTCCAAGCAATCCCGTGCACCTACA
WABM103710	Unused read	6A	68.9891	ATGTTCTTGATGCAGTTTTCAGTACGCATATGCAGTTTCAGTCTTCAGCAATTTGTCTCG
WABM103711	Unused read	3A	1.84178	AAGAGAGATGCGAGAGTAAGGCACCACAAGTGCCAACTTGCTATTCCTCT
WABM103712	Unused read	4A	94.9498	CGAATCAGCAATGGTAACAACATCAAACAATTTATAGAAAACACGGTGAAGTATCATCTGCACTGG
WABM103721	Unused read	3B	264.109	TCGAAGGGGAGTCATAGCGGGAGGAGTGGACTGGTGCTCATATCTGGAAG
WABM103722	Unused read	2B	233.456	CAGGGTGGGGTCAAGATTTTAGCATGGAGGCGAAGAAGCAATGACCGAGC
WABM103723	Unused read	5B	183.669	TGACTCACTGCTTAGTTGCTCTCCGTTTTACTTACCTGCTACTAATTCCACTC
WABM103724	Unused read	1A	1.02724	TTATGTTCTAGTAATGGCTCGTTCATGTTGTGCAATTAGTCGTTTCATTCTACTCGTAATGCATACATATTCAAC
WABM103728	Unused read	5A	88.8331	TCTATCAGTCGTGGTTTGACGGATGAGGAGAAGGTGATGGCAGTGCAACT
WABM103732	Unused read	5D	291.433	ATGGTTGTGAAGGGGGCACATCACATTAGTAGTATATTTGTCAAGCATGGCAC
WABM103733	Unused read	1B	143.392	ACTGCATTGAAGTTGCTCCTTTCTTCTTCATGACTAACTTTCTTCAGCACACGAG
WABM103734	Unused read	7A	210.001	TCAGTGCCCGGGTGCTTAGGCACCCCCTTATCACCACCGTTGGTCCAGAA
WABM103736	Unused read	2B	88.1096	AAGCTCTTACTGTCACCTTCGTCCTTCAAGAGGAAATGGGTAGCGATGAC
WABM103739	Unused read	3B	243.92	ATGGCTCCTCACACCTTACCAGTTAGAAAATGGTCTCCCACTCTCAGAGT
WABM103741	Unused read	6A	150.908	ACAACACAAGCCACCAGCCCGGAGCAGCCGCCAGAACCTGCACTGGATCC
WABM103742	Unused read	5A	298.722	GGAATGGACGGTGGATGGAGTTGTGGCGTAGTACCACCATGGGTACATCG
WABM103743	Unused read	5B	215.649	GGTGTTTTTCCTGCCAGTTTAAGATGGCCATATTTTGGACAACAGTGGATATGC
WABM103745	Unused read	4B	83.4184	GCAGTAGCGCTGCCTGTTAACTCCTCATTGTTGTCACCTGTCTACCTATA
WABM103747	Unused read	2D	96.9128	ATACGCATACGCATTGGCTGGCCGGCCCATCTGCTGCAAGCTGCACCTGC
WABM103749	Unused read	2B	96.8565	TATTTATGCAAACCAACCACTACCGCGTCACCATCTCACCTGCACTGGAT
WABM103752	Unused read	2D	37.8111	GGACGGCCTGTACATGCACGAGGACCTTGACGGATCACCAAATCAGAACC
WABM103753	Unused read	1B	43.5269	GAGGGGAAGTGGGAGATTCTGACGCTGCCGATCCAGCATACAGAGGAGGA
WABM103754	Unused read	3D	137.393	CACAAGAGCGCGGCGTCGTCGGATCACAGTCCCATACTACTGCACTGGAT
WABM103758	Unused read	2B	254.91	CTCTCCGACCATGCCTAGGGTAGGCCCGATTCAATCTGATTCATTGCTGG
WABM103759	Unused read	6B	24.0698	CCTTTGTTGCTGCTGTCTTTCTTTGGCTTCAGTTAGCACAGCAACAGCCA
WABM103761	Unused read	2D	6.10721	GATCGGTGGTGTAGATATCCATGCAGTTGCATCAGGCCGGCTCGGTGTGG
WABM103763	Unused read	2B	96.3564	CGGAGTGCTTGGTAAAAATAGTAGAGTACCGGCATTGTAAAGAAATATAAGAGCGTTGAG
WABM103764	Unused read	2B	228.433	CGGAGCACGGCCTGATAACACTAGTTGCCATGTATCCTGATGCTTCTGGC
WABM103774	Unused read	7A	8.41854	AACAGGATCACGGAGTTACCACATGAGATCGGGAACCTCCAGAATTTGGA
WABM103775	Unused read	4A	176.94	GACCGCGATCCATGTTAGGATAAAGTTATATTGCAGGAATGAGTGAGTATGCATTTACATAG
WABM103776	Unused read	5B	39.5308	AGCTGGCATGCACACGCATGGATCACGTATTCACGTGCACGAATATGTCT
WABM103777	Unused read	7A	215.046	CCCGCGATACCAGTACTCACCGGACGATCAATGCGTGCCATGCATGGCAT
WABM103778	Unused read	2B	88.1096	AGTATCAATATGTGATGCTGCATCGTAGTACTCGTGTGCATTATTTCGGTGGTTAC
WABM103779	Unused read	4A	160.162	GTAGAACTTGACTTGGAAAATTTCAGTCCAGTACTCATGGTTCCTCTGAGATATTTAAGAATTCTTTT
WABM103783	Unused read	5B	48.9567	TGTTTTGTCCACCGAAATGACGACTTGTCCTTGTGCCCCAAGTTCATAGC
WABM103792	Unused read	3B	243.42	ACCTGCTACAAGTTGATCAGGAAACAGAACAAGCACGTCAGCGATCAGTT
WABM103794	Unused read	5A	80.9433	AAATTTCCCTGACAGCCATGTATCCAAGCCACCAACCCATCCGGCGATAG
WABM103795	Unused read	5A	272.134	GTACAATGTCTCGTTAATTGCATAGCTTTAGCCACGATATTTTGTCATCACACGCTGTTTTTTCC
WABM103797	Unused read	5A	17.484	GGCCAATAGAAACAACAGTACGGTCTTTGCCCATATAGGCCGGCAACAAA
WABM103798	Unused read	5B	65.2356	TCCTGAACTTGTTCATCTCTATCTATCTATATGCGTGCGACAATGCACTATCTAACTCATC
WABM103799	Unused read	5B	207.009	GATTGTCCTAGCTTGTCAACTGCATCAGTATCTGCGCCTTCTTCAAGCAG
WABM103812	Unused read	2B	184.942	CAAGTGTAGTACTGGTCACTCTCTTGAAGATCACAGATGATGTGTAGTGTTATTATTTGATATATACTCCC
WABM103813	Unused read	5A	7.8898	TCTGTTGTTCCTAGTACATGCTATTTTTCCATGTTGTGGATCTGCTTCTGCAAATTGAGTC
WABM103822	Unused read	1B	203.923	ACCTGAACATAGATGGTGGAGGTGCTTCTGCTACCACACTGCCACTACTG
WABM103824	Unused read	4A	161.922	CGCCGACGATCACCTTCACAACGAGGCTCTGAATACCAAATGTTGGCGCA
WABM103826	Unused read	1B	66.8994	CAACTTCCCTATCCTGATCTGTAGTGGGTGAGCATGCGCTCATTGATGGC
WABM103839	Unused read	5D	291.433	AGTGCATATGGACTACAAAAGGTGAACTCACATCAGGTCTTTTGCTCTTCCC
WABM103840	Unused read	5B	188.901	TATATTGACATACACATATATATGACTTTACAGGAACAGCCCACTAATCAGACCATAGGCAGGTTC
WABM103841	Unused read	3A	118.489	GTAAGTGATTGCCATGCCCTTTGGGACCAAGTATTGGCCAAAAACAAATTAACAC
WABM103843	Unused read	3B	222.501	ACCTGCAACGGATGGTTTTTTTACGGCAAGTAGCAGTGCAAGTGTAAGCG
WABM103846	Unused read	6A	76.9443	AATGTCGCTATTAAATGGGCACAGCGCATGTAGTAGTACATCATACATGTACCTTC
WABM103849	Unused read	5B	285.41	ACCACACATAAATCATCGCAGGTGGCAAAGCATTCGCGGTGTATGTTCTT
WABM103853	Unused read	5A	272.134	AGCAGCTGACAACTGCCCGCTCCATAACACCGCGTCCTCTCGGAAACAAC
WABM103854	Unused read	7A	54.9747	GCACTGACGAGCAACAAACCACCGTCGATCCGGTCATGTGCGTTGTGCAT
WABM103855	Unused read	5B	222.32	ACAGTGAAAATGCTTCTCCTACGAAATCATATCTAATTGTTGTTTTTTCCATGCGCCTTGTCTTCTTAC
WABM103859	Unused read	5A	160.004	TGGATAATGGAGAGAAATAGGGCTTGTCCCTGTGTTTGTACCTGTGCCTG
WABM103865	Unused read	5B	201.896	AGATTGCAATTGCTTATTCCAACTTCTCAAGCAACATTCCTCTCACTCTGTGCTG
WABM103868	Unused read	2D	116.142	ACAAATTCGTCCCAGCACTCTCGGCCGTTATCCCGTAGACCGCGACGTCA
WABM103870	Unused read	3D	33.9026	CTTTCGTTGGGCCAGATCGACGTGACGCTACACAGATCCGTCCCCAAATG
WABM103871	Unused read	7B	228.183	ACATCCCCTCCATAGCGTATCGCGCAGTCAGCGCCGACTTGGATTAAGTC
WABM103873	Unused read	6A	174.388	GGTGCCACGACGAGAGGGTTCTGCTGCACGATCTTCTCACGGCCGGCCTT
WABM103883	Unused read	4A	124.617	TGGCCGACCTGCGGACGATCAAACAATCCAGCGGCCCTTGCAAAGTCAAT
WABM103891	Unused read	2B	70.2012	CGGGGCCGGTGACCGGCGACGTAGAGCCATAGAGGTGGATAAGAACGGGG
WABM103893	Unused read	5B	101.611	GCTCGCGTCCGTGCCTGTCTGCGTCAATCTGGGCAGTGCCCCAACCGGCT
WABM103895	Unused read	7A	48.2611	CAGCCCGGACATGCATCTTCTCCAAGCACTCAGAACGCAGTATAGGAGAT
WABM103896	Unused read	3B	302.582	GGACCTGAGAGCGGAGGAGTATTCATGTGTACCTTTCGATCGGCTAACTT
WABM103899	Unused read	7A	8.16979	TGTTTTAGTTCTCTTTTGCAGCAATGATATATTACGCGTCAGATTTGTAGTTTTCTGCACTGGATCC
WABM103900	Unused read	7B	122.756	GGCAACATCTGTCGCTGCTCCTACCCCCTTGATGCAGGGGTTCCGAATGT
WABM103901	Unused read	1A	21.2284	ATTTCCACGGACTTCTTTGTTTTGTGCTCATCTATTATGGTGTAATAGTTGTTCTGGGTTTTTATGCAA
WABM103904	Unused read	2B	70.4537	AACTGAATTAACAAATTAATTAACCTCATATGGGGGAACCTAAGCTTTAGATTAGTAGTTAAC
WABM103905	Unused read	2B	32.3208	GGCATAATCTCGTGCTAATCCATTAAGTCTAGGTCGGCTCTTTCTAAGTATGTTG
WABM103911	Unused read	5B	101.611	CATCCACAACGACTACATCATTGACCACACTACCTCAACCACGACTGCTA
WABM103915	Unused read	5B	138.317	CTGCGGTGGAGTTCATTGCAGCTCGTTTGTCTTAGCTTGTGCACACCCTT
WABM103924	Unused read	5B	7.77612	TTGGAAGTGGTGAATCAGAATAGAAGTCTCAATGATTTGGGAAGAGATATTGTGGTGGAC
WABM103928	Unused read	1D	39.3989	CCGGCCATTAACAATTCTGCAACCATTTAAACTGACTGCTACGTGTCATCC
WABM103929	Unused read	6A	56.7311	GCTTTCAACTTGATCAAACTCTCCCCTGTATTAATGTAAAAATCAGACGACTGAGGATGAC
WABM103930	Unused read	7D	115.105	AGAAAAAGGCAGAACGGCCCCACATTGTTGTATTTGATATCGATCTATTCTGGATC
WABM103936	Unused read	7A	22.8147	CACGTGGGCATGAGGTAAGTGGATAAGGTCAGAAATAACAGTGACGGGCG
WABM103937	Unused read	4A	44.9817	GGAGCAGCTATTTTTGCAACTGGTTTGTAGAATGTAAAATACACCTGATGGCGTTG
WABM103942	Unused read	3D	158.248	CTATGAGGTTGGCCACCGCCGACGCAATATGTGCGAGCAGCACCTGCACT
WABM103943	Unused read	2A	236.545	GCTACTACTAAACTTGCGTGAAGTGTGTGTCTGCTATTGTCCAATCTGCATG
WABM103949	Unused read	5B	143.527	TATGGCGCTTCATTAGCCTTTGTGATGTATACGTAAACATTTCATAAATGCTCTCTCACAACTGATAC
WABM103950	Unused read	6D	0.248752	CTTTCGTAGGGATCCGGGTTGGCTCATAATTCTGTTTGTGTTATTATGATAGGC
WABM103951	Unused read	3D	46.5146	CGTTGGGGCTCTTGGCCATTGCTGCCCAACGCAGCAAGGGCGTGGGTGAC
WABM103952	Unused read	5A	0.529105	GACACATAAATGCACCCCGGTGTTCGCCAATCATGGAAATCACGCCGGGA
WABM103958	Unused read	5B	177.965	TAACATGGATCGATGGCCCGTCCGTGAAAGACTCGCACACACCACCATTG
WABM103965	Unused read	3A	118.489	GGCACACTACAATTTCAGATAGCATATCATGTCACAATGATGAGTGAACAATTTAATCCTGCACTG
WABM103967	Unused read	7A	103.292	GGTCAACAATGACTACTGCACCTACAGCAACAGGCACTCTAGCAGCACTG
WABM103972	Unused read	5B	285.41	GGCTGAACAGTTATACTGATTGTACCATCCAGTCCGTACACACCACCGGA
WABM103973	Unused read	6A	25.1986	ACACTTTATGTACTGTATGAGAGCGATTTAAAGATGCAGCCCACCACCACTAC
WABM103975	Unused read	2B	21.1249	GGAGAATATAATGCGGTGTTTGGTGAAAAATTAAAGAGCAATCTGGCAGAAATGAAGACAAGATTGAAG
WABM103977	Unused read	2A	235.531	GATTGGTTTGCCGAATCCCATTAACTTATAATAGATTCTTTTGCACACATACCGTGCTGC
WABM103978	Unused read	1B	155.998	CACGAGACAAAAAGATGGAGAGGTAAATTAATTTTGGTGGGGACTAATTGGCAAGATGC
WABM103981	Unused read	1B	124.041	GCGAGTGTGCGGGCGCCTGAAGCATTCAAACCCACGACCTCTCTGTTCTA
WABM103983	Unused read	2D	6.10721	GATCGGTACCTCTGCATCGACCCTGTGTGCTACATCATCGAGGTGTACGA
WABM103984	Unused read	2A	43.0752	ACATTTCCATCATCATTTACCGACGCAGCCTGAGAGGCATGAACATGCAT
WABM103988	Unused read	2D	30.682	GAACCTTCATATTTGGAGTGATCAACCAAGCACATACTTCGACCTCAGGG
WABM103991	Unused read	1B	231.018	CGTCAGCTCATCCCATTTAGACATGATACAGCAGTCAAATTCCCCCTGCA
WABM103995	Unused read	5D	21.1144	AATGACCGGTCACCCCTCATTTGGCTACTTCCACAGCGGTCTCCCTCATA
WABM103999	Unused read	2B	260.575	CGAATCGAGGAAGAGTTTACTCTATGTGGATATGGTGATCAGGTCATGTGC
WABM104000	Unused read	2B	32.3208	GACTTAATGGATTAGCACGAGATTATGCCGTCGGCAGGCCGGCACCTCCA
WABM104010	Unused read	5B	138.317	ATGTTTGGTGAAGCAAATCTGTTGATGGTATTGACTGTTATGCGAGCCTCCAAAG
WABM104013	Unused read	7A	8.16979	GCCACTTCTTCTTCTGAATGAGTGCATGAAGTGATTACCACTCTCAAGCTTG
WABM104015	Unused read	3D	33.9026	TGTATGCCTTTCGTTGGGCCAGATCGACGTGACGCTACACAGATCCGTCC
WABM104016	Unused read	2D	115.377	CGAAACTTTCAGCTCCCGCCACCGTCTTCTTCGAGCGTGACCTCGTCGGA
WABM104019	Unused read	4A	70.3986	ACATAGTCGATGCTCATAATAATATTGAAGTATCTTTACCCAACAGGGTCACAGCCTCAATG
WABM104025	Unused read	1A	234.665	AGTTACTCCATTTGTCCATGACTAACTTGTCAGGATTATGTCTGAAGTTTACTGAAGTAATCGACAC
WABM104026	Unused read	4A	181.801	TTGTTTTGACTTTTCAGTAGCTTGCTTGTGCCACATGCTCACTAACTCCATTCTC
WABM104031	Unused read	6A	25.1986	CTTATAAATCAGAATTCCCTCCCTTCCCATTGCATATTAATTCGCATACCCCATCATTTCG
WABM104035	Unused read	2D	243.842	GTACAGGGTCCCATTTGATGCGTACTCAAAGACTAACATCCTCGAGAACG
WABM104036	Unused read	1B	67.4019	AACGCACAGGACCGGAAGATCTGGGCCGGCCACTTAGACTGTGACCACAG
WABM104037	Unused read	5B	178.214	TTTCTGGTTGTTGTAAGTGTACTCGCCATTGGCTCTGATCGTTATTCTTATCACTTCG
WABM104041	Unused read	6A	170.852	ACATCGATCACATGTATATCGATCGGTCGATACATAATAAGCATCCTTTTAGTTTAATTACAGTTGCCTGAAC
WABM104043	Unused read	5B	207.009	GAACTGCTGATTTTGCCATGTTCCATAGAGTATTTGGATGCAATATACTCCCTCC
WABM104045	Unused read	3A	118.489	TCCTGTAAGCAGAAATCGCTGCATGCAAGGAGGGGATTGAGCTTGCTCTT
WABM104047	Unused read	6A	14.1879	CGTTGGTCAAAGTTGTATTTTGATGATCTTGCCAATCTTGAAAATAACTACTTCTAGCTGACCGG
WABM104048	Unused read	1A	21.2284	AAGACAGAGCTCCAGCCATGTGCTTTTGCATGCTCAGGTACTGCTTTATA
WABM104052	Unused read	4B	24.242	GATATAGTACGATAATGATTGAACTTATTTCTGGAGCATTTCACTAATGTCCGCCCACGTC
WABM104053	Unused read	1D	43.4682	GGCTGGAGGCTGTGTCAGATGTTGTAAGCGTACTAGGGCTAGCGATTTAG
WABM104054	Unused read	1B	180.806	CGCATCGCCTCTTCCTCTCTGTACTGCGCGGCCGCCTGCTATTCTCCCTC
WABM104060	Unused read	3B	245.178	CAGACTGCACACCCTGTGGTGGTGGTGGAGAGTATGGGTAATATGATTGA
WABM104070	Unused read	1A	9.07019	AGAGTGGTGAGAGATACAGCTACTGTAGCTACGTGCATAGGTACTCCGCA
WABM104080	Unused read	3A	223.741	CACTGCCGCACCAAACAAAACTATGAGCATATGCACAGAGCCAGAGGTCT
WABM104081	Unused read	4A	94.9498	GTAGGTATATTGGAATCTCGGGCGAATCAGCAATGGTAACAACATCAAACAATTTATAGAAAACACG
WABM104084	Unused read	4A	127.212	ATGACCAGAACCAAACAGATGACGCATAAATTGTGGCAAATTGAATGCTCTTAGATGCAC
WABM104089	Unused read	4A	44.9817	AAGGAGCAGCTATTTTTGCAACTGGTTTGTAGAATGTAAAATACACCTGATGGCGTTGC
WABM104095	Unused read	4B	74.2982	GACTCAACAGTCTGCGGCCCTAGCTGCTCAAGACAATTGGGTATGCATGC
WABM104096	Unused read	5D	21.1144	GACTTCTGTTGTTGCTACAGGGCCAGACCTATGCTATATGACTACCCGCA
WABM104099	Unused read	6A	137.464	CCCACGGAGCTTGGCAGAAGCAAGGCTGCGAGCAGTTCACCCAGATGCAT
WABM104101	Unused read	3D	230.106	TTCTTTGTGTGCAGTGCAAAGCATTACGACAAGCCAATCACTAGAGGAACC
WABM104102	Unused read	7B	205.405	TTGTGGCAGCCCGGATTGATATGACGGTTTTCGATGTGCACCTTGATAGC
WABM104103	Unused read	2A	137.992	GAGCTTGCTTATATAGGCATCGCTGGGGTTCAGAGTCGCACGCACTGTTT
WABM104104	Unused read	3B	245.178	TTTCAGACTTCACCGAAAAATAAGATGCCAATGTCCGAGAATCGGTTAGTACAACG
WABM104105	Unused read	5D	276.155	AAACATGTTCTTCCTGTGCAGCCGTGCAACCTGACTCCTCTGTGCAATGT
WABM104108	Unused read	6A	106.96	GCACAACAATGGTGGATTCACCAAGTGAGCTATTCGTGTGGTGACAGTTA
WABM104109	Unused read	2B	87.8609	GAACACAGATGAAAATTCCACGACGCGATGCAAAAACACTAGCACCGCCA
WABM104111	Unused read	7D	67.6578	GTTGGAGGCGTTCATTCTACTTTTATTCGGCCGGGTGATGTCCGCCAACT
WABM104112	Unused read	7A	228.83	TCATAGATTGCACCCTCGCTACAACATCAATCCGGGTGCCAATTCCGCTA
WABM104120	Unused read	6A	91.1648	ACCGGGAGAAACCACCCGCCCTTACTTACGCTAACCGCTAACGGGCCGGT
WABM104121	Unused read	1D	43.717	GACTACGCTGCACCTGATGCACCTCATCCGGTCAATCTACGCGTGTCCCT
WABM104122	Unused read	1B	12.981	TACCATTTAAGTCTGCGCAGCACTATCGCGCTAGTCCGTCTTGTTGAGGT
WABM104126	Unused read	2B	32.3208	TGTTCCCTAAAAAAAATATTTGTCATGTTGAATGACAATGTGCTCTTTCCAAAGTGTTGGTGGACACTAA
WABM104129	Unused read	3D	230.106	CGTAATCTCAATGACTGCAACGACCTTAATTATGCCGCCGTGCCGACCTG
WABM104131	Unused read	6B	14.4694	ATGGCTGGAGAAATAATGATGCAACAAAGTTGGTTGATGTGGCATATCATTTAAGGAAGAGAGG
WABM104137	Unused read	2B	97.1224	TTTATAGGACATAAACGCTGTGGAGCTCCGGTGGCTAGCAACGATGCTCG
WABM104139	Unused read	3D	33.9026	GTCCCCAAATGATGCATTCAACGCATCCGAGAGACTCGCCATCGCCGTTG
WABM104142	Unused read	1B	142.377	GTGCCATCGTCGAGAATGAAGTTGATTTCTTCCGCCGAGTCCGTACGGTT
WABM104148	Unused read	5B	99.856	AGGAAACAGAACAGACTGACAGTAGACTAGTGGGGCAATGAGGCATGACC
WABM104150	Unused read	2B	88.1096	CTGCCGGCTAGATCTACCCCCCTACCTACACCACTGACAGATACGCATGC
WABM104154	Unused read	1B	124.041	AATTGCGAGTGTGCGGGCGCCTGAAGCATTCAAACCCGCGACCTCTCTGT
WABM104157	Unused read	3B	115.068	GTCTCGCGCTCGGACAGTTCATCTTGCTGCTTATGACCTCCATCAGATTC
WABM104161	Unused read	3B	114.311	ACTCCATAAGACGTCGTTGTTCCTCCTCTGATTGCCTCCACCGCTGCCCT
WABM104164	Unused read	2A	180.504	ATACGTATGTCCGGCCAGATTTTTGCATCGTCTGTGCGTCGTCCATGGTT
WABM104168	Unused read	1A	20.2233	ATATGTGCTTGCAGGGGAAATTATTTCACGGTGGGAGATTGCTTCAACGTG
WABM104170	Unused read	6A	174.888	TCTGGATATATCCATCTATGACATATATACTTTCTTCTCACTCTCACCCCTGAAGCTGAAAC
WABM104172	Unused read	3D	242.784	GACAATGATAGACAGTCAACAAGAGTATGAGGCCGTGGCACCAAACCACT
WABM104173	Unused read	5B	101.611	ATCGTCGACGGTATCCTATAACATCCGCAAGGTGCATCATCCACGATTGC
WABM104176	Unused read	3B	297.293	CAAGTTCGTCCCGTTTGACGGCTCAATGCTGCACTAAATTGAGTGACATC
WABM104177	Unused read	6B	32.158	CCGGCGAAGGTCTCTGCACCCTTCTTTCCGTCACGCAGGAAGGAGTCTCC
WABM104178	Unused read	3A	27.2277	GTTGACAGTCGTCGATGCACTCCCATCTATCGAATCAGATCGCAAAAATC
WABM104180	Unused read	5B	143.527	GTATGATGCGTAATGCTAGTCAGCGATACGATGACAGAGACTAAAGCCCT
WABM104181	Unused read	7B	233.693	GAGAACACGAAGTGGTAGCTGCCATTGAGGTGAAGCGACATTTGGATGTT
WABM104182	Unused read	6A	56.7311	GTGCAGAGCATATCATTGATGATGTCCATTAGAAATTGATACAAGGGATGTTATCCACTTGTGAG
WABM104183	Unused read	4A	153.839	CGTCAGTTACGACAGTTTGGGCTGTTCGTTCTGCATCTTAAGAATGGGGT
WABM104188	Unused read	5B	47.6991	ACAAACTAGATGATCTGGTTGCGCCAATTGCGCAAAGAGCTAGTTAGAAGC
WABM104189	Unused read	1A	1.02724	CATACACTGGAAAATGGCATGTTAACCAAGTCCTCCTAATTTTGTTAAGCATAAAAGCATAGATTACAAG
WABM104192	Unused read	5B	143.527	TTCACCATGGGCAGCCACATGCTGAGGCCCATGTGAGCGGTGCCCACCTA
WABM104194	Unused read	5B	207.009	TACATTTGTCCACTGCTTTCTACATTACCATTGCAGCGTGTTTGAAGTAATTCGGC
WABM104195	Unused read	5D	21.1144	GTTGTGATGTAGTACGCCCCACATCCGGGTTCCCAGAGCTTGCCGAGTAT
WABM104199	Unused read	6A	56.7311	CTGAAATATGTCACTTGCACAAGTTCTTTGGTCATGATTATTTTTCCATTGCGGAGGTATATTGTCC
WABM104200	Unused read	1A	9.07019	ATTCTCCTTGGACTTTGAGTGATGGTTCACACTTCACCTCAGCAAACTAGTC
WABM104201	Unused read	2B	87.6109	AACTATTACATCCGATCCTTTGTTGAGTATAATGTCTGATGTTGACTACTGCTTGCAGTTGATACTTAG
WABM104205	Unused read	2B	257.275	GGGGTATAGTTGTGATTTGGCTTTGGCGATTCTGATCTGCACTGGATCCA
WABM104207	Unused read	3B	274.679	TGGTGGAGTAGTCGAAGATGAAGGACTGCTTTAGTTCGAGAAGTGCTGCA
WABM104214	Unused read	1B	225.279	CCTCTTCCCCATCTCGCCTACTCTTGAATCATCTCCAATGCTAATCTCAC
WABM104215	Unused read	5B	128.284	ACTCCAGCACACCTCTATCCCCACCTCATCTCGTAGACACTATTGAAGGC
WABM104217	Unused read	4A	94.9498	GCCCGAGATTCCAATATACCTACATAAGTTTTGTGATTGCTTTTTTTGGTCAACGTAATCCTCAC
WABM104220	Unused read	3B	189.915	ATCCATATCTGTCAATATGTGTTGTGTGCATCCAAAATATTTTCAGGCATATGGGAATGTTGTGCAG
WABM104222	Unused read	4D	52.4905	GTCATGGTTAGTTCGGTACTACCTCCGTTCGGGTTTTTAAGTCCCCCCGA
WABM104223	Unused read	5A	204.698	GTGTGCGCCTATGCAGAGATGTGAAACGTTGGGAGGAGGAGAGGTATCGA
WABM104224	Unused read	3D	33.9026	GCTACACAGATCCGTCCCCAAATGATGCATTCAACGCATCCGAGAGACTC
WABM104225	Unused read	1A	141.633	ATCATAGTGGAATTTAGGTTAGTGATTGCTGCTCCAATTTCTTGGTGCCTTCCTG
WABM104228	Unused read	2B	256.213	AACAATGGCAAACTGAGTTTGCAACACACCAAATGTCCTCTCAGTATCTTCTCG
WABM104235	Unused read	5A	298.722	TTGATAGTGGGTCCCACTTTTGCAGCATGCCGATCACACCATCATATTCA
WABM104240	Unused read	4B	24.242	GCAACCATGCCATTTATTTTTCTAGGCAGGCATAGGCGCCTTTGACAGAT
WABM104241	Unused read	3B	42.5997	CACATGCACAGGCACTGGTTAATCAGAAGAGAGTGGTACTAGGCGTACAT
WABM104244	Unused read	5D	28.0444	TGATGCTTGCATGGGCGAATTAAATTGACTACGGATTCACTTCTTCACAAAGGTTTTGG
WABM104245	Unused read	5D	59.7787	TGTATTGTTGCCCTGAAGAGCTATGTATAGCACGTAGCAAGTTGGTTGCTAAAC
WABM104246	Unused read	5B	150.035	CATGGGCAATTTGTTCAGGTCGTACACGCATGTGCAAGCAAATAAATATTGTTGC
WABM104248	Unused read	7B	127.679	ATTTTTTACAAGACTCATTTGAGCGGCCTTGTGTAGCCTGCACTGGATCC
WABM104252	Unused read	6B	14.4694	AGGCCGTGGCCTCGTGTGCTCCTTCCCGGACCATCTGGGGTCCTCTTCAC
WABM104254	Unused read	2B	88.1096	AGTGTCACAGGGTGACTGCAGATACTGGCAAACTCGGTTGACAGCGAAAG
WABM104255	Unused read	2B	97.1224	CGAGAGGGGAATCGAACCTCGAACGCCTCGAGCATCGTTGCTAGCCACCG
WABM104257	Unused read	5B	201.896	TCATCTTCACGACACAAGAAAGATTGCAATTGCTTATTCCAACTTCTCAAGCAACATTCCTC
WABM104259	Unused read	5A	313.431	ATTGTCCCAAATGTTTTATAGCTCCTAAGTTGCGTGTCATCGAAGCCAGTGG
WABM104262	Unused read	2B	228.433	CCCTATGAGAAATGGCACACGGACACCATCTCTCATCAACTCCAACGGCT
WABM104264	Unused read	2D	255.101	TGGCAACTCGAAACATCTTCGGTATCTTGAAATCTCCAATGATTGTCCTTTCAAGATGATTACTTC
WABM104267	Unused read	6A	56.7311	ACACGATTGAAGAATAGAGCAGATCATTCTCCGGCGATCGACGCCTTCAC
WABM104270	Unused read	5D	221.424	TTGCCATTTGTCACATTCATTGGCTTGAACCACCATCCCAGTTGTCTTTCG
WABM104274	Unused read	3A	6.04172	CTGCTGCACACTGCAAGATAGTACCAGACTAGGGAGAGGGGAAATATCAT
WABM104280	Unused read	5B	113.393	CTCGGTCCTTTTAGAGGTGGTGCATCATGCTTCGGTCTTTCGGCATGGGT
WABM104282	Unused read	1D	1.57115	ACGTGATATAAGTAGAGTCCAGTAGTAGTAGGAATAATCTTTGCACGCTGGTGTC
WABM104285	Unused read	5A	94.8897	TTGTAATCTATGCAGGTTCCGTTGGTTCAGTACTGTCAGCAACTTGGATCG
WABM104287	Unused read	2D	37.3035	TCTTCAACGAGAGCCAACTAAAATAACAATGGCTGCGTGGATAGCAACCTC
WABM104294	Unused read	1B	225.279	AAACTCACCAGTGTAGTGGGTATGGTATGTTCATGGCGGAGAGATGCAAA
WABM104296	Unused read	5D	28.0444	GACCCGGAGGTATGCACTTAATCCAATATGGCATGAGTCGTTGTTCTAGC
WABM104297	Unused read	5A	225.79	GGCATAGCGGTCATGCCTGATAGAATCATGGAGCTGAACGAACAACACAT
WABM104298	Unused read	5B	121.528	ACGGAAAGCCGAAAAAACCCGAAAAAAAACCCATCTAAAATCCAAAAACGCTTATAGA
WABM104305	Unused read	3D	1.02704	ACTTGTTGTGGCAGATTGGATTAATCTCGTGGAAATTGCATCTGTTGTAACTGTTCTGTG
WABM104306	Unused read	7D	107.474	TTTTGGCAAACACCAACAGTGTGATCTATGAGAGAAGGGCCGGTTTATGTTG
WABM104308	Unused read	1D	1.57115	GGGCAGTCGCCATCTCCTTATCACATTGTGTGGACCAAGCAACACGGCCA
WABM104313	Unused read	4B	128.044	GTGTGTCTGGTGCTGCCAATCTCAAACTAGCAAACCCGTTCATGGGAGGT
WABM104318	Unused read	6A	62.4087	ATCCACCGTAGAAAAGAGCCCATCTGCCCTCTCGCACTGGATCCATCAGA
WABM104327	Unused read	2B	290.183	ATATGCTCCAGCTGTCGCATTTCTTCAAAACATAGACCTCACTCACTGAGTAG
WABM104329	Unused read	5B	176.114	GATCACACGCTCCCCAGTCACAGGATCAGCCAACACACCACGCAACAGTC
WABM104331	Unused read	4B	83.4184	GCCTGTATTTAGCTTGCGCTACTGTTAAGTAGCAGTAGCGCTGCCTGTTA
WABM104332	Unused read	6D	124.61	ATCTTTGACAGTCCATCTTTTCTTCCAATTTGTATGTAAGCTTAAAAATCTATCTACCCTGCACTGGATCC
WABM104339	Unused read	5B	128.284	GAATTGTGATCGATTAGGTCAACCTCTTTTTTCTTGCAGATGAGAGGGACCG
WABM104340	Unused read	6B	16.2663	AAAGTCCAAAATGCAGAATCATTGGGCTGGCGTTAGTTCTACTTGATTCCCTTG
WABM104344	Unused read	4B	82.144	CTCAACGTTCGTAATGTACTAAAAAATAACCAAAGGCGCGAAACAACTGCACTGG
WABM104345	Unused read	5A	313.431	TCCGGCTCAAATGATAGCCACATTATGAAAGGAGCACCGCCATTCTCTAA
WABM104346	Unused read	1A	235.665	CACAAAATACAGGGTTATTTCATAACACTTTGAAAGGAGCGCAGATGTGCGAATGG
WABM104347	Unused read	5B	65.2356	CTCGCCGTGCTGACGGTCGTGTTTGGAGTCATCAGCGCGGTTCTCTTGGC
WABM104350	Unused read	4B	74.2982	TTGGAGGCATGGATGAGGAATTTCTTATTGTTGCTACCGTCCGTCCCAAT
WABM104352	Unused read	2A	6.55088	CAATAACATGATGGCACGGGTTAGTGGTGTGCCCTGTTTGATTGCACGCT
WABM104354	Unused read	1B	104.574	GCTATCCGGTAGAGACATAGAGGGGTGTGTTGGCACAGACCCGACCTTGA
WABM104358	Unused read	5B	222.32	ACTTGCCACATTAAATAGTACTTAGTGAGTCAGAAAATGGCAAACCTCAGGAGCAG
WABM104363	Unused read	6A	174.388	TTGTTCTGGATCTTGGGTGCCACGACGAGAGGGTTCTGCTGCACGATCTT
WABM104368	Unused read	3A	118.489	AAAACACTTATATGCTCTAGAACTTATGGGGGAACATGACCAAGAGGTCTTGCTG
WABM104369	Unused read	1A	5.75728	AAATCCAGATGAGATGGCCTTAGTCTGGGATGTAATTCAGCGACGCAGCT
WABM104370	Unused read	1B	66.6507	ATCGGCAACATTCAGCAGACAAGTGGTCTGAACACCGTATAAACCCATAC
WABM104372	Unused read	5A	225.79	CGGTAGGCCGTCGAGTTCAGGGAGGCAGAGTAGCCCAATCTTGGGAAGAC
WABM104378	Unused read	3D	137.393	CAACGTTGAGCACAAGAGCGCGGCGTCGTCGGATCACAGTCCCATACTAC
WABM104381	Unused read	4B	3.62926	ACAAATAACGACCGTCGTCCGTGGATAACAACAGGGGCAGAAACTCGCAT
WABM104390	Unused read	2D	37.8111	GGAAGGACCCATCGTGCGACTCCATTCAGTAAAGAACATGCGACTCCATT
WABM104392	Unused read	3A	162.253	GCAGAATGTCCAATCTGCCGTATAGGTTTTAATTATCGTGTATTCTGCACTGGATC
WABM104395	Unused read	3B	193.582	CAGCATGCAGTGCCTCTTGTGCTTGTGGTGCAAGAGTACTGGTACCTAGC
WABM104398	Unused read	5B	178.214	TGTATTGTTGATAGGTTCATCTGCATTTGGTTGCTTCTTCACACACGGCTTGTTG
WABM104401	Unused read	3A	223.741	ACAACCTAGACTGCTCCAATGACGCGGAATTGTATATAGATAGGACAACAATCAC
WABM104404	Unused read	3B	305.15	ATTTCCGGACGGAGGGAGTACCATCTAATACGTACTATTTTGGTTTATCTGCAC
WABM104406	Unused read	3D	242.784	GGGTCATACAAACAATACGAATTATTCTCAGCTGTCACTCCACCCCAACG
WABM104407	Unused read	5B	101.611	CCCTCGCTGACGACGTGTGTTGATGCCTTGCTGCTGAAGAAGTCGATGAA
WABM104408	Unused read	6A	170.095	CTTGGTGATGTTGGAAATGGAGACGCATGCACTCTGGACCAAGTTGACGC
WABM104410	Unused read	1A	77.433	TGGAATGGGAGACAGAATGTTCGCCTTGGTTGCCCTCTAAAACAGCCGCT
WABM104411	Unused read	1B	239.715	TGACATGCCATTTACATGTGGACAGTGTTCACCTATTATTATTGACCTTCTCTATGACATGTTTCAG
WABM104423	Unused read	5A	298.722	TGGGATGCATTGATGAACCCAACCTGAAACTCATCTGCATGCTTAGTACTC
WABM104426	Unused read	4A	127.212	GTTTGAAATGCCTGCCATAAGGTCCGTGTAAGGTTCATTTGGAGAAGTACTAAAAC
WABM104427	Unused read	1B	231.018	CAACAGTAGCTAGTAGTGGTTGCTTGCTAACGTGATTAGCTCTTTAACCATGC
WABM104428	Unused read	2A	43.0752	GTGGTCATAGATTGGACAGCAAATCGTCTAAGCCATTTATGCTTTAATGCAGCAAC
WABM104429	Unused read	3D	242.784	CGGCATTCAACATCAACTCACTGATGAGCTTCCTCTCTTTAGTTGGGCTG
WABM104433	Unused read	1B	66.8994	GACGGATGAAAATGCTGACGCGGTTGTTGTAGAAGTGCAGAAACAGAAAG
WABM104438	Unused read	3D	46.5146	CAACTCCAGTGTTATCGCGGATTACAAAACCCCATCCTCCGGACCCTGCA
WABM104444	Unused read	6A	155.925	AACAGGTGTTAGGTTAATCCGATTTGTTACATCACCCACAGCCCATATACTTGG
WABM104446	Unused read	1A	9.07019	CACTTGAGACTAGTTTGCTGAGGTGAAGTGTGAACCATCACTCAAAGTCC
WABM104450	Unused read	5B	150.035	ATATCGGTCTCCTTCCCACAATTCCGCGACTCTTTGGAGTAGCACTCATT
WABM104452	Unused read	7B	109.293	CGGGGGCTTAGCTACAGGCAAGTACTAGCCTAACTGATAAAAATCCTACC
WABM104453	Unused read	2B	215.142	ACCAAACACACCGGGCAGCAGTACACTCAATCAAGCTATGCTTCCAAGAG
WABM104455	Unused read	7B	63.2841	CATTGATCCTTGAAACATTATACAAATAGCTCATTGCAGACCCCATACACATTTCACAACACACAC
WABM104460	Unused read	1B	203.923	GTAGGATGAATTTGCTATGCCGTCTGATCATGCATGCATGCTTTCTTCTGTTAC
WABM104462	Unused read	3A	1.84178	AGTCTCTGCCCCCATGCATTTGAATGTTGCCTTGTTGACGATCCTTAGGC
WABM104466	Unused read	1B	102.766	AGCAACTCGGGAACATGACAATACCTTAGGGATGAGCGACATTGGGAAGT
WABM104467	Unused read	7A	103.292	AGACGGGGTTGTAGAGGTGTGCTGCACCGTTGTAGTACGCTGCACTGGAT
WABM104470	Unused read	4B	103.025	GGCCTGCACAGCACGCACGGGCTCCTCAATTGCACTGCTCATAAGAATAG
WABM104472	Unused read	1B	231.018	GCTATGGGGGTGAGGTGAGGAAGAAACTGAAGACATGCAACTGTGACTAG
WABM104475	Unused read	2D	243.842	CAAAGTCCTAGTACGATAGGGCGAGTAGACTGAGGCCGGAGAAGACGAGG
WABM104485	Unused read	3B	40.3082	GTCAGGTAAAGGCAGGTCGGCCCGATGGCTTTGCTGGGACATTGTTAACA
WABM104488	Unused read	3A	195.934	CGGTACCCTCTATCAGAGCCGCACAATAAAGAATTATTTTCCTCGAGATACG
WABM104490	Unused read	5B	222.32	CCAGCATGTTTCTCCCTATGCATATGTATGGAAGGTCGTTGTGTAGCTGT
WABM104497	Unused read	3B	297.293	GATCTAATCCACCCACTCCTACACCTGCACTATGCCAATCGCGAATTTCA
WABM104500	Unused read	4B	127.286	ACACAGCCTGTGTTGATTCTTTCTATACTGTCTTGATGACAAACCAATCAAGAAGAGAAGTATGC
WABM104501	Unused read	1B	231.018	GATGAAAACATCTCACGGAGGATATCACCATAATCTACATGGCTAGTCACAGTTG
WABM104502	Unused read	5A	204.698	GACAACGCTATTATAAGATGTCGTCGCCGTCTAATGGTGTGCGCCTATGC
WABM104508	Unused read	6A	174.888	TCCCGGGGGTTTTCGCCGAACTGTTGTTGGTCGATTTCGCAACCTGCACT
WABM104513	Unused read	2B	275.864	CGTGCTCTACCTCTGTTGCACACTACAATCCAGCGGTCAAAACAAAAACA
WABM104516	Unused read	2D	243.842	GCGAAAGTTCAAATAACTGTTCATTCTGAATTTCTGATCCTCTACATTTCTGCACTGGATCC
WABM104521	Unused read	4A	177.19	ATCCAAGAGGGAAACTACCGGGGGATCTCCTGTAGGGGGATTTCCTATTT
WABM104524	Unused read	6D	165.613	TAGCTAGGAGAAAGAGATCAAGTCGAAGGTCATGGAGAAAGCCCATATCATG
WABM104528	Unused read	5A	225.79	AAGGGCGTCTTCCCAAGATTGGGCTACTCTGCCTCCCTGAACTCGACGGC
WABM104533	Unused read	1B	85.5149	GAACCCAGCCAATTTGCACTAAACTAAACTAAAGTGACTTGTGTTCAGGTTGAGG
WABM104534	Unused read	2B	32.3208	CATAATTCCACAATGCGATAATTCCTTGTATGTGGATCAACACAGTGATGAGCCG
WABM104536	Unused read	7D	107.474	ATCCTCGATGTTCTCTCCATGTGTCGTTCGCACGCCGCAGCCGACCATCT
WABM104537	Unused read	4A	178.194	ACTGCAAGTGTCACCCCTAAATGCAACTGCATGTCTTTGACGTGACTGCA
WABM104539	Unused read	4A	189.885	CCAGTTTCATCTCCTGCCTTTGCAGATCCCATGACCAATTTACTGCCTGC
WABM104555	Unused read	5D	21.1144	CTATGTAGATAAACACGACGAACACTCTTAGAGGACATAATTTCACATACTAGCTTAGCGG
WABM104558	Unused read	7B	145.484	TAGCATAAGTGTCAACAACTTGGGGCATTGGAGGAGGAGCTGCACTGGAT
WABM104559	Unused read	3B	193.582	CTACTCTATTAGTCCCACCTCGCCAGTTCATGGAACGCAGAACCAGCTTA
WABM104560	Unused read	5B	285.41	GATTATGATGCCTAAACTGTAGACATCATATTTTCCATCATTGACATGGGCACGTATTAAGCCC
WABM104561	Unused read	5A	298.722	TTAGTGAAACTTTTGCATGAAAAAGGCCGATCCATGAAATATCGGTTCAATTGTGAGTACTAAGCATG
WABM104566	Unused read	5B	113.393	ACAACGTGGGGAGAAGCAGATCACAAGGACGCCATTGTCATTGTGGGTCG
WABM104567	Unused read	3B	245.178	CAATCAGAGGGCGTGAAGAGTGAATCTCGAGAGTATCTATGAGCTAAGGA
WABM104569	Unused read	3B	69.4675	AATACTTAGCAAAGTATGACTCTACGTGAATGCCTCCCGCGGTGTACCGA
WABM104571	Unused read	1B	67.9096	GGTTCAATTGACACTGCCAAATACCACAATGCTCGCAGCAATCAACCGTG
WABM104572	Unused read	5A	272.134	TTGTACATTGATTTATTTAGCGAGGCATTGCACAAAATGTTGTAGTGTGCTATTAGCGACGATATAGC
WABM104575	Unused read	2D	47.9545	AGTCGGTCGGTTAATGGCAGCTCTGTGTACGCTTCGGATACCGAGCATTG
WABM104577	Unused read	2A	8.88411	GCCTTCTCGGAGACTGATACTCTTAACGCCGGAAAGCTTTGTCCAAGTGA
WABM104578	Unused read	7B	122.756	CCATCGATCGATCGCCATGGGACCTCCCGCATATGCATATGCACGCCAAC
WABM104579	Unused read	6A	68.9891	CTTCAGCAATTTGTCTCGTCCAAGTACGTGTATGCAGTTTCAGTTCTTCAGC
WABM104581	Unused read	3B	274.679	CAGTCAGCACTTCATGAAATCACAAATTTAGGCCTGAACCCATGTCTGGC
WABM104582	Unused read	3B	69.4675	CCAGCTCCATGTGACTGCTCATTCTAGTGCAAGCAAGCTAGCTCAACAGA
WABM104584	Unused read	7D	115.105	GTTAAAAAATGTAGCACCATTTGTGGTGCGGTTACCGTTGCTATCGTTGTTCTAC
WABM104585	Unused read	4B	82.144	TGGGGTTTTTGGGAAGATCGATGGTTGTGTGGACACATCACTAGTAGTGT
WABM104586	Unused read	7D	115.105	AGCACCATTTGTGGTGCGGTTACCGTTGCTATCGTTGTTCTACTTTTTCC
WABM104597	Unused read	6B	16.2663	TCGGCCGGCCGGCTAGCTTCAATGGTAAGTAAGGAGTAAACAACTTCGTA
WABM104598	Unused read	4A	44.9817	TGCCAATTGACGCGGTTTTCACTGATTTCATATTATCACCATAATAGGAAGACATCTCTGTTGTC
WABM104599	Unused read	2D	255.101	CAACACCACCAATTCCAACTAATGGCAAAATAAGAAGACTAGGTATTCTTGATTCATTACTAACTTGG
WABM104601	Unused read	7A	223.068	CCACCTAGTACTCACACATTCATGCACAAGTTCACGGTGTCAATTAATAAAGCAAC
WABM104602	Unused read	4B	83.4184	GTTAAGTAGCAGTAGCGCTGCCTGTTAACTCCTCATTGTTGTCACCTGTC
WABM104605	Unused read	2B	275.864	TTAGCAAAAGGCTCCCATCTTTCTATGCCGCTCCACCACCCAGCGGGTGA
WABM104606	Unused read	3B	98.5846	ATGAGGCAGAAAAAAGGTCAACAATAAGGATCAATGGTGATCATCTTGAAGAGGTTTGCTG
WABM104616	Unused read	3D	46.5146	TAGCCACCAGCACACTTACATCATCCGGCACTGCCTCCAACCACAGCCGT
WABM104617	Unused read	1D	68.1347	ACCATCTTTACACATTACTGTTGCGCAGTAATTTGCACCACTAGATGTGAAACCC
WABM104621	Unused read	1A	20.7283	GAAAGAAACGTTGGATGTTAGTATTACTCAGAAGAAGGCCCGGCCGATTG
WABM104624	Unused read	5A	49.3606	GAGCAAATATGTGCAGGGCAGATTCGTGTCCAAGCTTCGTCATCTCCGTC
WABM104625	Unused read	1B	143.392	TAACTTGCTACATGCAATGGAAGGTGTAAGCTCCAGACTTGCACAGCTGG
WABM104626	Unused read	5A	162.275	CGAACTGGCGAACCAACAACATGCCCATCTGGTTCATTCACCGGCCTGTT
WABM104627	Unused read	2B	254.91	TTTGTACACTTTGCCCACTACTGTTTGCAGACAAGCCATTGCTACAGATGC
WABM104628	Unused read	3A	6.04172	GATGCCAAATGATCCCTCGTAAGATGCACAACTGTGCCGTTGTGTGGTTT
WABM104636	Unused read	7B	205.405	CCATGTTCGCCACAACGACGAAACCACACGAGATGTTGCTCCGATCCCAC
WABM104641	Unused read	5A	272.134	AAACGAAGTATACATGAAGCCGATGGATACCTATCACTGTACGCATAGTCGTG
WABM104643	Unused read	3B	274.679	TGGCGGCAGTGTCACTGTTCTTGACCTTGGTGGTCGTGGCCTCTACAGCT
WABM104647	Unused read	3B	98.5846	TGGCACCAACCTTTATGCAAGTTTGACAGAAACACAACCCGGCGGCAATC
WABM104649	Unused read	3D	73.262	ATTGCCTCTCCCTATATCCCGACAATCTCAAAGCTTTTGCCATTTTTACCATTCG
WABM104650	Unused read	5D	21.1144	TCCATGCAACACGTAAAATAGCAACTATGTAGATAAACACGACGAACACTCTTAGAGGAC
WABM104655	Unused read	5B	285.41	GTTACAACAATGCTTCTTATTTTGTGCTCTATTCCCTGAGACATATAAGTTTGCTGATGAGGAGC
WABM104656	Unused read	5B	167.581	TAACAACAAAGTTTCTGGACAACATGATCTCCAGCGATGGGGCGCGACTA
WABM104659	Unused read	1A	141.633	TGCAGAATTAGTACTTACCGCTTGCTAGAGATTGGTTGCATGTGGTGTGTG
WABM104661	Unused read	3D	72.457	CTTGGGAAGAATATGTACCGGTAGGTGGCAAAAATCGAAGCAGTACGCGT
WABM104663	Unused read	5B	128.284	CTGTGGGCGACCGAGAGACAGCTCAACGCCTCGATTACAAGGGTGTAGCT
WABM104665	Unused read	6A	76.9443	TAAGTAGTATAAATTAACCACAAATGCACTCCTGTGCATAGTCACTTTTCACTGTCAAAGGTTTGACC
WABM104668	Unused read	4B	155.46	TGTGATTTGACTAGCAACATTTCTGGCCTATGATGATGTCGAATGATTGTACCTTAGCTAAG
WABM104670	Unused read	6A	25.1986	CCCTCCCTTCCCATTGCATATTAATTCGCATACCCCATCATTTCGACATTATTTAATCATC
WABM104672	Unused read	5A	80.9433	TTGTGTTCAAGGGGGGCACGGTTTGGATCTTCTATTCGTACTTCCGTGTA
WABM104676	Unused read	3B	189.915	ATGGGAATGTTGTGCAGACATTCTGTTGGTTTCAGACAATTGAAAGTAGTGATACAGTCC
WABM104677	Unused read	5B	192.063	AAGCAGATCCTTGACGCTGATAAAGCTGAAGCTATCACACTCCGTTAGGG
WABM104678	Unused read	3D	230.106	GCACGGCGGCATAATTAAGGTCGTTGCAGTCATTGAGATTACGGCCTATG
WABM104683	Unused read	7A	228.83	AGTTTATCTCTGGAAATGCTCGATTTTCCCTGTGACATAAGGCCAGTCTTAAATCACC
WABM104692	Unused read	3B	222.501	GTGCTTTCACAGTGCGCTAGTGGGCTAGTGGTACAGTTGTATTTAGCTTG
WABM104695	Unused read	5B	39.5308	TGAATTTTGAATCTCGTCCGGGAAAGCTTTGTACGGGTCCATCTACCTGC
WABM104696	Unused read	7B	74.8099	ACCTTACTGGCTCTTGCACAAGACTTAGAGCTGCCACAAAGGTGAAGACA
WABM104701	Unused read	6A	174.888	CAGGAGCAAAGTTCAGAGATAGTTCTGCACAAAGTAACTAAGATGGCATGCAAC
WABM104702	Unused read	2B	297.761	GGGAGCTTCAATGTATCATACCAATAGATGGGTCGCAGCCTGAGAAACCT
WABM104704	Unused read	3D	242.784	GATGTTCATTGGCATGCATAGCTCTCTCTCGGTGTCTCTGGATGTTTTCC
WABM104705	Unused read	3D	137.393	CTCAGCTTTTCCCAGTGCCAACGTTGAGCACAAGAGCGCGGCGTCGTCGG
WABM104714	Unused read	6A	106.96	GCATCGGCATAACTGTCACCACACGAATAGCTCACTTGGTGAATCCACCA
WABM104716	Unused read	5B	48.1991	TGAATGCATGCATCTGGCACCTGCTGAACTCGACCAATGCATGCATTGTG
WABM104717	Unused read	2B	42.1475	TGAAGGTGCTTCCCTATGGGCCGGCCCATCAGTGTAGGTTCGCTGCACTG
WABM104718	Unused read	1B	203.923	GAATACTTGTTCTATCTTGAGCTCCTCATTGGGATCGACATTTTTACCTATCGAGAAAAGTTACAATTG
WABM104729	Unused read	2B	257.275	GGCGGCAGCCCGTACTAATTGTACGTGTGTGTGCGCGCGCGAGCGCCTTT
WABM104734	Unused read	1B	197.277	CATGTCCCGTGATAGTAGGGATTTGGGTGACTCGGTATATCTAGCCTGAA
WABM104735	Unused read	5B	188.901	CTAAAGCTACGACAATTAATTTGGATCGGAGCCAGTAGTATCTTTCGCTTTATGCTTGAG
WABM104740	Unused read	4D	20.818	CACGGTCGCCACTGGTCCATTGCGACGGCGATAGCCAAGTACTCTTTCTC
WABM104747	Unused read	4B	3.62926	AGATGTGGCGGCATAGTTGTGTGTCCGTCGGCGATGGCGGTGGGAGTGTG
WABM104749	Unused read	7A	215.551	CCTCCACAGAGCAAACACGTACGAGTGTAAAGCTAGCCCAAGCAGGAAGC
WABM104752	Unused read	7D	115.105	TATACTAAGTACGAAGTACACATTCTAGGGCTGCTCAGCATCTTGTTCCGC
WABM104755	Unused read	4A	97.8477	GATGAAGTATTAACATGAGTGTGAAATGATTCACCGGCTAGGTGCCACCC
WABM104757	Unused read	7D	115.105	CTACGGGCATAAGACACACCTAGTTTCAAATGGAGAAGCATGGTATGTTTTCTTC
WABM104758	Unused read	4A	189.885	TGTTGGTTCACATACATCCTCTTCACAACAACAATAACCCCGTTTCGTAGTATACC
WABM104760	Unused read	3A	85.0935	TGGATGCACTCTTACTGGCCCTCATCAATGCACTGGGGAGAAGCGGCAAT
WABM104761	Unused read	2B	68.6948	CAGCAAAGGTCATACAGTGGGATGCACCATGGTATGGCAGTAGCGTTACG
WABM104763	Unused read	7A	79.1791	AATTTATATAGTAATCACTAACATTTGTAGAAGGATGAATCCACTGCCACATGGAGTACATGATTCCATCAAACC
WABM104764	Unused read	5B	72.9167	CCTGATACTACTATTTCTGTGTACGGGCCATGAGAGGGAGAAGGCAATGA
WABM104765	Unused read	6B	16.2663	TCAGCAACGAGTATTTAGCAAGCAGTCAGCAGCAAGCAGTCTCTGGTTGC
WABM104769	Unused read	5D	221.424	CATCAGCAGAACCTTTTTTGGTCAGACGTGCAGTCTCGGTTGGACTATGA
WABM104771	Unused read	5B	155.415	CATATTTGCATGAGACATCAAACCTGAGTGTGCTAGGCAGGCTGAGGGCC
WABM104772	Unused read	7D	87.3135	ACATCTGGATGGACACCTCAGTCACGTTCCTCATTTTTCTCCCTATACGT
WABM104773	Unused read	2D	115.377	CGAGCGTGACCTCGTCGGATCGCCTCAACGCCGGCGACCACCGGACCCTA
WABM104775	Unused read	2A	137.992	TGACGATGGCGAGGATTGCGGAGGTGATGTTGCTGCTCATGTTCTTGATG
WABM104777	Unused read	1A	20.7283	ATGGAACCTCAGCTGATCCAAGAGCATCAAATTTGGCTGGTTTCCAGAAAC
WABM104778	Unused read	5A	276.877	GGAAGGGTAAGTTTTACATGAACCAGTAAGGATATATTTTCCATAGAGTGAAACTGCACTGG
WABM104780	Unused read	5B	222.32	CCGAAGTATTAATTCATTCCTGAATTATGCCATGGTGATATTTCAATTCCACACCCGAACTAGC
WABM104782	Unused read	5B	310.412	TGACCACGTACGAACTGATCGATGGTGCCAATGTTGTTCAGTGTAACTGT
WABM104784	Unused read	3B	245.936	TGCTTGCAAATCTTCTAATGGACAACTTGCAACTTGCCGGTTCACGCTATAG
WABM104793	Unused read	4A	70.3986	CGGTTAATGTAATAAGAACATATAGCTAGTAGTTGTTGCACAAACGCATTTCAGTGGGGC
WABM104801	Unused read	3D	256.697	TCCCTGCCTATTCCCCACCTCCACCATTCCCCGTTCTCCCTGTCTCATTT
WABM104802	Unused read	3A	2.11351	AAAAAAAATACTGCTTTTGGGGAAGGTTCTAGAACCTTCCCAAAGCCGGTGG
WABM104804	Unused read	2B	68.6948	CACCAACGATCTCACTGCCACCGTTGTTGTATGAGAGGATATTCGCGTCC
WABM104805	Unused read	6A	76.9443	ATACCCTTTCTGTTGGTCAGGATGCAAATTTCAAACCCTTTTTTTGTACTTCCTCCGTTC
WABM104811	Unused read	7A	22.0634	TGAGGCATACACGATGAAACATCGATGCTGGGGCGGCGGCCCCTCAGTAC
WABM104814	Unused read	6A	68.9891	CAGCAGCATGGAGGGCGGCCACTTGATCGGCAAGGTACAGATGTTCTTGA
WABM104817	Unused read	7B	233.693	TATTCCATGGAAGTCAAGGTAAATTCCACATGCATGCATACAAGCAAACACTCTCG
WABM104818	Unused read	2D	37.3035	ACACTGCGGGAAAGCGCACTATCTTTCCCGGCAATTACTTGCACTATCCC
WABM104824	Unused read	2A	202.58	AGCAGCGACAACCGACCACCTCTCCGAACGAAGTCCACGCACGCTGTCCC
WABM104838	Unused read	1B	180.806	CACGGCTTACTATTAGTAGTAGTTCTGTTCTGTGACGTTAGCAAGTTCATCCG
WABM104841	Unused read	5D	276.155	GGAGGGAGTACATTAGTACATTGCACAGAGGAGTCAGGTTGCACGGCTGC
WABM104844	Unused read	7B	40.028	GCGTTGTCCTAGTTTTGTGCAATTCACTAACTTTTGACACCCATACTCCATACTC
WABM104848	Unused read	7A	180.622	CACATACCCTCCTGCAACACATCAATTATATATATGGAAATTGTGGCAACGACCAC
WABM104854	Unused read	5B	226.966	TCGGTATAGATACATGGCTAACTAGGCCAGCGATAGTCACAAGCGCTCTA
WABM104857	Unused read	2D	68.8817	TTCGTCTTACAAAAGAAGGCATTGATTTTTACACCATTGAGTTCATCCATGGAGGAGTTTCC
WABM104858	Unused read	7B	86.4932	AGCTAAGCACAATGATGACGAGGGGAGCAGTTTCCGAGCCTGAATAATGG
WABM104870	Unused read	4A	178.194	GTTCAACGTGCGTAGATGCCCATCTCTTCTCCCGGTGTAAAATGCTGCAC
WABM104873	Unused read	6B	24.0698	CCGGGGCCACGACTAGCAGCTCGCACCTGACGGCAAGACTGCACTGGATC
WABM104878	Unused read	4A	178.194	CCAATCAATTTTCCAAAGAACAGACAGTAGGTCAGCAACATTACTCTGCACTGG
WABM104880	Unused read	3B	52.6134	GTATTGTAGGAGTATGTGATCTCCGGTACGAGTATGGAATGGAGAATGTATTTGTG
WABM104885	Unused read	3B	274.679	GTGCAGTGGTCTAGGTAAAGCTGTCCCCAGTCTTCGTATTCTTAGCATGG
WABM104886	Unused read	2D	225.195	CCCCTGATATTCAATCAGCCGTACACACATCAGCCTGTAGGTTATAGTCC
WABM104887	Unused read	7D	92.9928	ACCCGTCATCCTCGCCTTCAAGCCACATGCCACGTCTCTGCACTGGATCC
WABM104890	Unused read	2D	47.9545	GTGCACTGCGTTGGTGTAGGATTGAGAGTCATCGGGACATACGGATGTGA
WABM104894	Unused read	7D	115.355	GTTGTTCTACTTTTTCCTGCTATTTTTGTTGTTGTTCTGTTATCTCTTTTGATAGCAGAACTGCACTGG
WABM104895	Unused read	4B	101.33	GGCATGTGGTGTTTCAGGTTAGAAAAGCGCCCACGATTGCTTGCGTACCG
WABM104896	Unused read	7A	96.538	GTGTGCAAGTTTAATTGCAAGCGTGAAAATGATTCAAGATGCCAACTGACATAAACACAACAAACTC
WABM104903	Unused read	1B	66.8994	TAGGTAGGAGATGGAGCTGAGAAGAACTCACTGGAGAGGTGCCATACACA
WABM104904	Unused read	6D	188.742	GCCCGTGTATGCTAGCTAGCCCAAGTACGTACGTACGCACGGCTGCACTG
WABM104918	Unused read	4A	153.085	CAATGCACATGGAACTATATATAGACATAGTTGCTATGGCTTATTGGCAAGAACAATAGCAGGAC
WABM104919	Unused read	7A	215.046	GCCGCCTGCCCCGGAATTGGGCATGTGGCTGTTTCCTTCCTTGTTCAGCG
WABM104920	Unused read	3B	98.5846	ATAAGGATCAATGGTGATCATCTTGAAGAGGTTTGCTGTGGTCGATGGACAG
WABM104924	Unused read	3D	157.993	GGAGCTAGCACGCTGCTCCATTCCTTCTGCTTGATGACCTTCTAAACGAA
WABM104926	Unused read	7B	217.945	GATACATCCATTTTAAGTGTTACAGATTTGACCTGACTACTGATCATCTTTAGCACTTTACACGTGAG
WABM104930	Unused read	3D	230.106	CGAGGAAGAGCTGGTTGCTTTATTTAATAGGTAGCACAGGGTTCGGGGTT
WABM104931	Unused read	5D	21.1144	AGACCGCTGTGGAAGTAGCCAAATGAGGGGTGACCGGTCATTGCCCGCGG
WABM104932	Unused read	7B	219.705	CTCTGCCGGTAGATCATCAGCCGTCTCCTCAAATGTCGGTGGGGGTGTGT
WABM104939	Unused read	5D	28.0444	TAGCTGTGCACACTAAACCTTCTAGCCACATAACTGTGTACGCGAGGAAG
WABM104940	Unused read	6D	184.668	CGTGCGTGAGCATCTCCCCGGGGAAGCGATCCCGGGCAAGCGGAGGGTAG
WABM104943	Unused read	6A	25.1986	TTCATCAATCATCGAATAGGTTTCAAACCTTATCTTACATCCAGTGAGGTGGTGGTAGTG
WABM104946	Unused read	2D	30.682	TCTATTCACTGTAAATGCACCGAATGAGCATGGCACTTGTATATTATCTGGTATTTGCTTCC
WABM104950	Unused read	1A	20.7283	TGGTCGTGACATGCCCGATCAATCAGCTAGCCTTATTATGTAGCATCAAATG
WABM104954	Unused read	5D	28.0444	CATTACAAGCTGTTGTAGCTGTGCACACTAAACCTTCTAGCCACATAACTGTG
WABM104959	Unused read	2A	43.0752	CATCATGCTGATCTCCTCTAGAATAGCATCCAATCCATTGAACTACCACCAC
WABM104960	Unused read	4A	160.162	GTTATGATTGAGGGGGAGTGTTAGACAATGTAAATGTGTACGTACGTGGTGATG
WABM104964	Unused read	2B	70.2012	AGTTAACTGAATCAGGCACACACCCAGCTGAGTGGAGTGGATCTTATGCT
WABM104968	Unused read	3B	46.3906	GTGAAAACGATTGCGGCATGTTATTTGCTTCCTTCCCGGTTAACAGCGTT
WABM104969	Unused read	4A	181.801	CGCATGTGTATCACATTGTTGTTGTTCAGGAAAGTGTCAAGTTAGCAACTCTCTTTTTTTCC
WABM104970	Unused read	3A	109.53	CGCGCCGTCCTTCACCGATCACCGTCCGTCGGTGTCGCCGGGAGGTTTTC
WABM104972	Unused read	3D	73.262	GAGTCCTGTTGTTCCCTCTCAATGATAAGCCGCACGACATGCAGACGATC
WABM104976	Unused read	4A	183.314	TGCTCCTGTCATTTCGGGCGATCAGTAACATGTTGCTACTTGAGACGATA
WABM104977	Unused read	2B	260.575	GTCGGAAGCGAGATATTGCTCAAGCTGCATCAGAAGTGAACACGAAGAAG
WABM104978	Unused read	4A	153.588	AAAATCAAGCACTGCCTATCTGAACCACTGTACCCAATCAGGCATATGGAG
WABM104980	Unused read	1A	161.058	TTTTGATCCAACAGTTTAGATTGAACATGGTGATCTACTACCTATACTAGGAGGTAATAGGTCACTC
WABM104981	Unused read	6D	174.05	GCAATGTGCTGAGGTGGATCTCCTATAATGATGCCGTCATCTGCACTGGA
WABM104982	Unused read	5B	155.415	GTTTATGCGTAGGATTGGGATGTATCCAGCAATTGCAGATGCCGAGTCAT
WABM104985	Unused read	5B	267.233	AGCAAGCCAGTTGTCTTCTCTAACACAGAACTTGGTCATCATGATCATTAATTCGG
WABM104986	Unused read	7A	215.046	CGACTCAGCTGAGCCATTGAACGCACATGTGCATCAACAGTTCAACCGTT
WABM104987	Unused read	1A	179.036	GGATGATCTTCCTCTGTCCTACACCAATTATTCGGTTCCACTTGCTTCCC
WABM104988	Unused read	2B	87.8609	TAGTGTTTTTGCATCGCGTCGTGGAATTTTCATCTGTGTTCTGATTTGTCATCTGTTATTTTGCTTC
WABM104994	Unused read	1B	277.282	CGAGCGACCTGCGACTGCGTGCTTGCAATGCTTACCTGCTCTCGTGCCCG
WABM104997	Unused read	5D	28.0444	TTTGTGAGTAAACCTTGCTTAGGTAGTTAGGAGTTAAGCACGTTTCGCCTTTTTTGACAC
WABM104999	Unused read	1B	32.9473	GAAGTTTCCGTGTTGAGCTTGAGCACGCGGGCGTGATGCAAAGCTGATGG
WABM105001	Unused read	4A	183.314	ATCCTGTGCTGCTGCCATCTTAGTAGCACTTGCTCCTGTCATTTCGGGCG
WABM105002	Unused read	4A	178.194	AACTCTCCGTGATTAACCTATGAGATTTGCGAGATCGTTCTGCTGCACTG
WABM105003	Unused read	5D	261.608	AATTGGCCGACTCACTGTCAGATGACGACTTCCGCAAGGTGACTCCCTTT
WABM105005	Unused read	7B	122.756	TCAATTGGTGAGGGACTCGGCCTCATATGTAAGAGACCTGCGGTTCGATT
WABM105011	Unused read	1B	22.5671	GTTTCTCACATGACAATCATGCCGTTGTACATGGGACTGGACTTATTCTTACC
WABM105015	Unused read	7B	162.149	TGTCACCCGCTGCATAGTCCTCCTCGCCGCGACACAACACCTTCACCATT
WABM105017	Unused read	6A	137.962	TGGGTGAACTGCTCGCAGCCTTGCTTCTGCCAAGCTCCGTGGGGCGGGAA
WABM105019	Unused read	5B	222.32	GAGCTCAACTCTCGCCACACATGCACACTTGCCACATGGATGAGGGTCTT
WABM105020	Unused read	7B	145.484	GTTTGGGCGAAAAATATTGAGATGGGTGCGGGTTTGATCATGCATTACCC
WABM105024	Unused read	7B	40.028	ACTAACCATAACCGGCAGATTGAGTTGAGTTGCAGAGAAATATCGATCATGTAGC
WABM105028	Unused read	1A	1.02724	CATGCTTCATAGGTCTAAATATTATTTCTTCATGGATCATGCTTCTCAGGTTTTTCCTCCATGCTTC
WABM105031	Unused read	2A	236.545	TAGTAGCACATTGGCCAATCTGCATGCATGATCTGTACTTCGCATCGAGA
WABM105032	Unused read	1A	179.589	CAAACGAGTTAAGGTAGAAATATTGTATCTCAACCATATATTCATCATCCATCAATGGACCGAATTACCCTC
WABM105039	Unused read	2B	260.575	TGTACGGACATTGTTAAAAGTACTATAGAAGAGAACGAATTGAAACCGAGGACGGTTTTGC
WABM105040	Unused read	4A	178.194	CAAGAACACAAAGGCCACGCAAGAAATGTTCAACGTGCGTAGATGCCCAT
WABM105042	Unused read	5B	188.901	CATTGCTGTGCGACCTACCTACGGTAGCTACCAGCGCTAGCGCACATTCA
WABM105045	Unused read	7B	201.362	ATAGAACAAAAAATAAATTGGCTACTGGAACTGAATCAGCCTAATGCTGGCTGTTGTCCATTCATAC
WABM105047	Unused read	5B	71.9167	GCCGTAATTGCCACCATGTTGCAACCAATCATTCTAACTCCGCTACTGGC
WABM105051	Unused read	5B	222.32	GTGGCGAGAGTTGAGCTCTACAAGACTAGAAGAATGTACGAGGGGGTCTC
WABM105052	Unused read	1B	32.6986	ACTGTGATGTTGGCTAGCTGAATTCTGCCCTAACTCCGCGCCTGCACTGG
WABM105055	Unused read	2B	21.1249	TGTTGCAGATGGAAAGGAAGAACGTCATAGCTATGCTTCAACGCAACCATTATTC
WABM105056	Unused read	4A	68.3356	GCGAAAAAAGAAAAAAAAAACGCAGCTGCTTCAGAGAAACGTGCAACCTGAGC
WABM105062	Unused read	7A	215.551	GAGCATGTATAGTTCGGTTTGGTCTAGATTCTACCTGAAATATCTGGATTGATTTGGTTTGG
WABM105065	Unused read	2A	185.588	TTGTGCTTAAAAAGACCAGACCAATATTGCATCATGGTGCACACGTACACTTTGTC
WABM105068	Unused read	4A	29.0187	GCTGGCTTCAGCGACCCAACGACAAGATGTCCCATCCCGTCACGGAGCAC
WABM105069	Unused read	2B	300.071	CTTCAAATTTATGCAAGGGTCAATGGCGACGATTTATGCTGCACTGGATCC
WABM105070	Unused read	5A	49.3606	TGTAAAATAGGTGCCATCTCTTTTCAGTGCCTTCGTCGTTTGCATAAGCCTC
WABM105078	Unused read	1A	234.665	TAGCACATACCAGTGTGGCTGGGAAGCCGCGTACAGCTCCTTTTTCTTCT
WABM105079	Unused read	2B	260.575	GTGGAAGGACAGGTTTGTCAAGATCATGCATCGAATCGAGGAAGAGTTTAC
WABM105085	Unused read	6A	155.925	GGAGAAGTCTACCATGAAACTGGTGGTTGATGCTGATACCGATAAGGTAC
WABM105094	Unused read	6A	76.9443	CGCATGTAGTAGTACATCATACATGTACCTTCGGTTGATATTCAGAGCATGTTCTC
WABM105097	Unused read	7A	215.551	GAAACACATGAATTAGCTCATGTATTGTTCCGTTGAAGGACTAAGAAAATAGTACAAGGAGGGG
WABM105100	Unused read	4B	103.025	GGCGCCGACATGGACAGGACAGCACGCCCTCCATCGATTCTCCTCCGCTT
WABM105105	Unused read	1D	74.1146	ATATAGCCACGCCACAGAATAGGGGCTTGGGTGCCATTAACGGAGACGTT
WABM105108	Unused read	5D	21.1144	GGCAGCAGGCGGGCAAACGTTTCTGCGGGTAGTCATATAGCATAGGTCTG
WABM105109	Unused read	3B	297.293	ATGCCGACCATGAGTATTAGGAAATGGTGGTTGGGCCAGTGGAGGGCGTG
WABM105112	Unused read	1A	121.961	CAGATAGCTTGAGCAGGAAGGTAGGCAATTATAGTAGGTGTGTTCTCACG
WABM105113	Unused read	5D	221.424	ACCACCATCCCAGTTGTCTTTCGGGTCGGCATTGTATCGGACGAGAGCGT
WABM105114	Unused read	3B	115.068	ATCCAATCAAGCAAAAAATACATGAGCTAGAGGTGGAGGCGACCATGTTACG
WABM105116	Unused read	1A	178.504	ATATCATCCCAACGACCTAGGTTGCTTCATGAACGCTCACAATGTTTAGCATG
WABM105118	Unused read	6A	137.464	AGCAGTTCACCCAGATGCATCCCGCGTCGATCTCCTGTAGTTGGAATCGC
WABM105119	Unused read	4B	152.895	TCTTGTTGCACGCTCAGAGACGGTTGGCGATATCAAGGCGTAAATTTATG
WABM105120	Unused read	4A	176.94	ATGCGTAGTAATTTACGGGGCTATGGACAGTACACATGGCTTTAATTTTTTTCGTAGCAG
WABM105121	Unused read	2D	68.8817	AAATTTGTTATTTTTTCGATGTGATGGGCAGCTTTTCAACGTTCTGTCTGAATTAGTTGGTGAACTCAC
WABM105123	Unused read	1B	104.574	CGTTCCGTTGCTATCCGGTAGAGACATAGAGGGGTGTGTTGGCACAGACC
WABM105124	Unused read	3B	39.0434	ATGACCACAACCAACCGAACCAGAGATTATATAGCTCATACACATAATCTACGAGAGG
WABM105126	Unused read	3B	306.663	ATGCCGAGTGGATGCCGAGTGTGCGTGTCTAGTATAAGTGAGATTCGACA
WABM105127	Unused read	7B	126.403	TCGTAAGTTCATCTCTTGGGAGCCAGTTGTGTTGTCATATATTTGTTGTCTCTCC
WABM105129	Unused read	3A	223.741	TGGAATCCCCTGATTTCCAGCCATGCATCTCCATGCCTCGGCCCCTCGCC
WABM105132	Unused read	2B	68.6948	GCTGCTGAGGGAACTTCCACTGCATTCATGGGAGAGGAGGGGGATGCAGA
WABM105141	Unused read	5D	263.257	ATGGAGCTACACAGCTAGTCCATGACCATGAAGGCGAGGCTCTAGTGCTT
WABM105142	Unused read	2B	32.3208	AGGGAACATGACAAATCTTTGATCCGCTTGGACATTGTCATAGTAAATCCAAAGATCATGAC
WABM105143	Unused read	7B	160.872	TAGGTACGTAGCAATGGCAGACGAGGTAGTAGTAGAGGTAGAAATGGCGG
WABM105145	Unused read	5B	26.7335	CGCGCTGAAATAATTGCAACTCCTGCTGCAAAGTGCAGAGTATAAGAGAATG
WABM105146	Unused read	5B	101.611	GAAGAAGTCGATGAAATCATGCTCCACACCGGCCTGCGTGTAGTTGATGT
WABM105150	Unused read	5D	261.608	ACAACACCTGCAAGTCGGAATGATGTCTTGTTCCACGTCTCTACTCCATA
WABM105151	Unused read	3A	109.53	GGTGATGGTGTTGCCAACGTGACGCGTAGTTTAATCGTGTTTCTTAGGGG
WABM105155	Unused read	6B	32.158	ATATGTGTGGCTACCTCATGCGCGAGCGTGAAGGCGATCTCGGCCTCACT
WABM105156	Unused read	1D	101.263	CAAGGTCATGCTACTTAGCATATTCTCAGGATTGCCTAATCAGTAGCATATTGTACTGC
WABM105159	Unused read	1A	154.061	GAATGTGAATGAAATCATATAAATCATAGATGTAGAGCTTGCAGCGAAGTGGGGAAGCC
WABM105160	Unused read	1B	66.8994	CACGCTCGTATCTTTGATTCAAACCATGTTACAAGTAGGACTGCACTGGATC
WABM105161	Unused read	5D	291.433	GAAAATCCAAATAATTGTGCTTCTGCTTTAAGCATGGTTGTGAAGGGGGCACATC
WABM105164	Unused read	5B	226.966	TGGGTCGGTCTGTTTCGCTCTCTACGGACAATAATAGCTGCACTGGATCC
WABM105165	Unused read	1D	42.9695	ACAGCCGTTTGATTACCCCATTGATGGACGGCGGATCAAGCCCCTCCCAG
WABM105170	Unused read	7A	215.551	TTAAGATGAACCAGTGTGATGGCTATGAAACTACACTGCCACTTGCAAGGTC
WABM105172	Unused read	7A	130.978	GCCCGCCGGCGACTGCCTAACATGGTACGAGATTGTTACCCCCTGCCGCG
WABM105173	Unused read	5A	313.431	TACGCCTAGCTAGCTCTGTATCCATCCACCTGTCATATCTCGGTATGGGT
WABM105174	Unused read	2D	116.142	CACTCTCGGCCGTTATCCCGTAGACCGCGACGTCAAGGGGTACATTAGCT
WABM105175	Unused read	3A	109.53	TGTGGAATGGAGGGAGTAACACGGAGTTCCACTTGCGCTGGAAAATTGGC
WABM105176	Unused read	6A	56.7311	GACAACATCACTTGTATTAATTTCAAATGGACAACATCACTTGTATGCTCACAAGTGGATAACATCCC
WABM105177	Unused read	2D	116.142	CCGCACAAAACAAATTCGTCCCAGCACTCTCGGCCGTTATCCCGTAGACC
WABM105178	Unused read	1A	49.9561	TGGCAGTGGCGGAGCTTGGGACACATCTTAGGAGGAGCAAATGGGCTGGG
WABM105179	Unused read	5B	143.527	AATCCTCCGAATCCAACTACAGAGACTATCTTCAGTCTCTTCTTGCACGG
WABM105181	Unused read	7A	215.046	CAGGATGCATGCAGATGCAGTGTATGGACATATCATCCGTCAGTCTCTGG
WABM105186	Unused read	4B	47.5674	TTGGGTTATCGATATATGCGTGTAGGTCATTGCCATTACAACTGTATTGTCACATGTTATTTATGCTC
WABM105187	Unused read	5B	65.2356	GTACCGGCGATCGCCGGCGATGCCATGCGGTGTGGTGGCAGCCATCTTGG
WABM105188	Unused read	2D	118.415	GGTTGCCCCACTAGTTTAGTTGAATAGATGTCTGTTCCAAGCCAAATACATATAGAGAC
WABM105189	Unused read	7B	227.934	ACGAGACATCTCTTGTACACATTTAGCACACAGAAATGTTAGGAGTGGCAAGAC
WABM105198	Unused read	5D	291.433	AATAATTGTGCTTCTGCTTTAAGCATGGTTGTGAAGGGGGCACATCACATTAGTAG
WABM105201	Unused read	2A	135.169	TTGCGCCTCTCAGTGCGTGATATTCTGCTAAAGATACTGGCAGTGAGTAT
WABM105203	Unused read	6A	112.98	AGAACATGGTGTCCCAGATCACATAACAGAGATTGTGTAGAGCACTATGGATATC
WABM105207	Unused read	3A	93.066	ATGATAGGATAGCTCAGGAGGATGGAGAATGCATATGACAAAGAGAACCCTC
WABM105210	Unused read	7A	103.292	TTCAAGACGGGGTTGTAGAGGTGTGCTGCACCGTTTCACTGTAGTACGGT
WABM105215	Unused read	1D	39.1502	TCGTATGATGCAAGGCTGCTGAGGGTGTGGATTGATCTCCTAGGACTTGA
WABM105221	Unused read	4B	152.895	CTGTACATGATGGAGCATTAGGAGAGACCAATGCAAGTTTCTTAGCATAATTTTATATGTATGTTGGTG
WABM105225	Unused read	1D	62.6181	TACCGGTTCCACTGGGACGACTTCAAACCTCACCACGAGAATCTTGAGAT
WABM105227	Unused read	4A	183.562	GAGGCCTGCAAATCAGCATCTTACTAGCTAGCTACAGATGAGCAAGAGTT
WABM105228	Unused read	1A	138.487	CTATGTAACCTGCGTAATCTCTTTCCCCACCAATCAAACTGCCCCCCTGA
WABM105231	Unused read	2B	184.942	GTACTCACCACTCAGCACCAACAACATCATCAGCAATATTTAGAGCTTCATTTGC
WABM105235	Unused read	3B	46.3906	TTGGAGCCTTTTGCAGTCCGTCGGTCGTGCAAGTAACTGAACCTGATTGG
WABM105236	Unused read	7A	8.16979	GCGTGGGAGGCAACACCATCTTCCCTTGATCCGATGCCGAGAGACTAGAA
WABM105238	Unused read	5B	228.235	ATAGCAAACAATGGCAGTCTTTTCAGAGCACGACATACATTGCAATTGGATACTAAACATGG
WABM105242	Unused read	1B	66.8994	CATCGAAAGCCCAAATGTAATAATGACCTAATAATCGACAGTGATCGGTACACCAG
WABM105243	Unused read	1A	1.02724	CCATGTCTGATGGAGTTGTGTGTGTTAGTTGCCGAGATGACGAAACGAGT
WABM105248	Unused read	5B	109.249	AGGACTAGTGTGTAGCAGCTTGAATCAGGGAACAAGAGAATAGTTTGCCAATC
WABM105250	Unused read	3A	85.0935	CACCAAAATTCTCGTATGTGCGGCTGCTGAGTCCAGCATTGGAGATGCTG
WABM105252	Unused read	7A	22.3147	AATATTGGCGGTGACTGCTGATCACATATGCATTAGTTAAAGCTGCACTGGATC
WABM105253	Unused read	1B	231.018	ATCTCACGGAGGATATCACCATAATCTACATGGCTAGTCACAGTTGCATGTC
WABM105254	Unused read	2D	30.682	CCACCTATTAAGTGGTTCTGTCGTCTATTCACTGTAAATGCACCGAATGAGC
WABM105255	Unused read	4B	103.025	ACTTTATTGTGACACGTATACAAGTGGTTAGAGCTCGTTTTCAAGCGGAGGAG
WABM105265	Unused read	2A	236.545	AATGTGAAAAGGTAGCATTACACATGTTCTACTGGATTTGAATACACCAAGGGTGTTGCTAG
WABM105272	Unused read	2D	47.9545	CCGGCAGTGTGTATCTATGATGCGTGAGAGGGTTGGGATGTGGTGCAGTT
WABM105273	Unused read	2A	236.545	CGGTGTCTCCGAATGTGACGCGTCAGTTATATGTCTCTCGATGCGAAGTA
WABM105275	Unused read	5B	65.2356	CCAAGTCAGTCGATCGACGGGAACCGGCCCAAATCAAGCAAGCAACCGTC
WABM105277	Unused read	4B	74.8084	TCTCCAACCAAACACCTCGTATGCATTTTGCAAATGAGCGGACACACCCC
WABM105278	Unused read	3B	98.5846	CCTCTCTTGCTGATCGTGAATCTATGGTGATGTTGTGTGGTCCCCTCCCT
WABM105287	Unused read	1B	22.5671	TCCCATGTACAACGGCATGATTGTCATGTGAGAAACGAAAATCAGTACCTGC
WABM105288	Unused read	6D	1.31271	AAGCGGTTTGTTACGTTGAAGACAGGAAATACGATCAATGTGGTCGACTCG
WABM105289	Unused read	6A	137.464	CAACACAAAAGGTGAGTTGGTCTGCTATCAGGAGAGCGGTGTAGTATCTT
WABM105295	Unused read	2A	2.32326	CAAACAAGTGACACAAATTCATCTATTGTTTTTCTTTTTGAAAAGGGGGTTTACCCCAGCCTC
WABM105296	Unused read	2A	236.545	TGTTGCAACATAACAATTATGCTTGATTGTGGAAGAGTGTATCCAACATGATGCACCTGAC
WABM105308	Unused read	3A	109.53	ACGGCGCGGCGAGGAGGAGAAGAAAAATGCTGCCGGGTGGTTAGCCAGAG
WABM105310	Unused read	4B	103.025	GGATTTGGTGCATCATTGTCCGACTACTTGCCCTTCATATCTGATAATACTAATATGTATTTTGCAG
WABM105312	Unused read	1A	21.2284	GGTCGGTTGAGCTGGCAACCCACAAAGGGCAAATGCAACAGTGAAATCCA
WABM105313	Unused read	3A	93.066	TTGGTCCTCCTCATCGGTGAGATACACATCCTCACTAGGTGGCGAAGGAG
WABM105317	Unused read	1B	239.715	GCTCTTTGCTCACACACTGTATGATGGAACATTAGCATGTGTCAAATCCATTGTG
WABM105321	Unused read	3B	189.915	AGAGAAGGAATATGATGTTGCCCCAACCCCCAGTACTACCTTTACATCCG
WABM105323	Unused read	4A	70.3986	CTGGCTTCACATATGGCTTTACAATCAGACTATTAATGGCTTACTTCTCCCAGTTC
WABM105324	Unused read	5B	285.41	GGAGGGTGTCAAACACAATACATATATGTGCGCATATGCTTTGTAACGTGACAG
WABM105325	Unused read	6A	137.464	CGACATTGACAAAGGTACATACTGCATGCTGAGATTTATCCAGTCAAGGTTTGTTC
WABM105330	Unused read	2B	32.3208	ATTAGCACGAGATTATGCCGTCGGCAGGCCGGCACCTCCAGATCAGGCCA
WABM105331	Unused read	7B	195.457	CATCTAGGACTACGAGGATGAGAGAAAAAAAAGGTGAAAGATGCACAGGTGATAC
WABM105333	Unused read	3B	52.6134	GGGAGTACATTTTTACAGTACAACACCAATTACACGAGATTTTCCAAGTGCATCTAGTTGTTCTATC
WABM105334	Unused read	4A	189.885	TACACGAAAACTGTTTTCTGTGAACCAAAAGATCCACTGAAACCTACAGCCCC
WABM105336	Unused read	3A	1.84178	TCAGTCTCTGCCCCCATGCATTTGAATGTTGCCTTGGTGACGATCCTTAG
WABM105338	Unused read	7A	28.2321	GAGTGAGCCTCTTCCTCCTCGCTGCTGCACATAGAGTGAGCTCTCTTCCT
WABM105341	Unused read	7B	86.4932	GGAAACTGCTCCCCTCGTCATCATTGTGCTTAGCTTCAAGGTGATGCCTC
WABM105343	Unused read	2A	37.2481	CGGGTTGACGACTAGTTTTGGAAATAACTGAAATTTTGGCAAAAAATGATACTTGAGCACATGTTTA
WABM105345	Unused read	1B	85.5149	ATGGATGATGTCATGTATACCTCCTTGGGAGCAAGATTTCATCAAATAACAGCTCACTG
WABM105346	Unused read	1D	62.6181	CCTCCCTTCTGACAATTGCAACCGTGGTGCTGATGCCCGGGCTGTCGCCT
WABM105349	Unused read	3B	189.915	AGGTAGTACTGGGGGTTGGGGCAACATCATATTCCTTCTCTGTCGTCTTC
WABM105353	Unused read	1B	67.4019	ACCGGAAGATCTGGGCCGGCCACTTAGACTGTGACCACAGTGGGAGCCAA
WABM105354	Unused read	6A	171.352	CAACCGGCAGTGATAGATTATGGAGGACGCGCCGGCAAAGCGGAACAACA
WABM105355	Unused read	6A	12.1518	ACTCTGGCGCATCCGATTGGGAAATGTTCAAACAAATAGAATAGAAGTTCATGGTACAC
WABM105358	Unused read	7B	162.149	TGGAGTTGAGACTTTTGCTGGTGTTGGCATGCTTGAATCTGCACTGGATC
WABM105360	Unused read	4B	64.0119	AGCCACCTGCTCAAGGAATGAAGATTCACTTCGATGAGCTCTGACCAATT
WABM105365	Unused read	2B	233.456	TGACATTTGGACCTAGATGTGATCTCACAGGCCGTGAGATTTAAAATACAAAATATGGATTTGAAACC
WABM105372	Unused read	6A	174.388	TCGGCGACTAGGGTTTGTATCTAGTCCTAAGCTTGATGATGATGTTTACCATATAG
WABM105381	Unused read	7B	233.693	CTGGTCATGTTATTTCTGTTGCACATAACGGTCACACACTGCACAGCAAC
WABM105383	Unused read	6A	137.962	TCCGAGCTCACGCCCAAAGCCGCTGCGCTTGTTCCCGCCCCACGGAGCTT
WABM105385	Unused read	2B	260.575	GTGTACATCGTGTGCATGGGCAAGAGGCTGCTGCTACTAGAGGTGGAGTA
WABM105387	Unused read	3A	118.489	GCTTCAGAAGAAATCTCTGATTCCATAGGACACCCTTGACATGCCCTGCT
WABM105390	Unused read	1D	39.1502	GAAGAAGTGAATGATGTTCAAGACTTGGTATGAAGATAGTGTCGCTACTAGGATTCTACTC
WABM105394	Unused read	3A	6.04172	GGATTAGCAAAATTCCACATGTTTATTGTTGCAGAGAGAGAAAGATGAGTCGAACCCG
WABM105395	Unused read	4A	29.0187	TGAACCGAGAGCTGTGGGAGATGGATACATGATGAGTACAATTACATCTGAAG
WABM105396	Unused read	3B	52.6134	CATACTCCTACAATACAATGCATGATTCAGGAGAAGACCCTGCACGATGAG
WABM105397	Unused read	1A	1.02724	CAACTATTTAATCCACAATATGGTCTTCTTGTATATTCAATTTTCATTACATGTCTCTCCTTCGGTGCTCTCC
WABM105398	Unused read	5A	313.431	GGGGACTGAGAATCTGTAGCATGCCACCACTATGCTTACCACCAACAAAG
WABM105402	Unused read	7B	126.403	GATAATTCCGGCACACTACTCACACGACCCCATGTACCACGTTCCTTGAA
WABM105403	Unused read	4B	64.0119	GACTTATTGATTCAGTAAGTGCACCTGTGAGGAATTGATATTAGTTAGCTTTTCTGCACTGG
WABM105405	Unused read	6A	172.857	CTCGTGGGAAACAGCTCCCACGTGGGTATGTAATCGCGACTCAATTTCTC
WABM105411	Unused read	7A	215.046	GTACGTGCGTACGTGTCTCTCTTTCCTCATGATGAAGCAGCCAACGGTTG
WABM105412	Unused read	1B	52.1181	GATGATACAATTAGCAGCGGCCTAGCGTTGTACAGGGCATTTCCTATTTG
WABM105415	Unused read	4B	4.13178	GGGACTTAAACCAATTGTTGTTAATTCCATTCACATAACTTTCTGCTTCCAAGATAACCCTTCACC
WABM105420	Unused read	3A	85.0935	CGTTGCTGGGTCGTCCGCATTGGGATGGTTGGGGGTTGGGACCTTTTCGC
WABM105430	Unused read	3A	85.0935	GTGTTTTATGTAATATGCAGCATGGACAATCAGGATTGGATTAGAGGGGATTGGAG
WABM105432	Unused read	5D	21.1144	TATCTACATAGTTGCTATTTTACGTGTTGCATGGATATGGGGTTCGGATATGAGGG
WABM105436	Unused read	1B	155.998	GAAGCTTCTATTTTCTCACCTTTTTTGGCGGCGATTATCCCTTAGACTGCAC
WABM105438	Unused read	3A	27.2277	CTCTTGTATGATACAGATACCGCGTCCAGTTGGTGAGGTGAGCGCGTGTT
WABM105445	Unused read	5B	128.284	TGTGTAGAGTTAGCTGAATCTTGATCTGAAATTCCGAAAGGGAATTTTTTTTTATCAGAGCTGCACTG
WABM105447	Unused read	4A	183.314	CTCAAGTAGCAACATGTTACTGATCGCCCGAAATGACAGGAGCAAGTGCT
WABM105449	Unused read	2D	116.142	TATCCCGTAGACCGCGACGTCAAGGGGTACATTAGCTTCTTCTGCACTGG
WABM105451	Unused read	7B	162.149	CAGGTTGGTGTGTGTCTTCGTGATGAGATACATGTGGGTGAGCCTTGACT
WABM105459	Unused read	7A	27.7346	GCTACCACATTGTGAGCACTAATTTCTCCCCAGCATATACAATTATACGCTGAAATACAG
WABM105460	Unused read	5B	48.1991	AGGGAGAATGCGACGTCGACGCCGAAACACGTAGGCGTTGGCGGCACTTT
WABM105465	Unused read	5B	109.249	GCTTATCAGTATCGGGGTGATATGGATACGTAATTATGTCATTTCTGAAAAGCACCAATACG
WABM105466	Unused read	6A	150.908	CTATGTAACAAATGTCTATGCCTGTCCCGTTGGGTGTGCGTCTTATCGTA
WABM105469	Unused read	5A	272.134	TTAGTGAACACGACTATGCGTACAGTGATAGGTATCCATCGGCTTCATGTATAC
WABM105474	Unused read	5A	204.698	AATACTGGATCCATGTAACTCCAAGGTTAGGCAATAATTAACGACACTATTTAAGTGGCGAC
WABM105476	Unused read	1B	96.674	CAATCAGTTTTATCAGTCACGCCAATGATCATGTTTCCAAGGACTGCACTGG
WABM105481	Unused read	2D	255.101	TGAGCTCAAAATGAGACTTTGCTCGTTGATGGTTGCATACATGTTGGGCC
WABM105483	Unused read	7A	223.068	GAATGTCTTGCCTCAAAAAAGTGGTACGCAATGTCATTGCCATGGAGGCC
WABM105486	Unused read	5B	188.901	TGGTCTGATTAGTGGGCTGTTCCTGTAAAGTCATATATATGTGTATGTCAATATAAGAAGGACAAGC
WABM105490	Unused read	7B	233.693	CACATGCATGCATACAAGCAAACACTCTCGAGCAAGTCACCAAGCATGGC
WABM105491	Unused read	1B	180.806	AGTACAGAGAGGAAGAGGCGATGCGGTTTGTGCACGACAGGAGAGGGCGA
WABM105492	Unused read	1A	195.165	CAGAAGAGTAATAAATGGAAATTCATATTTCTGGGGTTATCTTTTATTAGACGGCACTGTCGGTTGAC
WABM105493	Unused read	1B	104.574	GAGACATAGAGGGGTGTGTTGGCACAGACCCGACCTTGACGACGCTGTTG
[truncated: 11,058 more rows]

## Sheet: TableS4
Supplementary Table S4. Segragation data of the mapped markers
Marker id	Chromosome	Position (cM)	Missing data	CS-allele	M808-allele	P-value	-log10[P-value]
gdm33	1A	0	6	92	103	0.430857	0.365667
WABM127380	1A	0.777244	1	98	102	0.777297	0.109413
WABM124352	1A	0.777244	1	98	102	0.777297	0.109413
WABM118241	1A	1.02724	0	100	101	0.943768	0.0251347
WABM100084	1A	1.02724	0	100	101	0.943768	0.0251347
WABM102498	1A	1.02724	0	100	101	0.943768	0.0251347
WABM105243	1A	1.02724	0	100	101	0.943768	0.0251347
WABM100237	1A	1.02724	0	100	101	0.943768	0.0251347
WABM100437	1A	1.02724	0	100	101	0.943768	0.0251347
WABM100489	1A	1.02724	0	100	101	0.943768	0.0251347
WABM102570	1A	1.02724	0	100	101	0.943768	0.0251347
WABM103724	1A	1.02724	0	100	101	0.943768	0.0251347
WABM104189	1A	1.02724	0	100	101	0.943768	0.0251347
WABM105028	1A	1.02724	0	100	101	0.943768	0.0251347
WABM105397	1A	1.02724	0	100	101	0.943768	0.0251347
WABM107685	1A	1.02724	0	100	101	0.943768	0.0251347
WABM108467	1A	1.02724	0	100	101	0.943768	0.0251347
WABM109326	1A	1.02724	0	100	101	0.943768	0.0251347
WABM116209	1A	1.02724	0	100	101	0.943768	0.0251347
WABM121414	1A	1.02724	0	100	101	0.943768	0.0251347
WABM106684	1A	2.55829	0	100	101	0.943768	0.0251347
WABM102145	1A	2.55829	0	100	101	0.943768	0.0251347
WABM100012	1A	2.55829	0	100	101	0.943768	0.0251347
WABM102815	1A	2.55829	0	100	101	0.943768	0.0251347
WABM107243	1A	2.55829	0	100	101	0.943768	0.0251347
WABM119540	1A	2.55829	0	100	101	0.943768	0.0251347
WABM101252	1A	2.80704	1	98	102	0.777297	0.109413
WABM101703	1A	2.80704	0	99	102	0.832416	0.0796595
WABM126052	1A	5.21525	5	97	99	0.886403	0.0523688
WABM127855	1A	5.21525	5	94	102	0.567709	0.245874
WABM106871	1A	5.48406	17	85	99	0.302028	0.519952
WABM108122	1A	5.48406	14	88	99	0.421166	0.375546
WABM126359	1A	5.75728	4	95	102	0.61797	0.209033
WABM101528	1A	5.75728	4	97	100	0.830749	0.0805302
WABM119285	1A	5.75728	3	97	101	0.776205	0.110023
WABM118124	1A	5.75728	2	98	101	0.831589	0.0800914
WABM101797	1A	5.75728	0	100	101	0.943768	0.0251347
WABM104369	1A	5.75728	0	100	101	0.943768	0.0251347
WABM105914	1A	5.75728	0	100	101	0.943768	0.0251347
WABM108568	1A	5.75728	0	100	101	0.943768	0.0251347
WABM118173	1A	5.75728	0	100	101	0.943768	0.0251347
hbd152	1A	6.52655	4	97	100	0.830749	0.0805302
WABM241026	1A	7.29979	1	95	105	0.4795	0.319211
WABM233361	1A	7.55104	2	94	105	0.435527	0.360985
WABM231258	1A	7.55104	0	94	107	0.359169	0.444701
WABM228922	1A	8.05104	2	94	105	0.435527	0.360985
WABM209580	1A	8.05104	3	94	104	0.477289	0.321218
WABM212158	1A	8.05104	1	94	106	0.396144	0.402147
WABM213683	1A	8.05104	1	94	106	0.396144	0.402147
WABM238540	1A	8.05104	1	94	106	0.396144	0.402147
WABM242008	1A	8.05104	3	94	104	0.477289	0.321218
WABM236443	1A	8.05104	0	96	105	0.525552	0.279385
WABM241377	1A	8.05104	0	96	105	0.525552	0.279385
WABM213868	1A	8.05104	0	94	107	0.359169	0.444701
WABM209425	1A	8.05104	0	94	107	0.359169	0.444701
WABM211198	1A	8.05104	0	94	107	0.359169	0.444701
WABM214141	1A	8.05104	0	94	107	0.359169	0.444701
WABM214239	1A	8.05104	0	94	107	0.359169	0.444701
WABM215116	1A	8.05104	0	94	107	0.359169	0.444701
WABM229435	1A	8.05104	0	94	107	0.359169	0.444701
WABM232735	1A	8.05104	0	94	107	0.359169	0.444701
WABM119315	1A	8.81639	0	100	101	0.943768	0.0251347
WABM108189	1A	8.81639	0	100	101	0.943768	0.0251347
WABM123967	1A	8.81639	0	100	101	0.943768	0.0251347
WABM126348	1A	8.81639	0	100	101	0.943768	0.0251347
WABM121629	1A	9.07019	4	95	102	0.61797	0.209033
WABM104446	1A	9.07019	0	99	102	0.832416	0.0796595
WABM100735	1A	9.07019	0	99	102	0.832416	0.0796595
WABM102900	1A	9.07019	0	99	102	0.832416	0.0796595
WABM104070	1A	9.07019	0	99	102	0.832416	0.0796595
WABM104200	1A	9.07019	0	99	102	0.832416	0.0796595
WABM106075	1A	9.07019	0	99	102	0.832416	0.0796595
WABM122174	1A	9.07019	0	99	102	0.832416	0.0796595
WABM123959	1A	9.07019	0	99	102	0.832416	0.0796595
WABM127804	1A	9.07019	0	99	102	0.832416	0.0796595
gwm136	1A	10.6664	8	101	92	0.517092	0.286432
WABM211199	1A	18.4669	0	93	108	0.290047	0.537532
WABM212529	1A	18.4669	0	93	108	0.290047	0.537532
WABM210568	1A	18.4669	0	93	108	0.290047	0.537532
WABM212275	1A	18.4669	0	93	108	0.290047	0.537532
WABM212875	1A	18.4669	0	93	108	0.290047	0.537532
WABM213108	1A	18.4669	0	93	108	0.290047	0.537532
WABM214069	1A	18.4669	0	93	108	0.290047	0.537532
WABM214150	1A	18.4669	0	93	108	0.290047	0.537532
WABM231064	1A	18.4669	0	93	108	0.290047	0.537532
WABM232119	1A	18.9669	0	93	108	0.290047	0.537532
WABM233760	1A	19.2157	0	94	107	0.359169	0.444701
WABM209371	1A	19.2157	0	94	107	0.359169	0.444701
WABM209783	1A	19.2157	0	94	107	0.359169	0.444701
WABM126936	1A	19.9733	1	97	103	0.671373	0.173036
WABM123616	1A	19.9733	1	97	103	0.671373	0.173036
WABM127648	1A	19.9733	1	97	103	0.671373	0.173036
WABM104168	1A	20.2233	2	97	102	0.723009	0.140856
WABM103105	1A	20.2233	0	99	102	0.832416	0.0796595
WABM105938	1A	20.7283	1	95	105	0.4795	0.319211
WABM120661	1A	20.7283	1	95	105	0.4795	0.319211
WABM115645	1A	20.7283	1	95	105	0.4795	0.319211
WABM104950	1A	20.7283	0	96	105	0.525552	0.279385
WABM103009	1A	20.7283	0	96	105	0.525552	0.279385
WABM122036	1A	20.7283	0	96	105	0.525552	0.279385
WABM106177	1A	20.7283	0	96	105	0.525552	0.279385
WABM103068	1A	20.7283	0	96	105	0.525552	0.279385
WABM102470	1A	20.7283	0	96	105	0.525552	0.279385
WABM100215	1A	20.7283	0	96	105	0.525552	0.279385
WABM100894	1A	20.7283	0	96	105	0.525552	0.279385
WABM104621	1A	20.7283	0	96	105	0.525552	0.279385
WABM104777	1A	20.7283	0	96	105	0.525552	0.279385
WABM121466	1A	20.7283	0	96	105	0.525552	0.279385
WABM124474	1A	20.7283	0	96	105	0.525552	0.279385
WABM107151	1A	21.2284	0	98	103	0.724334	0.140061
WABM116324	1A	21.2284	0	98	103	0.724334	0.140061
WABM103901	1A	21.2284	0	98	103	0.724334	0.140061
WABM102728	1A	21.2284	0	98	103	0.724334	0.140061
WABM105834	1A	21.2284	0	98	103	0.724334	0.140061
WABM100081	1A	21.2284	0	98	103	0.724334	0.140061
WABM101473	1A	21.2284	0	98	103	0.724334	0.140061
WABM103115	1A	21.2284	0	98	103	0.724334	0.140061
WABM104048	1A	21.2284	0	98	103	0.724334	0.140061
WABM105312	1A	21.2284	0	98	103	0.724334	0.140061
WABM108056	1A	21.2284	0	98	103	0.724334	0.140061
WABM108355	1A	21.2284	0	98	103	0.724334	0.140061
WABM108810	1A	21.2284	0	98	103	0.724334	0.140061
WABM108918	1A	21.2284	0	98	103	0.724334	0.140061
WABM115971	1A	21.2284	0	98	103	0.724334	0.140061
WABM116078	1A	21.2284	0	98	103	0.724334	0.140061
WABM116440	1A	21.2284	0	98	103	0.724334	0.140061
WABM120165	1A	21.2284	0	98	103	0.724334	0.140061
WABM122442	1A	21.2284	0	98	103	0.724334	0.140061
WABM108120	1A	23.0239	0	99	102	0.832416	0.0796595
WABM124073	1A	23.0239	0	99	102	0.832416	0.0796595
WABM243731	1A	24.0657	6	91	104	0.35188	0.453606
WABM244107	1A	24.0657	1	93	107	0.322199	0.491876
WABM237547	1A	24.0657	0	93	108	0.290047	0.537532
WABM241493	1A	24.0657	0	93	108	0.290047	0.537532
WABM229872	1A	24.0657	0	93	108	0.290047	0.537532
WABM231215	1A	24.0657	0	93	108	0.290047	0.537532
WABM241349	1A	24.0657	0	93	108	0.290047	0.537532
WABM239005	1A	24.0657	0	93	108	0.290047	0.537532
WABM237707	1A	24.0657	0	93	108	0.290047	0.537532
WABM243171	1A	24.0657	0	93	108	0.290047	0.537532
WABM243571	1A	24.0657	0	93	108	0.290047	0.537532
WABM212236	1A	24.5657	0	95	106	0.43782	0.358705
WABM210006	1A	24.5657	0	95	106	0.43782	0.358705
WABM214507	1A	24.5657	0	95	106	0.43782	0.358705
WABM214927	1A	24.5657	0	95	106	0.43782	0.358705
WABM215209	1A	24.5657	0	95	106	0.43782	0.358705
WABM215360	1A	24.5657	0	95	106	0.43782	0.358705
WABM236083	1A	24.5657	0	95	106	0.43782	0.358705
wmc818	1A	25.8547	3	96	102	0.669815	0.174045
BARC263	1A	26.1072	0	95	106	0.43782	0.358705
WABM228373	1A	27.9028	0	100	101	0.943768	0.0251347
WABM228936	1A	27.9028	0	100	101	0.943768	0.0251347
WABM210301	1A	28.913	0	102	99	0.832416	0.0796595
WABM212579	1A	28.913	0	102	99	0.832416	0.0796595
WABM233073	1A	28.913	0	102	99	0.832416	0.0796595
WABM240733	1A	29.1617	0	101	100	0.943768	0.0251347
WABM209616	1A	31.5444	4	109	88	0.134605	0.87094
WABM244364	1A	31.5444	3	110	88	0.117942	0.928333
WABM228892	1A	31.5444	4	108	89	0.175834	0.754897
WABM109021	1A	34.7921	1	106	94	0.396144	0.402147
WABM101475	1A	34.7921	0	107	94	0.359169	0.444701
WABM101066	1A	34.7921	0	107	94	0.359169	0.444701
WABM100031	1A	34.7921	0	107	94	0.359169	0.444701
WABM101601	1A	34.7921	0	107	94	0.359169	0.444701
WABM100415	1A	34.7921	0	107	94	0.359169	0.444701
WABM100971	1A	34.7921	0	107	94	0.359169	0.444701
WABM107922	1A	34.7921	0	107	94	0.359169	0.444701
WABM117794	1A	34.7921	0	107	94	0.359169	0.444701
WABM127586	1A	34.7921	0	107	94	0.359169	0.444701
WABM128265	1A	39.1037	0	97	104	0.621488	0.206567
WABM120740	1A	39.1037	0	97	104	0.621488	0.206567
WABM128264	1A	39.9059	12	93	96	0.827259	0.0823583
WABM214536	1A	40.4378	0	93	108	0.290047	0.537532
WABM235926	1A	40.4378	0	93	108	0.290047	0.537532
WABM242291	1A	40.9404	1	90	110	0.157299	0.803273
WABM243383	1A	42.4793	7	93	101	0.56572	0.247399
WABM240353	1A	42.4793	6	93	102	0.519249	0.284624
WABM240010	1A	42.4793	0	93	108	0.290047	0.537532
WABM235906	1A	43.521	9	83	109	0.060602	1.21751
WABM214137	1A	43.521	0	89	112	0.10474	0.979887
WABM122303	1A	43.7828	2	91	108	0.228165	0.64175
WABM240212	1A	44.0353	1	89	111	0.119795	0.921562
WABM241761	1A	44.0353	1	89	111	0.119795	0.921562
WABM244767	1A	44.793	5	89	107	0.198543	0.702146
WABM214616	1A	44.793	1	89	111	0.119795	0.921562
WABM229576	1A	44.793	0	90	111	0.138546	0.858405
WABM123343	1A	45.0507	2	94	105	0.435527	0.360985
WABM108630	1A	45.0507	0	96	105	0.525552	0.279385
WABM120908	1A	45.0507	0	96	105	0.525552	0.279385
wmc329	1A	46.3396	3	92	106	0.319767	0.495166
WABM230075	1A	47.6488	3	87	111	0.0880815	1.05512
WABM212509	1A	47.9013	0	89	112	0.10474	0.979887
WABM211213	1A	47.9013	0	89	112	0.10474	0.979887
WABM229134	1A	47.9013	0	89	112	0.10474	0.979887
WABM232008	1A	47.9013	0	89	112	0.10474	0.979887
WABM214213	1A	48.1513	1	90	110	0.157299	0.803273
WABM100838	1A	49.9561	0	98	103	0.724334	0.140061
WABM107221	1A	49.9561	0	98	103	0.724334	0.140061
WABM108999	1A	49.9561	0	98	103	0.724334	0.140061
WABM100615	1A	49.9561	0	98	103	0.724334	0.140061
WABM100322	1A	49.9561	0	98	103	0.724334	0.140061
WABM100583	1A	49.9561	0	98	103	0.724334	0.140061
WABM101774	1A	49.9561	0	98	103	0.724334	0.140061
WABM102800	1A	49.9561	0	98	103	0.724334	0.140061
WABM105178	1A	49.9561	0	98	103	0.724334	0.140061
WABM105840	1A	49.9561	0	98	103	0.724334	0.140061
WABM106014	1A	49.9561	0	98	103	0.724334	0.140061
WABM108112	1A	49.9561	0	98	103	0.724334	0.140061
WABM108486	1A	49.9561	0	98	103	0.724334	0.140061
WABM108959	1A	49.9561	0	98	103	0.724334	0.140061
WABM123560	1A	52.3015	1	97	103	0.671373	0.173036
WABM126588	1A	52.8092	2	97	102	0.723009	0.140856
WABM212427	1A	54.0915	0	94	107	0.359169	0.444701
WABM102133	1A	55.6304	1	96	104	0.571608	0.242902
WABM103377	1A	55.6304	0	97	104	0.621488	0.206567
WABM102182	1A	55.6304	0	97	104	0.621488	0.206567
WABM100955	1A	55.6304	0	97	104	0.621488	0.206567
WABM100059	1A	55.6304	0	97	104	0.621488	0.206567
WABM102708	1A	55.6304	0	97	104	0.621488	0.206567
WABM103036	1A	55.6304	0	97	104	0.621488	0.206567
WABM107680	1A	55.6304	0	97	104	0.621488	0.206567
WABM107754	1A	55.6304	0	97	104	0.621488	0.206567
WABM108224	1A	55.6304	0	97	104	0.621488	0.206567
WABM108483	1A	55.6304	0	97	104	0.621488	0.206567
WABM108524	1A	55.6304	0	97	104	0.621488	0.206567
WABM121295	1A	55.6304	0	97	104	0.621488	0.206567
WABM123531	1A	55.6304	0	97	104	0.621488	0.206567
WABM124237	1A	55.6304	0	97	104	0.621488	0.206567
WABM126326	1A	58.5131	0	100	101	0.943768	0.0251347
WABM209929	1A	60.0441	0	94	107	0.359169	0.444701
WABM212174	1A	60.0441	0	94	107	0.359169	0.444701
WABM213168	1A	60.0441	0	94	107	0.359169	0.444701
WABM228394	1A	60.0441	0	94	107	0.359169	0.444701
WABM229561	1A	60.0441	0	94	107	0.359169	0.444701
WABM240777	1A	60.2941	1	93	107	0.322199	0.491876
WABM231745	1A	61.5699	0	94	107	0.359169	0.444701
WABM213704	1A	62.8391	0	93	108	0.290047	0.537532
WABM235964	1A	62.8391	0	93	108	0.290047	0.537532
WABM126470	1A	63.8809	6	93	102	0.519249	0.284624
WABM122613	1A	64.1373	1	94	106	0.396144	0.402147
WABM115866	1A	64.3911	3	94	104	0.477289	0.321218
WABM124814	1A	64.3911	1	96	104	0.571608	0.242902
WABM119229	1A	64.3911	0	97	104	0.621488	0.206567
WABM107391	1A	65.4013	3	97	101	0.776205	0.110023
WABM116713	1A	65.4013	0	99	102	0.832416	0.0796595
WABM124606	1A	65.4013	0	99	102	0.832416	0.0796595
WABM127320	1A	65.4013	0	99	102	0.832416	0.0796595
WABM117299	1A	65.6645	8	99	94	0.718916	0.143322
WABM120498	1A	65.6645	0	99	102	0.832416	0.0796595
WABM121482	1A	65.6645	0	99	102	0.832416	0.0796595
WABM125018	1A	65.6645	0	99	102	0.832416	0.0796595
WABM126634	1A	65.6645	0	99	102	0.832416	0.0796595
WABM127565	1A	65.6645	0	99	102	0.832416	0.0796595
WABM127925	1A	65.6645	0	99	102	0.832416	0.0796595
WABM123423	1A	66.18	6	91	104	0.35188	0.453606
WABM238180	1A	67.7847	3	92	106	0.319767	0.495166
WABM238613	1A	68.8158	4	89	108	0.175834	0.754897
WABM232913	1A	68.8158	2	89	110	0.136579	0.864615
WABM233535	1A	68.8158	0	89	112	0.10474	0.979887
WABM233523	1A	69.8363	2	92	107	0.287636	0.541157
WABM239569	1A	69.8363	0	92	109	0.230494	0.637341
BARC148	1A	71.9208	2	94	105	0.435527	0.360985
WABM117879	1A	73.4676	0	100	101	0.943768	0.0251347
WABM122062	1A	73.9702	1	99	101	0.887537	0.0518135
WABM101435	1A	77.433	0	93	108	0.290047	0.537532
WABM103610	1A	77.433	0	93	108	0.290047	0.537532
WABM104410	1A	77.433	0	93	108	0.290047	0.537532
WABM126421	1A	77.6818	0	94	107	0.359169	0.444701
WABM101597	1A	77.6818	0	94	107	0.359169	0.444701
WABM108472	1A	77.6818	0	94	107	0.359169	0.444701
WABM105546	1A	77.6818	0	94	107	0.359169	0.444701
WABM127592	1A	77.9318	1	93	107	0.322199	0.491876
wmc469	1A	78.4609	10	83	108	0.0704609	1.15205
wmc278	1A	79.2588	9	86	106	0.148915	0.827063
WABM231393	1A	82.3011	1	88	112	0.089686	1.04728
WABM237475	1A	82.3011	0	88	113	0.0778391	1.1088
WABM240166	1A	82.3011	0	88	113	0.0778391	1.1088
WABM242535	1A	82.3011	0	88	113	0.0778391	1.1088
WABM243292	1A	82.3011	0	88	113	0.0778391	1.1088
WABM243680	1A	82.8011	8	90	103	0.349397	0.456681
WABM237549	1A	82.8011	0	90	111	0.138546	0.858405
WABM240699	1A	82.8011	0	90	111	0.138546	0.858405
WABM242766	1A	82.8011	0	90	111	0.138546	0.858405
WABM228606	1A	83.0602	0	89	112	0.10474	0.979887
WABM232853	1A	83.3089	0	90	111	0.138546	0.858405
WABM239242	1A	83.3089	0	90	111	0.138546	0.858405
WABM240449	1A	83.3089	0	90	111	0.138546	0.858405
WABM209381	1A	84.0628	0	93	108	0.290047	0.537532
WABM211032	1A	84.0628	0	93	108	0.290047	0.537532
WABM211572	1A	84.0628	0	93	108	0.290047	0.537532
WABM212270	1A	84.0628	0	93	108	0.290047	0.537532
WABM213109	1A	84.0628	0	93	108	0.290047	0.537532
WABM232063	1A	84.0628	0	93	108	0.290047	0.537532
WABM236814	1A	84.3192	6	93	102	0.519249	0.284624
WABM210080	1A	84.3192	0	93	108	0.290047	0.537532
WABM214449	1A	84.3192	0	93	108	0.290047	0.537532
WABM230086	1A	84.3192	0	93	108	0.290047	0.537532
WABM237884	1A	84.3192	0	93	108	0.290047	0.537532
WABM215235	1A	84.8192	0	91	110	0.180194	0.744259
WABM212253	1A	85.0679	0	92	109	0.230494	0.637341
WABM212230	1A	85.0679	0	92	109	0.230494	0.637341
WABM214180	1A	85.0679	0	92	109	0.230494	0.637341
WABM215169	1A	85.0679	0	92	109	0.230494	0.637341
WABM239298	1A	85.0679	0	92	109	0.230494	0.637341
WABM239977	1A	85.0679	0	92	109	0.230494	0.637341
WABM240762	1A	85.0679	0	92	109	0.230494	0.637341
WABM236870	1A	85.5679	0	92	109	0.230494	0.637341
WABM230146	1A	87.1228	3	92	106	0.319767	0.495166
WABM100638	1A	88.956	2	96	103	0.619741	0.207789
WABM117745	1A	88.956	1	97	103	0.671373	0.173036
WABM126902	1A	89.9765	0	100	101	0.943768	0.0251347
WABM127477	1A	90.4765	1	101	99	0.887537	0.0518135
WABM124975	1A	90.4765	0	102	99	0.832416	0.0796595
WABM127238	1A	90.4765	0	102	99	0.832416	0.0796595
WABM123884	1A	90.9791	0	102	99	0.832416	0.0796595
WABM117201	1A	92.7747	0	103	98	0.724334	0.140061
WABM127809	1A	92.7747	0	103	98	0.724334	0.140061
WABM100997	1A	93.0246	1	100	100	1	0
WABM101062	1A	93.0246	1	100	100	1	0
WABM107807	1A	93.0246	1	100	100	1	0
WABM117846	1A	93.0246	1	101	99	0.887537	0.0518135
WABM109189	1A	93.0246	0	101	100	0.943768	0.0251347
WABM213065	1A	95.0983	0	94	107	0.359169	0.444701
WABM211952	1A	95.0983	0	94	107	0.359169	0.444701
WABM215383	1A	95.0983	0	94	107	0.359169	0.444701
WABM229266	1A	95.0983	0	94	107	0.359169	0.444701
WABM231517	1A	95.0983	0	94	107	0.359169	0.444701
WABM243026	1A	96.1623	10	89	102	0.346886	0.459813
barc83	1A	96.982	11	89	101	0.383988	0.415682
gwm135	1A	98.8954	6	92	103	0.430857	0.365667
BARC028	1A	102.595	7	101	93	0.56572	0.247399
WABM120439	1A	104.736	0	99	102	0.832416	0.0796595
WABM119703	1A	112.512	0	104	97	0.621488	0.206567
WABM125834	1A	112.512	0	104	97	0.621488	0.206567
hbg260	1A	113.293	7	96	98	0.885823	0.0526531
WABM229984	1A	114.074	0	95	106	0.43782	0.358705
WABM231214	1A	114.074	0	95	106	0.43782	0.358705
WABM211409	1A	114.323	0	94	107	0.359169	0.444701
WABM210800	1A	114.323	0	94	107	0.359169	0.444701
WABM211321	1A	114.323	0	94	107	0.359169	0.444701
WABM212760	1A	114.323	0	94	107	0.359169	0.444701
WABM213863	1A	114.323	0	94	107	0.359169	0.444701
WABM215387	1A	114.323	0	94	107	0.359169	0.444701
WABM232354	1A	114.323	0	94	107	0.359169	0.444701
WABM241279	1A	114.323	0	94	107	0.359169	0.444701
WABM210506	1A	115.077	0	95	106	0.43782	0.358705
WABM209735	1A	115.077	0	95	106	0.43782	0.358705
WABM212047	1A	115.077	0	95	106	0.43782	0.358705
WABM213134	1A	115.077	0	95	106	0.43782	0.358705
WABM213817	1A	115.077	0	95	106	0.43782	0.358705
WABM214438	1A	115.077	0	95	106	0.43782	0.358705
WABM214452	1A	115.077	0	95	106	0.43782	0.358705
WABM214924	1A	115.077	0	95	106	0.43782	0.358705
WABM215392	1A	115.077	0	95	106	0.43782	0.358705
WABM215424	1A	115.077	0	95	106	0.43782	0.358705
WABM229054	1A	115.077	0	95	106	0.43782	0.358705
WABM214050	1A	117.14	0	89	112	0.10474	0.979887
WABM234936	1A	117.14	0	89	112	0.10474	0.979887
WABM242229	1A	117.39	1	90	110	0.157299	0.803273
WABM242522	1A	117.945	20	89	92	0.823545	0.0843128
wmc312	1A	118.517	6	91	104	0.35188	0.453606
wmc93	1A	118.517	6	91	104	0.35188	0.453606
WABM118212	1A	118.517	0	97	104	0.621488	0.206567
WABM122122	1A	118.517	0	97	104	0.621488	0.206567
WABM102563	1A	121.961	0	100	101	0.943768	0.0251347
WABM101918	1A	121.961	0	100	101	0.943768	0.0251347
WABM102316	1A	121.961	0	100	101	0.943768	0.0251347
WABM105112	1A	121.961	0	100	101	0.943768	0.0251347
WABM106076	1A	121.961	0	100	101	0.943768	0.0251347
WABM108585	1A	121.961	0	100	101	0.943768	0.0251347
WABM117956	1A	121.961	0	100	101	0.943768	0.0251347
WABM239435	1A	124.568	0	90	111	0.138546	0.858405
WABM215188	1A	127.174	1	90	110	0.157299	0.803273
WABM212700	1A	127.174	0	90	111	0.138546	0.858405
WABM209854	1A	127.174	0	90	111	0.138546	0.858405
WABM211782	1A	127.174	0	90	111	0.138546	0.858405
WABM212658	1A	127.174	0	90	111	0.138546	0.858405
WABM213255	1A	127.174	0	90	111	0.138546	0.858405
WABM214042	1A	127.174	0	90	111	0.138546	0.858405
WABM214470	1A	127.174	0	90	111	0.138546	0.858405
WABM236346	1A	129.557	3	90	108	0.200825	0.697182
WABM242976	1A	130.593	3	90	108	0.200825	0.697182
WABM214895	1A	130.593	3	89	109	0.155218	0.809057
WABM230587	1A	130.593	2	89	110	0.136579	0.864615
WABM210175	1A	130.593	2	89	110	0.136579	0.864615
WABM235458	1A	130.593	2	89	110	0.136579	0.864615
WABM228410	1A	130.593	2	90	109	0.178021	0.749529
WABM209548	1A	130.593	3	91	107	0.255509	0.592594
WABM210059	1A	130.593	1	91	109	0.203092	0.692308
WABM210287	1A	130.593	0	92	109	0.230494	0.637341
WABM237158	1A	130.593	2	89	110	0.136579	0.864615
WABM210562	1A	134.075	0	80	121	0.00382899	2.41692
WABM209846	1A	134.075	0	80	121	0.00382899	2.41692
WABM211794	1A	134.075	0	80	121	0.00382899	2.41692
WABM212803	1A	134.075	0	80	121	0.00382899	2.41692
WABM231792	1A	134.075	0	80	121	0.00382899	2.41692
WABM213322	1A	134.59	6	81	114	0.0181189	1.74187
WABM108560	1A	138.487	2	88	111	0.103011	0.987115
WABM101044	1A	138.487	0	90	111	0.138546	0.858405
WABM102814	1A	138.487	0	90	111	0.138546	0.858405
WABM102280	1A	138.487	0	90	111	0.138546	0.858405
WABM102399	1A	138.487	0	90	111	0.138546	0.858405
WABM105228	1A	138.487	0	90	111	0.138546	0.858405
WABM119136	1A	138.487	0	90	111	0.138546	0.858405
WABM115525	1A	138.736	0	91	110	0.180194	0.744259
WABM101656	1A	141.633	1	93	107	0.322199	0.491876
WABM101618	1A	141.633	0	93	108	0.290047	0.537532
WABM101588	1A	141.633	0	93	108	0.290047	0.537532
WABM104225	1A	141.633	0	93	108	0.290047	0.537532
WABM109076	1A	141.633	0	93	108	0.290047	0.537532
WABM102775	1A	141.633	0	93	108	0.290047	0.537532
WABM103545	1A	141.633	0	93	108	0.290047	0.537532
WABM104659	1A	141.633	0	93	108	0.290047	0.537532
WABM105659	1A	141.633	0	93	108	0.290047	0.537532
WABM107622	1A	141.633	0	93	108	0.290047	0.537532
WABM108480	1A	141.633	0	93	108	0.290047	0.537532
WABM108583	1A	141.633	0	93	108	0.290047	0.537532
WABM109117	1A	141.633	0	93	108	0.290047	0.537532
WABM212138	1A	143.188	3	85	113	0.0466049	1.33157
WABM236195	1A	143.188	3	83	115	0.0229575	1.63908
WABM209553	1A	143.188	1	83	117	0.0162095	1.79023
WABM238776	1A	143.188	0	84	117	0.0199312	1.70047
WABM240633	1A	143.188	0	84	117	0.0199312	1.70047
WABM241855	1A	145.822	1	83	117	0.0162095	1.79023
WABM210087	1A	146.357	12	75	114	0.00455635	2.34138
WABM230772	1A	147.195	9	86	106	0.148915	0.827063
WABM213611	1A	149.93	0	85	116	0.0287738	1.541
WABM209555	1A	149.93	0	85	116	0.0287738	1.541
WABM211093	1A	149.93	0	85	116	0.0287738	1.541
WABM212525	1A	149.93	0	85	116	0.0287738	1.541
WABM213434	1A	149.93	0	85	116	0.0287738	1.541
WABM214010	1A	149.93	0	85	116	0.0287738	1.541
WABM214862	1A	149.93	0	85	116	0.0287738	1.541
WABM214871	1A	149.93	0	85	116	0.0287738	1.541
WABM229172	1A	149.93	0	85	116	0.0287738	1.541
WABM241362	1A	149.93	0	85	116	0.0287738	1.541
WABM237417	1A	152.275	3	89	109	0.155218	0.809057
WABM239741	1A	152.275	5	90	106	0.253098	0.596711
WABM238042	1A	152.275	1	90	110	0.157299	0.803273
WABM241613	1A	152.275	1	90	110	0.157299	0.803273
WABM237327	1A	153.041	1	92	108	0.257899	0.58855
WABM209591	1A	153.041	0	92	109	0.230494	0.637341
WABM210370	1A	153.041	0	92	109	0.230494	0.637341
WABM210652	1A	153.041	0	92	109	0.230494	0.637341
WABM211487	1A	153.041	0	92	109	0.230494	0.637341
WABM212547	1A	153.041	0	92	109	0.230494	0.637341
WABM213051	1A	153.041	0	92	109	0.230494	0.637341
WABM213111	1A	153.041	0	92	109	0.230494	0.637341
WABM213113	1A	153.041	0	92	109	0.230494	0.637341
WABM213348	1A	153.041	0	92	109	0.230494	0.637341
WABM213543	1A	153.041	0	92	109	0.230494	0.637341
WABM215381	1A	153.041	0	92	109	0.230494	0.637341
WABM124536	1A	154.061	1	97	103	0.671373	0.173036
WABM101885	1A	154.061	1	97	103	0.671373	0.173036
WABM103554	1A	154.061	0	98	103	0.724334	0.140061
WABM105644	1A	154.061	0	98	103	0.724334	0.140061
WABM107843	1A	154.061	0	98	103	0.724334	0.140061
WABM101029	1A	154.061	0	98	103	0.724334	0.140061
WABM105510	1A	154.061	0	98	103	0.724334	0.140061
WABM101478	1A	154.061	0	98	103	0.724334	0.140061
WABM102754	1A	154.061	0	98	103	0.724334	0.140061
WABM105159	1A	154.061	0	98	103	0.724334	0.140061
WABM106800	1A	154.061	0	98	103	0.724334	0.140061
WABM107794	1A	154.061	0	98	103	0.724334	0.140061
WABM108443	1A	154.061	0	98	103	0.724334	0.140061
WABM116496	1A	154.061	0	98	103	0.724334	0.140061
WABM127452	1A	154.815	0	97	104	0.621488	0.206567
WABM120184	1A	157.421	0	93	108	0.290047	0.537532
WABM125663	1A	157.421	0	93	108	0.290047	0.537532
WABM125064	1A	160.304	0	96	105	0.525552	0.279385
WABM104980	1A	161.058	0	97	104	0.621488	0.206567
WABM121281	1A	162.327	0	100	101	0.943768	0.0251347
WABM210257	1A	170.149	1	100	100	1	0
WABM230383	1A	170.149	1	100	100	1	0
WABM105500	1A	171.164	0	105	96	0.525552	0.279385
WABM120368	1A	171.164	0	105	96	0.525552	0.279385
wmc716	1A	176.614	8	98	95	0.829031	0.0814293
WABM243360	1A	177.399	0	97	104	0.621488	0.206567
WABM241003	1A	177.652	3	98	100	0.886974	0.052089
WABM105116	1A	178.504	20	85	96	0.413572	0.383449
WABM107544	1A	178.504	12	93	96	0.827259	0.0823583
WABM104987	1A	179.036	0	107	94	0.359169	0.444701
WABM105032	1A	179.589	19	86	96	0.458542	0.338621
WABM115606	1A	189.931	1	110	90	0.157299	0.803273
hbg214	1A	190.433	0	111	90	0.138546	0.858405
WABM107692	1A	190.933	0	111	90	0.138546	0.858405
WABM123571	1A	194.663	1	107	93	0.322199	0.491876
WABM101479	1A	194.663	0	107	94	0.359169	0.444701
WABM121013	1A	194.913	0	106	95	0.43782	0.358705
WABM126049	1A	195.165	2	104	95	0.523478	0.281101
WABM103427	1A	195.165	0	106	95	0.43782	0.358705
WABM105492	1A	195.165	0	106	95	0.43782	0.358705
WABM120256	1A	195.165	0	106	95	0.43782	0.358705
WABM122479	1A	197.007	5	104	92	0.391366	0.407417
gwm99	1A	197.805	9	97	95	0.885234	0.052942
WABM125029	1A	199.688	4	104	93	0.433206	0.363306
WABM107490	1A	199.942	1	108	92	0.257899	0.58855
WABM100551	1A	199.942	0	109	92	0.230494	0.637341
WABM107117	1A	199.942	0	109	92	0.230494	0.637341
WABM118038	1A	199.942	0	109	92	0.230494	0.637341
WABM120720	1A	199.942	0	109	92	0.230494	0.637341
WABM122229	1A	199.942	0	109	92	0.230494	0.637341
WABM100659	1A	200.195	20	91	90	0.940748	0.0265266
WABM101320	1A	200.195	9	99	93	0.665006	0.177175
WABM119384	1A	200.195	7	100	94	0.666632	0.176114
WABM103579	1A	200.195	3	104	94	0.477289	0.321218
WABM119677	1A	200.195	3	104	94	0.477289	0.321218
barc213	1A	201.94	6	99	96	0.829896	0.0809761
wmc59	1A	204.104	7	99	95	0.773972	0.111275
WABM239927	1A	208.61	2	97	102	0.723009	0.140856
WABM233045	1A	208.61	0	97	104	0.621488	0.206567
WABM239453	1A	211.772	0	95	106	0.43782	0.358705
WABM243141	1A	212.022	1	96	104	0.571608	0.242902
WABM243876	1A	212.022	1	96	104	0.571608	0.242902
WABM212687	1A	213.038	0	96	105	0.525552	0.279385
WABM211482	1A	213.038	0	96	105	0.525552	0.279385
WABM209737	1A	213.038	0	96	105	0.525552	0.279385
WABM209993	1A	213.038	0	96	105	0.525552	0.279385
WABM210499	1A	213.038	0	96	105	0.525552	0.279385
WABM211681	1A	213.038	0	96	105	0.525552	0.279385
WABM211684	1A	213.038	0	96	105	0.525552	0.279385
WABM212020	1A	213.038	0	96	105	0.525552	0.279385
WABM212475	1A	213.038	0	96	105	0.525552	0.279385
WABM212813	1A	214.048	0	96	105	0.525552	0.279385
WABM213810	1A	214.048	0	96	105	0.525552	0.279385
WABM232995	1A	214.048	0	96	105	0.525552	0.279385
WABM238909	1A	214.048	0	96	105	0.525552	0.279385
WABM233060	1A	225.598	2	101	98	0.831589	0.0800914
WABM116011	1A	226.894	3	106	92	0.319767	0.495166
WABM122708	1A	227.151	5	106	90	0.253098	0.596711
WABM115498	1A	227.407	0	111	90	0.138546	0.858405
WABM127710	1A	228.676	0	108	93	0.290047	0.537532
WABM125326	1A	228.676	0	108	93	0.290047	0.537532
WABM127706	1A	229.176	0	108	93	0.290047	0.537532
WABM211498	1A	230.218	6	99	96	0.829896	0.0809761
WABM243913	1A	230.474	0	100	101	0.943768	0.0251347
WABM243974	1A	230.724	1	98	102	0.777297	0.109413
WABM213688	1A	230.724	10	94	97	0.828152	0.08189
WABM210418	1A	230.724	5	98	98	1	0
WABM209708	1A	230.724	2	98	101	0.831589	0.0800914
WABM210544	1A	230.724	2	98	101	0.831589	0.0800914
WABM211336	1A	230.724	2	98	101	0.831589	0.0800914
WABM232909	1A	230.724	2	98	101	0.831589	0.0800914
WABM213623	1A	230.724	2	98	101	0.831589	0.0800914
WABM214545	1A	230.724	2	98	101	0.831589	0.0800914
WABM212726	1A	230.724	1	98	102	0.777297	0.109413
WABM229369	1A	230.724	0	98	103	0.724334	0.140061
WABM243380	1A	230.724	0	98	103	0.724334	0.140061
WABM234320	1A	230.724	0	98	103	0.724334	0.140061
WABM231053	1A	230.724	0	98	103	0.724334	0.140061
WABM233700	1A	230.724	0	98	103	0.724334	0.140061
WABM241118	1A	230.724	0	98	103	0.724334	0.140061
WABM101803	1A	234.665	0	112	89	0.10474	0.979887
WABM103119	1A	234.665	0	112	89	0.10474	0.979887
WABM104025	1A	234.665	0	112	89	0.10474	0.979887
WABM105078	1A	234.665	0	112	89	0.10474	0.979887
WABM106080	1A	234.665	0	112	89	0.10474	0.979887
WABM117789	1A	234.665	0	112	89	0.10474	0.979887
WABM120754	1A	234.665	0	112	89	0.10474	0.979887
WABM123430	1A	234.665	0	112	89	0.10474	0.979887
WABM119318	1A	235.165	0	114	87	0.0568538	1.24524
WABM104346	1A	235.665	0	114	87	0.0568538	1.24524
WABM107870	1A	235.665	0	114	87	0.0568538	1.24524
WABM108869	1A	235.665	0	114	87	0.0568538	1.24524
barc17	1A	236.988	8	107	86	0.130632	0.883949
WABM213858	1A	238.311	0	106	95	0.43782	0.358705
WABM241530	1A	238.311	0	106	95	0.43782	0.358705
WABM210458	1A	238.311	0	106	95	0.43782	0.358705
WABM210939	1A	238.311	0	106	95	0.43782	0.358705
WABM211772	1A	238.311	0	106	95	0.43782	0.358705
barc62	1A	239.874	4	106	91	0.285202	0.544847
WABM230111	1B	0	1	86	114	0.0477149	1.32135
WABM125932	1B	3.98556	11	80	110	0.0295232	1.52984
WABM115857	1B	4.24872	1	91	109	0.203092	0.692308
WABM128100	1B	4.24872	0	92	109	0.230494	0.637341
wmc728	1B	4.75892	6	87	108	0.132622	0.877384
barc80	1B	4.75892	4	88	109	0.134605	0.87094
gwm140	1B	4.75892	5	85	111	0.0632908	1.19866
WABM242999	1B	7.16713	2	87	112	0.0763609	1.11713
WABM212153	1B	7.16713	0	87	114	0.0568538	1.24524
WABM209506	1B	7.16713	0	87	114	0.0568538	1.24524
WABM209875	1B	7.16713	0	87	114	0.0568538	1.24524
WABM211571	1B	7.16713	0	87	114	0.0568538	1.24524
WABM213619	1B	7.16713	0	87	114	0.0568538	1.24524
WABM214197	1B	7.16713	0	87	114	0.0568538	1.24524
WABM215263	1B	7.16713	0	87	114	0.0568538	1.24524
WABM229127	1B	7.16713	0	87	114	0.0568538	1.24524
WABM241832	1B	7.16713	0	87	114	0.0568538	1.24524
WABM118785	1B	8.19289	1	90	110	0.157299	0.803273
WABM117847	1B	8.69541	0	91	110	0.180194	0.744259
WABM109086	1B	9.70562	1	92	108	0.257899	0.58855
WABM107053	1B	9.70562	0	93	108	0.290047	0.537532
WABM118283	1B	9.70562	0	93	108	0.290047	0.537532
WABM121269	1B	9.70562	0	93	108	0.290047	0.537532
WABM121355	1B	9.70562	0	93	108	0.290047	0.537532
WABM229251	1B	10.4632	0	89	112	0.10474	0.979887
WABM210412	1B	10.9632	0	87	114	0.0568538	1.24524
WABM214083	1B	10.9632	0	87	114	0.0568538	1.24524
WABM214682	1B	10.9632	0	87	114	0.0568538	1.24524
WABM230897	1B	10.9632	0	87	114	0.0568538	1.24524
WABM234574	1B	10.9632	0	87	114	0.0568538	1.24524
WABM234722	1B	10.9632	0	87	114	0.0568538	1.24524
WABM235041	1B	10.9632	0	87	114	0.0568538	1.24524
WABM239883	1B	10.9632	0	87	114	0.0568538	1.24524
WABM241111	1B	10.9632	0	87	114	0.0568538	1.24524
WABM242009	1B	10.9632	0	87	114	0.0568538	1.24524
WABM242203	1B	10.9632	0	87	114	0.0568538	1.24524
WABM242546	1B	10.9632	0	87	114	0.0568538	1.24524
WABM244402	1B	11.2132	1	86	114	0.0477149	1.32135
WABM231840	1B	11.7157	0	86	115	0.0408054	1.38928
WABM231961	1B	11.7157	0	86	115	0.0408054	1.38928
WABM244658	1B	11.7157	0	86	115	0.0408054	1.38928
WABM243505	1B	11.9645	0	85	116	0.0287738	1.541
WABM103450	1B	12.4721	10	80	111	0.0248916	1.60395
WABM117372	1B	12.4721	3	87	111	0.0880815	1.05512
WABM124155	1B	12.4721	5	85	111	0.0632908	1.19866
WABM119274	1B	12.4721	1	89	111	0.119795	0.921562
WABM117902	1B	12.4721	4	86	111	0.0748837	1.12561
WABM125062	1B	12.4721	1	89	111	0.119795	0.921562
WABM118321	1B	12.4721	0	89	112	0.10474	0.979887
WABM121883	1B	12.4721	0	89	112	0.10474	0.979887
WABM126524	1B	12.7272	4	85	112	0.0543959	1.26443
WABM104122	1B	12.981	0	90	111	0.138546	0.858405
WABM106722	1B	12.981	0	90	111	0.138546	0.858405
WABM100660	1B	12.981	0	90	111	0.138546	0.858405
WABM100966	1B	12.981	0	90	111	0.138546	0.858405
WABM101026	1B	12.981	0	90	111	0.138546	0.858405
WABM101031	1B	12.981	0	90	111	0.138546	0.858405
WABM101238	1B	12.981	0	90	111	0.138546	0.858405
WABM106479	1B	12.981	0	90	111	0.138546	0.858405
WABM106771	1B	12.981	0	90	111	0.138546	0.858405
WABM107332	1B	12.981	0	90	111	0.138546	0.858405
WABM107760	1B	12.981	0	90	111	0.138546	0.858405
WABM108073	1B	12.981	0	90	111	0.138546	0.858405
WABM108137	1B	12.981	0	90	111	0.138546	0.858405
WABM108188	1B	12.981	0	90	111	0.138546	0.858405
WABM108258	1B	12.981	0	90	111	0.138546	0.858405
WABM116793	1B	12.981	0	90	111	0.138546	0.858405
WABM117024	1B	12.981	0	90	111	0.138546	0.858405
WABM117711	1B	12.981	0	90	111	0.138546	0.858405
WABM118816	1B	12.981	0	90	111	0.138546	0.858405
WABM120689	1B	12.981	0	90	111	0.138546	0.858405
WABM121801	1B	12.981	0	90	111	0.138546	0.858405
WABM122014	1B	12.981	0	90	111	0.138546	0.858405
WABM125261	1B	12.981	0	90	111	0.138546	0.858405
WABM125802	1B	12.981	0	90	111	0.138546	0.858405
WABM126088	1B	12.981	0	90	111	0.138546	0.858405
WABM127696	1B	12.981	0	90	111	0.138546	0.858405
WABM117238	1B	19.1226	0	88	113	0.0778391	1.1088
WABM101093	1B	22.5671	0	89	112	0.10474	0.979887
WABM105287	1B	22.5671	0	89	112	0.10474	0.979887
WABM100802	1B	22.5671	0	89	112	0.10474	0.979887
WABM102158	1B	22.5671	0	89	112	0.10474	0.979887
WABM103279	1B	22.5671	0	89	112	0.10474	0.979887
WABM103513	1B	22.5671	0	89	112	0.10474	0.979887
WABM105011	1B	22.5671	0	89	112	0.10474	0.979887
WABM107882	1B	22.5671	0	89	112	0.10474	0.979887
WABM107949	1B	22.5671	0	89	112	0.10474	0.979887
WABM108090	1B	22.5671	0	89	112	0.10474	0.979887
WABM109173	1B	22.5671	0	89	112	0.10474	0.979887
WABM116048	1B	22.5671	0	89	112	0.10474	0.979887
WABM125319	1B	22.5671	0	89	112	0.10474	0.979887
WABM125753	1B	22.5671	0	89	112	0.10474	0.979887
WABM233000	1B	23.3209	8	87	106	0.171422	0.765934
WABM115676	1B	23.3209	6	86	109	0.0995448	1.00198
WABM126770	1B	23.3209	0	92	109	0.230494	0.637341
WABM212097	1B	24.1063	0	84	117	0.0199312	1.70047
WABM231352	1B	24.1063	0	84	117	0.0199312	1.70047
WABM240749	1B	24.1063	0	84	117	0.0199312	1.70047
WABM210291	1B	25.1165	0	88	113	0.0778391	1.1088
WABM215419	1B	25.1165	0	88	113	0.0778391	1.1088
WABM236590	1B	25.1165	0	88	113	0.0778391	1.1088
WABM211225	1B	28.8467	1	84	116	0.0236516	1.62614
WABM210183	1B	28.8467	0	84	117	0.0199312	1.70047
WABM238376	1B	28.8467	0	84	117	0.0199312	1.70047
WABM211840	1B	28.8467	0	84	117	0.0199312	1.70047
WABM242544	1B	28.8467	0	84	117	0.0199312	1.70047
WABM127136	1B	29.3596	5	86	110	0.0864763	1.0631
WABM101111	1B	29.3596	0	90	111	0.138546	0.858405
WABM105986	1B	29.3596	0	90	111	0.138546	0.858405
WABM106293	1B	29.3596	0	90	111	0.138546	0.858405
WABM106694	1B	29.3596	0	90	111	0.138546	0.858405
WABM119868	1B	29.6096	1	88	112	0.089686	1.04728
WABM116843	1B	29.6096	0	89	112	0.10474	0.979887
WABM122164	1B	29.6096	0	89	112	0.10474	0.979887
WABM127386	1B	29.6096	0	89	112	0.10474	0.979887
WABM125428	1B	30.6249	1	89	111	0.119795	0.921562
WABM120375	1B	30.6249	0	89	112	0.10474	0.979887
WABM105052	1B	32.6986	5	85	111	0.0632908	1.19866
WABM115484	1B	32.6986	4	85	112	0.0543959	1.26443
WABM107908	1B	32.6986	3	86	112	0.06464	1.1895
WABM102767	1B	32.6986	2	87	112	0.0763609	1.11713
WABM126069	1B	32.6986	1	88	112	0.089686	1.04728
WABM121524	1B	32.6986	0	89	112	0.10474	0.979887
WABM101592	1B	32.6986	0	89	112	0.10474	0.979887
WABM106053	1B	32.6986	0	89	112	0.10474	0.979887
WABM100245	1B	32.9473	0	90	111	0.138546	0.858405
WABM104999	1B	32.9473	0	90	111	0.138546	0.858405
WABM116487	1B	32.9473	0	90	111	0.138546	0.858405
WABM116789	1B	32.9473	0	90	111	0.138546	0.858405
hbg262	1B	38.366	7	83	111	0.0444013	1.3526
WABM121652	1B	43.5269	2	89	110	0.136579	0.864615
WABM103753	1B	43.5269	0	91	110	0.180194	0.744259
WABM100863	1B	43.5269	0	91	110	0.180194	0.744259
WABM119330	1B	43.5269	0	91	110	0.180194	0.744259
WABM123379	1B	46.4096	1	91	109	0.203092	0.692308
WABM126720	1B	46.4096	0	92	109	0.230494	0.637341
WABM231573	1B	47.1672	1	87	113	0.0659921	1.18051
WABM237230	1B	47.1672	1	87	113	0.0659921	1.18051
WABM230487	1B	47.1672	0	88	113	0.0778391	1.1088
WABM213812	1B	47.1672	0	87	114	0.0568538	1.24524
WABM233442	1B	47.1672	0	87	114	0.0568538	1.24524
WABM235438	1B	50.6117	0	86	115	0.0408054	1.38928
WABM233297	1B	50.8605	1	87	113	0.0659921	1.18051
WABM209540	1B	50.8605	0	87	114	0.0568538	1.24524
WABM209601	1B	50.8605	0	87	114	0.0568538	1.24524
WABM212202	1B	50.8605	0	87	114	0.0568538	1.24524
WABM212924	1B	50.8605	0	87	114	0.0568538	1.24524
WABM215189	1B	50.8605	0	87	114	0.0568538	1.24524
WABM228308	1B	50.8605	0	87	114	0.0568538	1.24524
WABM231220	1B	50.8605	0	87	114	0.0568538	1.24524
WABM234499	1B	51.1105	3	87	111	0.0880815	1.05512
WABM209720	1B	51.1105	1	86	114	0.0477149	1.32135
WABM212152	1B	51.1105	1	86	114	0.0477149	1.32135
WABM213862	1B	51.1105	1	86	114	0.0477149	1.32135
WABM215182	1B	51.1105	1	86	114	0.0477149	1.32135
WABM119869	1B	51.6181	0	92	109	0.230494	0.637341
WABM127100	1B	51.6181	0	92	109	0.230494	0.637341
WABM103520	1B	52.1181	0	94	107	0.359169	0.444701
WABM101936	1B	52.1181	0	94	107	0.359169	0.444701
WABM105412	1B	52.1181	0	94	107	0.359169	0.444701
WABM107408	1B	52.1181	0	94	107	0.359169	0.444701
WABM123090	1B	52.1181	0	94	107	0.359169	0.444701
WABM121565	1B	53.6649	2	91	108	0.228165	0.64175
WABM126195	1B	55.2612	6	82	113	0.0264217	1.57804
WABM127869	1B	56.5703	2	84	115	0.0279825	1.55311
WABM126139	1B	56.5703	0	86	115	0.0408054	1.38928
WABM115688	1B	58.3659	0	91	110	0.180194	0.744259
WABM101527	1B	58.8659	0	91	110	0.180194	0.744259
WABM100947	1B	58.8659	0	91	110	0.180194	0.744259
WABM100476	1B	58.8659	0	91	110	0.180194	0.744259
WABM101306	1B	58.8659	0	91	110	0.180194	0.744259
WABM108738	1B	58.8659	0	91	110	0.180194	0.744259
WABM127970	1B	59.366	3	90	108	0.200825	0.697182
WABM116371	1B	59.366	0	93	108	0.290047	0.537532
WABM123802	1B	59.366	0	93	108	0.290047	0.537532
WABM125478	1B	59.366	0	93	108	0.290047	0.537532
WABM211780	1B	61.5651	9	86	106	0.148915	0.827063
WABM242943	1B	63.4681	3	87	111	0.0880815	1.05512
WABM231786	1B	63.4681	0	87	114	0.0568538	1.24524
WABM241631	1B	63.4681	0	87	114	0.0568538	1.24524
WABM230265	1B	65.5857	13	85	103	0.189255	0.722952
WABM239695	1B	65.5857	13	84	104	0.144661	0.839647
WABM228603	1B	65.5857	5	86	110	0.0864763	1.0631
WABM213976	1B	65.5857	2	86	113	0.0556228	1.25475
WABM210243	1B	65.5857	1	86	114	0.0477149	1.32135
WABM236972	1B	65.5857	0	86	115	0.0408054	1.38928
WABM212653	1B	65.5857	0	86	115	0.0408054	1.38928
WABM213288	1B	65.5857	0	86	115	0.0408054	1.38928
WABM211267	1B	65.5857	0	86	115	0.0408054	1.38928
WABM209686	1B	65.5857	0	86	115	0.0408054	1.38928
WABM212060	1B	65.5857	0	86	115	0.0408054	1.38928
WABM213481	1B	65.5857	0	86	115	0.0408054	1.38928
WABM213580	1B	65.5857	0	86	115	0.0408054	1.38928
WABM233973	1B	65.5857	0	86	115	0.0408054	1.38928
WABM235590	1B	65.5857	0	86	115	0.0408054	1.38928
WABM235893	1B	65.5857	0	86	115	0.0408054	1.38928
BARC188	1B	66.1352	6	87	108	0.132622	0.877384
WABM104370	1B	66.6507	0	93	108	0.290047	0.537532
WABM107593	1B	66.6507	0	93	108	0.290047	0.537532
WABM118523	1B	66.6507	0	93	108	0.290047	0.537532
WABM120103	1B	66.6507	0	93	108	0.290047	0.537532
WABM122350	1B	66.6507	0	93	108	0.290047	0.537532
WABM122967	1B	66.6507	0	93	108	0.290047	0.537532
WABM123485	1B	66.6507	0	93	108	0.290047	0.537532
WABM103826	1B	66.8994	0	94	107	0.359169	0.444701
WABM125527	1B	66.8994	0	94	107	0.359169	0.444701
WABM101604	1B	66.8994	0	94	107	0.359169	0.444701
WABM101711	1B	66.8994	0	94	107	0.359169	0.444701
WABM101819	1B	66.8994	0	94	107	0.359169	0.444701
WABM102628	1B	66.8994	0	94	107	0.359169	0.444701
WABM103144	1B	66.8994	0	94	107	0.359169	0.444701
WABM104433	1B	66.8994	0	94	107	0.359169	0.444701
WABM104903	1B	66.8994	0	94	107	0.359169	0.444701
WABM105160	1B	66.8994	0	94	107	0.359169	0.444701
WABM105242	1B	66.8994	0	94	107	0.359169	0.444701
WABM107573	1B	66.8994	0	94	107	0.359169	0.444701
WABM107641	1B	66.8994	0	94	107	0.359169	0.444701
WABM108059	1B	66.8994	0	94	107	0.359169	0.444701
WABM108110	1B	66.8994	0	94	107	0.359169	0.444701
WABM108819	1B	66.8994	0	94	107	0.359169	0.444701
WABM116905	1B	66.8994	0	94	107	0.359169	0.444701
WABM117252	1B	66.8994	0	94	107	0.359169	0.444701
WABM120198	1B	66.8994	0	94	107	0.359169	0.444701
WABM120578	1B	66.8994	0	94	107	0.359169	0.444701
WABM120637	1B	67.4019	1	93	107	0.322199	0.491876
WABM104036	1B	67.4019	0	94	107	0.359169	0.444701
WABM105353	1B	67.4019	0	94	107	0.359169	0.444701
WABM127309	1B	67.9096	3	95	103	0.569672	0.244375
WABM104571	1B	67.9096	1	95	105	0.4795	0.319211
WABM126305	1B	67.9096	1	95	105	0.4795	0.319211
WABM106665	1B	69.1853	0	95	106	0.43782	0.358705
WABM102034	1B	69.1853	0	95	106	0.43782	0.358705
WABM102484	1B	69.1853	0	95	106	0.43782	0.358705
WABM105545	1B	69.1853	0	95	106	0.43782	0.358705
WABM117342	1B	69.1853	0	95	106	0.43782	0.358705
wmc673	1B	69.9666	7	90	104	0.314829	0.501926
WABM211048	1B	70.7479	2	91	108	0.228165	0.64175
WABM239378	1B	71.2581	3	90	108	0.200825	0.697182
WABM244362	1B	71.2581	2	91	108	0.228165	0.64175
WABM239574	1B	72.5404	0	92	109	0.230494	0.637341
WABM231140	1B	72.5404	0	92	109	0.230494	0.637341
WABM230386	1B	72.5404	0	92	109	0.230494	0.637341
WABM233849	1B	72.5404	0	92	109	0.230494	0.637341
WABM238601	1B	72.5404	0	92	109	0.230494	0.637341
WABM239762	1B	72.5404	0	92	109	0.230494	0.637341
WABM228851	1B	74.0715	0	88	113	0.0778391	1.1088
WABM231537	1B	74.5715	0	90	111	0.138546	0.858405
WABM236765	1B	74.5715	0	90	111	0.138546	0.858405
WABM244449	1B	75.5972	3	91	107	0.255509	0.592594
WABM210549	1B	76.623	0	90	111	0.138546	0.858405
WABM237206	1B	76.623	0	90	111	0.138546	0.858405
WABM239732	1B	76.623	0	90	111	0.138546	0.858405
WABM209452	1B	76.623	0	90	111	0.138546	0.858405
WABM211133	1B	76.623	0	90	111	0.138546	0.858405
WABM212326	1B	76.623	0	90	111	0.138546	0.858405
WABM214763	1B	76.623	0	90	111	0.138546	0.858405
BARC081	1B	78.4466	3	95	103	0.569672	0.244375
WABM128182	1B	82.3217	4	99	98	0.943201	0.0253957
WABM100832	1B	85.2662	0	103	98	0.724334	0.140061
WABM103180	1B	85.2662	0	103	98	0.724334	0.140061
WABM105345	1B	85.5149	1	103	97	0.671373	0.173036
WABM101345	1B	85.5149	1	103	97	0.671373	0.173036
WABM101724	1B	85.5149	1	103	97	0.671373	0.173036
WABM121129	1B	85.5149	1	103	97	0.671373	0.173036
WABM104533	1B	85.5149	0	104	97	0.621488	0.206567
WABM102511	1B	85.5149	0	104	97	0.621488	0.206567
WABM102789	1B	85.5149	0	104	97	0.621488	0.206567
WABM107916	1B	85.5149	0	104	97	0.621488	0.206567
WABM108219	1B	85.5149	0	104	97	0.621488	0.206567
WABM117628	1B	85.5149	0	104	97	0.621488	0.206567
WABM121329	1B	85.5149	0	104	97	0.621488	0.206567
WABM123537	1B	85.5149	0	104	97	0.621488	0.206567
WABM244350	1B	86.0385	8	97	96	0.942617	0.0256649
WABM237025	1B	86.0385	0	97	104	0.621488	0.206567
WABM212066	1B	88.1015	0	93	108	0.290047	0.537532
WABM209734	1B	88.1015	0	93	108	0.290047	0.537532
WABM210851	1B	88.1015	0	93	108	0.290047	0.537532
WABM209797	1B	88.1015	0	93	108	0.290047	0.537532
WABM210058	1B	88.1015	0	93	108	0.290047	0.537532
WABM212098	1B	88.1015	0	93	108	0.290047	0.537532
WABM213346	1B	88.1015	0	93	108	0.290047	0.537532
WABM214185	1B	88.1015	0	93	108	0.290047	0.537532
WABM234880	1B	88.1015	0	93	108	0.290047	0.537532
WABM238638	1B	89.897	2	90	109	0.178021	0.749529
WABM210382	1B	89.897	0	90	111	0.138546	0.858405
WABM209684	1B	89.897	0	90	111	0.138546	0.858405
WABM209780	1B	89.897	0	90	111	0.138546	0.858405
WABM213047	1B	89.897	0	90	111	0.138546	0.858405
WABM231307	1B	89.897	0	90	111	0.138546	0.858405
WABM231545	1B	89.897	0	90	111	0.138546	0.858405
WABM238656	1B	89.897	0	90	111	0.138546	0.858405
WABM241550	1B	89.897	0	90	111	0.138546	0.858405
WABM230797	1B	90.1483	0	89	112	0.10474	0.979887
WABM210434	1B	90.1483	0	89	112	0.10474	0.979887
WABM215028	1B	90.1483	0	89	112	0.10474	0.979887
WABM232144	1B	90.3971	8	90	103	0.349397	0.456681
WABM214579	1B	90.3971	0	90	111	0.138546	0.858405
WABM210329	1B	90.3971	0	90	111	0.138546	0.858405
WABM210647	1B	90.3971	0	90	111	0.138546	0.858405
WABM210852	1B	90.3971	0	90	111	0.138546	0.858405
WABM214084	1B	90.3971	0	90	111	0.138546	0.858405
WABM215108	1B	90.3971	0	90	111	0.138546	0.858405
WABM215194	1B	90.3971	0	90	111	0.138546	0.858405
WABM240024	1B	90.6561	1	89	111	0.119795	0.921562
WABM231453	1B	90.6561	0	89	112	0.10474	0.979887
WABM242026	1B	90.9061	0	90	111	0.138546	0.858405
WABM242336	1B	90.9061	0	90	111	0.138546	0.858405
WABM231983	1B	91.4061	0	88	113	0.0778391	1.1088
WABM228920	1B	92.7017	4	86	111	0.0748837	1.12561
WABM242165	1B	94.2729	1	87	113	0.0659921	1.18051
WABM215253	1B	94.2729	0	88	113	0.0778391	1.1088
cfd48	1B	95.61	10	87	104	0.218668	0.660214
WABM102331	1B	96.674	0	94	107	0.359169	0.444701
WABM105476	1B	96.674	0	94	107	0.359169	0.444701
WABM108686	1B	96.674	0	94	107	0.359169	0.444701
WABM115706	1B	96.674	0	94	107	0.359169	0.444701
WABM122347	1B	96.674	0	94	107	0.359169	0.444701
WABM102317	1B	97.4278	0	97	104	0.621488	0.206567
WABM119179	1B	97.4278	0	97	104	0.621488	0.206567
WABM125634	1B	100.676	5	94	102	0.567709	0.245874
WABM118431	1B	101.745	8	97	96	0.942617	0.0256649
WABM100722	1B	102.004	0	101	100	0.943768	0.0251347
WABM100564	1B	102.004	0	101	100	0.943768	0.0251347
WABM115604	1B	102.004	0	101	100	0.943768	0.0251347
WABM100194	1B	102.512	3	99	99	1	0
WABM105753	1B	102.766	1	101	99	0.887537	0.0518135
WABM102942	1B	102.766	1	101	99	0.887537	0.0518135
WABM104466	1B	102.766	1	101	99	0.887537	0.0518135
WABM107859	1B	102.766	1	101	99	0.887537	0.0518135
WABM126953	1B	103.278	5	102	94	0.567709	0.245874
WABM105813	1B	103.797	9	92	100	0.563703	0.24895
WABM100484	1B	103.797	6	95	100	0.7203	0.142486
WABM107832	1B	103.797	3	99	99	1	0
WABM103031	1B	104.312	1	97	103	0.671373	0.173036
WABM102765	1B	104.574	18	80	103	0.0890916	1.05016
WABM104354	1B	104.574	12	89	100	0.423634	0.373009
WABM116962	1B	104.574	13	87	101	0.307228	0.512539
WABM105642	1B	104.574	10	90	101	0.426072	0.370517
WABM105493	1B	104.574	12	88	101	0.344347	0.463004
WABM105123	1B	104.574	10	90	101	0.426072	0.370517
WABM106553	1B	104.574	10	90	101	0.426072	0.370517
WABM213230	1B	108.105	19	96	86	0.458542	0.338621
WABM212384	1B	117.698	1	87	113	0.0659921	1.18051
WABM228980	1B	117.698	1	87	113	0.0659921	1.18051
WABM241370	1B	117.949	1	89	111	0.119795	0.921562
WABM102957	1B	119.802	4	95	102	0.61797	0.209033
WABM108271	1B	119.802	4	95	102	0.61797	0.209033
WABM102763	1B	119.802	5	95	101	0.668235	0.175071
WABM101122	1B	119.802	0	99	102	0.832416	0.0796595
WABM102328	1B	119.802	0	99	102	0.832416	0.0796595
WABM103065	1B	119.802	0	99	102	0.832416	0.0796595
WABM103397	1B	119.802	0	99	102	0.832416	0.0796595
WABM107592	1B	119.802	0	99	102	0.832416	0.0796595
WABM116511	1B	119.802	0	99	102	0.832416	0.0796595
WABM106584	1B	119.802	0	99	102	0.832416	0.0796595
WABM117545	1B	119.802	0	99	102	0.832416	0.0796595
WABM101847	1B	119.802	2	94	105	0.435527	0.360985
WABM122526	1B	120.057	3	96	102	0.669815	0.174045
WABM107572	1B	120.057	1	98	102	0.777297	0.109413
WABM102433	1B	120.057	1	98	102	0.777297	0.109413
barc61	1B	122.491	7	89	105	0.250666	0.600904
WABM126412	1B	123.538	0	98	103	0.724334	0.140061
WABM127415	1B	124.041	8	91	102	0.428479	0.368071
WABM128275	1B	124.041	8	91	102	0.428479	0.368071
WABM118081	1B	124.041	7	92	102	0.472783	0.325338
WABM127392	1B	124.041	5	95	101	0.668235	0.175071
WABM127498	1B	124.041	4	95	102	0.61797	0.209033
WABM126609	1B	124.041	15	82	104	0.106719	0.971759
WABM118079	1B	124.041	17	79	105	0.0552703	1.25751
WABM103981	1B	124.041	12	85	104	0.166957	0.777394
WABM115585	1B	124.041	11	86	104	0.191601	0.717602
WABM100145	1B	124.041	5	90	106	0.253098	0.596711
WABM104154	1B	124.041	3	89	109	0.155218	0.809057
WABM127499	1B	124.041	5	94	102	0.567709	0.245874
WABM100977	1B	124.041	4	95	102	0.61797	0.209033
WABM128242	1B	124.041	3	97	101	0.776205	0.110023
WABM117623	1B	124.041	2	97	102	0.723009	0.140856
WABM101200	1B	124.041	2	98	101	0.831589	0.0800914
WABM124711	1B	124.041	1	98	102	0.777297	0.109413
WABM125832	1B	124.041	1	98	102	0.777297	0.109413
WABM117889	1B	124.041	1	99	101	0.887537	0.0518135
WABM117596	1B	124.041	1	99	101	0.887537	0.0518135
WABM117887	1B	124.041	0	99	102	0.832416	0.0796595
WABM126151	1B	124.041	0	99	102	0.832416	0.0796595
WABM120202	1B	124.041	15	81	105	0.0784476	1.10542
WABM100446	1B	124.041	6	87	108	0.132622	0.877384
WABM102533	1B	124.041	2	87	112	0.0763609	1.11713
WABM100752	1B	124.041	0	87	114	0.0568538	1.24524
WABM125723	1B	126.315	10	91	100	0.514906	0.288272
WABM108180	1B	126.315	16	89	96	0.606797	0.216956
WABM107160	1B	126.315	6	93	102	0.519249	0.284624
WABM125724	1B	126.315	0	101	100	0.943768	0.0251347
WABM237089	1B	128.977	4	92	105	0.354336	0.450585
WABM239988	1B	128.977	5	90	106	0.253098	0.596711
WABM237930	1B	129.49	0	90	111	0.138546	0.858405
wmc694	1B	132.99	10	90	101	0.426072	0.370517
WABM231374	1B	132.99	3	92	106	0.319767	0.495166
WABM213596	1B	132.99	3	90	108	0.200825	0.697182
WABM235523	1B	132.99	3	90	108	0.200825	0.697182
WABM213155	1B	132.99	1	90	110	0.157299	0.803273
WABM240643	1B	132.99	0	90	111	0.138546	0.858405
WABM240919	1B	132.99	0	90	111	0.138546	0.858405
WABM115872	1B	133.252	0	101	100	0.943768	0.0251347
WABM122515	1B	133.252	0	101	100	0.943768	0.0251347
wmc419	1B	133.778	10	92	99	0.612504	0.212891
barc1131	1B	134.313	12	90	99	0.512691	0.290145
WABM231630	1B	135.944	0	89	112	0.10474	0.979887
WABM242498	1B	135.944	0	89	112	0.10474	0.979887
WABM237784	1B	135.944	0	89	112	0.10474	0.979887
WABM232009	1B	136.454	4	91	106	0.285202	0.544847
WABM241250	1B	136.708	1	90	110	0.157299	0.803273
WABM236538	1B	136.708	0	90	111	0.138546	0.858405
WABM239143	1B	136.708	0	90	111	0.138546	0.858405
WABM236588	1B	136.964	6	91	104	0.35188	0.453606
hbg258	1B	137.228	5	92	104	0.391366	0.407417
gwm24	1B	137.485	10	90	101	0.426072	0.370517
BARC181	1B	137.485	4	93	104	0.433206	0.363306
WABM233034	1B	137.485	2	90	109	0.178021	0.749529
WABM209716	1B	137.737	0	91	110	0.180194	0.744259
WABM210393	1B	137.737	0	91	110	0.180194	0.744259
WABM212023	1B	137.737	0	91	110	0.180194	0.744259
WABM212540	1B	137.737	0	91	110	0.180194	0.744259
WABM214814	1B	137.737	0	91	110	0.180194	0.744259
WABM229525	1B	137.737	0	91	110	0.180194	0.744259
WABM229439	1B	138.242	2	91	108	0.228165	0.64175
WABM230467	1B	139.267	3	91	107	0.255509	0.592594
WABM213835	1B	139.775	2	92	107	0.287636	0.541157
WABM212386	1B	139.775	2	92	107	0.287636	0.541157
WABM228976	1B	139.775	1	92	108	0.257899	0.58855
WABM234051	1B	139.775	0	92	109	0.230494	0.637341
WABM238253	1B	139.775	0	92	109	0.230494	0.637341
WABM237373	1B	140.529	2	95	104	0.523478	0.281101
WABM234855	1B	140.529	1	96	104	0.571608	0.242902
WABM211497	1B	140.529	0	95	106	0.43782	0.358705
WABM209597	1B	140.529	0	95	106	0.43782	0.358705
WABM210741	1B	140.529	0	95	106	0.43782	0.358705
WABM213831	1B	140.529	0	95	106	0.43782	0.358705
WABM230225	1B	140.529	0	95	106	0.43782	0.358705
BARC240	1B	140.788	8	95	98	0.829031	0.0814293
WABM212006	1B	140.788	1	95	105	0.4795	0.319211
WABM212611	1B	140.788	1	95	105	0.4795	0.319211
WABM213479	1B	140.788	1	95	105	0.4795	0.319211
WABM211236	1B	140.788	0	95	106	0.43782	0.358705
WABM233344	1B	140.788	0	95	106	0.43782	0.358705
WABM239451	1B	140.788	0	95	106	0.43782	0.358705
WABM239294	1B	141.858	18	91	92	0.941072	0.026377
WABM238361	1B	141.858	11	96	94	0.884636	0.0532356
WABM238470	1B	141.858	10	98	93	0.717511	0.144171
WABM238529	1B	141.858	3	98	100	0.886974	0.052089
WABM211306	1B	141.858	0	98	103	0.724334	0.140061
WABM229755	1B	141.858	0	98	103	0.724334	0.140061
WABM212858	1B	141.858	0	98	103	0.724334	0.140061
WABM232310	1B	141.858	0	98	103	0.724334	0.140061
WABM212435	1B	141.858	0	98	103	0.724334	0.140061
WABM214631	1B	141.858	0	98	103	0.724334	0.140061
WABM233876	1B	141.858	0	98	103	0.724334	0.140061
WABM237297	1B	141.858	0	98	103	0.724334	0.140061
WABM213424	1B	141.858	0	98	103	0.724334	0.140061
WABM229891	1B	141.858	0	98	103	0.724334	0.140061
WABM234942	1B	141.858	0	98	103	0.724334	0.140061
gwm273	1B	142.117	9	99	93	0.665006	0.177175
BARC137	1B	142.117	8	98	95	0.829031	0.0814293
cfd59_2	1B	142.117	3	99	99	1	0
WABM236069	1B	142.117	1	99	101	0.887537	0.0518135
WABM210697	1B	142.117	1	98	102	0.777297	0.109413
WABM228329	1B	142.117	0	98	103	0.724334	0.140061
WABM229833	1B	142.117	0	98	103	0.724334	0.140061
WABM116864	1B	142.377	19	103	79	0.07524	1.12355
WABM124095	1B	142.377	3	105	93	0.393769	0.404759
WABM127039	1B	142.377	2	106	93	0.356766	0.447617
WABM119542	1B	142.377	0	107	94	0.359169	0.444701
WABM128188	1B	142.377	0	107	94	0.359169	0.444701
WABM107113	1B	142.377	0	107	94	0.359169	0.444701
WABM105771	1B	142.377	0	107	94	0.359169	0.444701
WABM101203	1B	142.377	0	107	94	0.359169	0.444701
WABM117693	1B	142.377	0	107	94	0.359169	0.444701
WABM118952	1B	142.377	0	107	94	0.359169	0.444701
WABM124693	1B	142.377	0	107	94	0.359169	0.444701
WABM100462	1B	142.377	0	107	94	0.359169	0.444701
WABM100726	1B	142.377	0	107	94	0.359169	0.444701
WABM101067	1B	142.377	0	107	94	0.359169	0.444701
WABM101407	1B	142.377	0	107	94	0.359169	0.444701
WABM103000	1B	142.377	0	107	94	0.359169	0.444701
WABM103160	1B	142.377	0	107	94	0.359169	0.444701
WABM103182	1B	142.377	0	107	94	0.359169	0.444701
WABM104142	1B	142.377	0	107	94	0.359169	0.444701
WABM106989	1B	142.377	0	107	94	0.359169	0.444701
WABM108127	1B	142.377	0	107	94	0.359169	0.444701
WABM108377	1B	142.377	0	107	94	0.359169	0.444701
WABM109063	1B	142.377	0	107	94	0.359169	0.444701
WABM116573	1B	142.377	0	107	94	0.359169	0.444701
WABM116806	1B	142.377	0	107	94	0.359169	0.444701
WABM117569	1B	142.377	0	107	94	0.359169	0.444701
WABM119639	1B	142.377	0	107	94	0.359169	0.444701
WABM119755	1B	142.377	0	107	94	0.359169	0.444701
WABM121918	1B	142.377	0	107	94	0.359169	0.444701
WABM123562	1B	142.377	0	107	94	0.359169	0.444701
WABM124573	1B	142.377	0	107	94	0.359169	0.444701
hbe298	1B	142.628	10	98	93	0.717511	0.144171
WABM122916	1B	142.628	0	108	93	0.290047	0.537532
WABM235304	1B	142.628	2	96	103	0.619741	0.207789
hbg419	1B	143.133	8	97	96	0.942617	0.0256649
WABM209628	1B	143.133	1	96	104	0.571608	0.242902
WABM209437	1B	143.133	1	96	104	0.571608	0.242902
WABM238230	1B	143.133	1	96	104	0.571608	0.242902
WABM209558	1B	143.133	1	96	104	0.571608	0.242902
WABM210109	1B	143.133	1	96	104	0.571608	0.242902
WABM210118	1B	143.133	1	96	104	0.571608	0.242902
WABM228573	1B	143.133	0	97	104	0.621488	0.206567
WABM211664	1B	143.133	0	96	105	0.525552	0.279385
WABM237653	1B	143.133	0	96	105	0.525552	0.279385
WABM104625	1B	143.392	0	106	95	0.43782	0.358705
WABM108312	1B	143.392	0	106	95	0.43782	0.358705
WABM102044	1B	143.392	0	106	95	0.43782	0.358705
WABM102588	1B	143.392	0	106	95	0.43782	0.358705
WABM100496	1B	143.392	0	106	95	0.43782	0.358705
WABM103340	1B	143.392	0	106	95	0.43782	0.358705
WABM103733	1B	143.392	0	106	95	0.43782	0.358705
WABM106755	1B	143.392	0	106	95	0.43782	0.358705
WABM109003	1B	143.392	0	106	95	0.43782	0.358705
WABM109331	1B	143.392	0	106	95	0.43782	0.358705
WABM117336	1B	143.392	0	106	95	0.43782	0.358705
WABM121060	1B	143.892	0	104	97	0.621488	0.206567
wmc626	1B	144.678	8	93	100	0.614352	0.211583
WABM116484	1B	147.208	12	86	103	0.216247	0.665049
WABM127141	1B	147.208	9	92	100	0.563703	0.24895
WABM122167	1B	152.225	14	103	84	0.164706	0.783291
WABM122209	1B	152.225	17	94	90	0.768083	0.114592
WABM123872	1B	152.762	5	102	94	0.567709	0.245874
WABM119342	1B	152.762	0	106	95	0.43782	0.358705
WABM115877	1B	154.384	10	94	97	0.828152	0.08189
WABM108468	1B	154.384	9	95	97	0.885234	0.052942
WABM107074	1B	154.384	7	96	98	0.885823	0.0526531
WABM105614	1B	154.384	7	96	98	0.885823	0.0526531
WABM125519	1B	155.998	3	98	100	0.886974	0.052089
WABM103978	1B	155.998	1	101	99	0.887537	0.0518135
WABM105436	1B	155.998	0	101	100	0.943768	0.0251347
WABM102083	1B	155.998	0	101	100	0.943768	0.0251347
WABM105906	1B	155.998	0	101	100	0.943768	0.0251347
WABM116211	1B	155.998	0	101	100	0.943768	0.0251347
WABM228694	1B	158.858	16	79	106	0.0471356	1.32665
WABM240570	1B	161.185	6	98	97	0.942911	0.0255293
gwm413	1B	178.008	7	102	92	0.472783	0.325338
WABM237005	1B	178.008	2	100	99	0.943487	0.0252642
WABM236061	1B	178.008	0	101	100	0.943768	0.0251347
wmc619	1B	179.055	7	100	94	0.666632	0.176114
WABM119361	1B	179.055	2	105	94	0.435527	0.360985
WABM123201	1B	179.055	0	107	94	0.359169	0.444701
WABM126219	1B	179.055	0	107	94	0.359169	0.444701
WABM101960	1B	179.555	0	107	94	0.359169	0.444701
WABM109018	1B	179.555	0	107	94	0.359169	0.444701
WABM122271	1B	179.555	0	107	94	0.359169	0.444701
WABM123402	1B	179.804	0	108	93	0.290047	0.537532
WABM123831	1B	179.804	0	108	93	0.290047	0.537532
WABM125700	1B	180.304	1	106	94	0.396144	0.402147
WABM115890	1B	180.304	0	106	95	0.43782	0.358705
WABM118342	1B	180.304	0	106	95	0.43782	0.358705
WABM124901	1B	180.304	0	106	95	0.43782	0.358705
WABM127479	1B	180.806	7	100	94	0.666632	0.176114
WABM127594	1B	180.806	2	106	93	0.356766	0.447617
WABM128178	1B	180.806	2	106	93	0.356766	0.447617
WABM116064	1B	180.806	1	107	93	0.322199	0.491876
WABM100874	1B	180.806	0	108	93	0.290047	0.537532
WABM105621	1B	180.806	0	108	93	0.290047	0.537532
WABM102052	1B	180.806	0	108	93	0.290047	0.537532
WABM101599	1B	180.806	0	108	93	0.290047	0.537532
WABM103405	1B	180.806	0	108	93	0.290047	0.537532
WABM104054	1B	180.806	0	108	93	0.290047	0.537532
WABM104838	1B	180.806	0	108	93	0.290047	0.537532
WABM105491	1B	180.806	0	108	93	0.290047	0.537532
WABM105636	1B	180.806	0	108	93	0.290047	0.537532
WABM117574	1B	180.806	0	108	93	0.290047	0.537532
WABM107987	1B	180.806	0	108	93	0.290047	0.537532
WABM103113	1B	180.806	0	108	93	0.290047	0.537532
WABM122083	1B	181.347	9	98	94	0.77283	0.111916
barc119	1B	181.873	2	101	98	0.831589	0.0800914
WABM229749	1B	183.182	5	99	97	0.886403	0.0523688
WABM209717	1B	183.437	0	99	102	0.832416	0.0796595
WABM229157	1B	183.437	0	99	102	0.832416	0.0796595
WABM231165	1B	183.437	0	99	102	0.832416	0.0796595
WABM233968	1B	183.437	0	99	102	0.832416	0.0796595
WABM232507	1B	183.937	0	97	104	0.621488	0.206567
WABM210724	1B	183.937	0	97	104	0.621488	0.206567
WABM233268	1B	183.937	0	97	104	0.621488	0.206567
WABM211086	1B	183.937	0	97	104	0.621488	0.206567
WABM211307	1B	183.937	0	97	104	0.621488	0.206567
WABM211421	1B	183.937	0	97	104	0.621488	0.206567
WABM212172	1B	183.937	0	97	104	0.621488	0.206567
WABM212370	1B	183.937	0	97	104	0.621488	0.206567
WABM212393	1B	183.937	0	97	104	0.621488	0.206567
WABM213854	1B	183.937	0	97	104	0.621488	0.206567
WABM215148	1B	183.937	0	97	104	0.621488	0.206567
WABM231048	1B	183.937	0	97	104	0.621488	0.206567
WABM239471	1B	183.937	0	97	104	0.621488	0.206567
WABM213008	1B	184.948	0	99	102	0.832416	0.0796595
WABM230876	1B	184.948	0	99	102	0.832416	0.0796595
WABM231499	1B	184.948	0	99	102	0.832416	0.0796595
WABM231708	1B	184.948	0	99	102	0.832416	0.0796595
WABM231850	1B	184.948	0	99	102	0.832416	0.0796595
WABM232976	1B	184.948	0	99	102	0.832416	0.0796595
WABM236028	1B	185.2	3	97	101	0.776205	0.110023
WABM236027	1B	185.468	13	95	93	0.884028	0.053534
hbg326	1B	188.311	3	102	96	0.669815	0.174045
WABM119422	1B	188.819	0	105	96	0.525552	0.279385
WABM103388	1B	188.819	0	105	96	0.525552	0.279385
WABM108164	1B	188.819	0	105	96	0.525552	0.279385
WABM116727	1B	188.819	0	105	96	0.525552	0.279385
WABM127435	1B	189.319	2	103	96	0.619741	0.207789
WABM117164	1B	189.319	2	103	96	0.619741	0.207789
WABM125788	1B	189.319	0	105	96	0.525552	0.279385
barc8	1B	189.58	7	96	98	0.885823	0.0526531
WABM212789	1B	190.361	0	96	105	0.525552	0.279385
WABM212980	1B	190.361	0	96	105	0.525552	0.279385
WABM209621	1B	190.361	0	96	105	0.525552	0.279385
WABM210607	1B	190.361	0	96	105	0.525552	0.279385
WABM211820	1B	190.361	0	96	105	0.525552	0.279385
WABM213726	1B	190.361	0	96	105	0.525552	0.279385
WABM214801	1B	190.361	0	96	105	0.525552	0.279385
WABM215045	1B	190.361	0	96	105	0.525552	0.279385
WABM215274	1B	190.361	0	96	105	0.525552	0.279385
WABM215333	1B	190.361	0	96	105	0.525552	0.279385
WABM230593	1B	190.361	0	96	105	0.525552	0.279385
WABM122133	1B	192.156	0	103	98	0.724334	0.140061
wmc406	1B	194.019	7	94	100	0.666632	0.176114
WABM100073	1B	194.537	0	101	100	0.943768	0.0251347
WABM103477	1B	194.537	0	101	100	0.943768	0.0251347
WABM117349	1B	194.537	0	101	100	0.943768	0.0251347
WABM117351	1B	194.537	0	101	100	0.943768	0.0251347
WABM119254	1B	194.537	0	101	100	0.943768	0.0251347
WABM124247	1B	194.537	0	101	100	0.943768	0.0251347
WABM124249	1B	194.537	0	101	100	0.943768	0.0251347
WABM127175	1B	194.537	0	101	100	0.943768	0.0251347
WABM128172	1B	194.537	0	101	100	0.943768	0.0251347
WABM120834	1B	194.8	11	89	101	0.383988	0.415682
WABM128273	1B	195.918	13	82	106	0.0800528	1.09662
WABM122323	1B	197.277	9	96	96	1	0
WABM123181	1B	197.277	2	98	101	0.831589	0.0800914
WABM102702	1B	197.277	7	99	95	0.773972	0.111275
WABM108268	1B	197.277	10	99	92	0.612504	0.212891
WABM104734	1B	197.277	2	99	100	0.943487	0.0252642
WABM124303	1B	197.277	2	99	100	0.943487	0.0252642
WABM119076	1B	197.277	1	99	101	0.887537	0.0518135
WABM119762	1B	197.277	0	100	101	0.943768	0.0251347
WABM118723	1B	197.277	0	100	101	0.943768	0.0251347
WABM120653	1B	197.277	0	100	101	0.943768	0.0251347
WABM120860	1B	197.277	0	100	101	0.943768	0.0251347
WABM121554	1B	197.277	0	100	101	0.943768	0.0251347
WABM122646	1B	197.277	0	100	101	0.943768	0.0251347
WABM123370	1B	197.277	0	100	101	0.943768	0.0251347
WABM123656	1B	197.277	0	100	101	0.943768	0.0251347
WABM125185	1B	197.277	0	100	101	0.943768	0.0251347
WABM125708	1B	197.277	0	100	101	0.943768	0.0251347
WABM125750	1B	197.277	0	100	101	0.943768	0.0251347
WABM126030	1B	197.277	0	100	101	0.943768	0.0251347
WABM127775	1B	197.277	0	100	101	0.943768	0.0251347
WABM128042	1B	197.277	0	100	101	0.943768	0.0251347
WABM244372	1B	197.537	3	94	104	0.477289	0.321218
WABM234559	1B	197.537	2	94	105	0.435527	0.360985
WABM232153	1B	197.537	1	94	106	0.396144	0.402147
WABM240793	1B	197.537	1	94	106	0.396144	0.402147
WABM233717	1B	197.537	4	92	105	0.354336	0.450585
WABM242044	1B	197.537	0	95	106	0.43782	0.358705
WABM209477	1B	197.537	0	94	107	0.359169	0.444701
WABM211012	1B	197.537	0	94	107	0.359169	0.444701
WABM212473	1B	197.537	0	94	107	0.359169	0.444701
WABM213840	1B	197.537	0	94	107	0.359169	0.444701
WABM214188	1B	197.537	0	94	107	0.359169	0.444701
WABM228568	1B	197.537	0	94	107	0.359169	0.444701
WABM233241	1B	197.537	0	94	107	0.359169	0.444701
WABM233243	1B	197.537	0	94	107	0.359169	0.444701
WABM234890	1B	197.537	0	94	107	0.359169	0.444701
WABM238185	1B	197.537	0	94	107	0.359169	0.444701
WABM240161	1B	197.537	0	94	107	0.359169	0.444701
WABM126520	1B	198.366	18	85	98	0.336558	0.47294
WABM108081	1B	198.663	18	99	84	0.267503	0.572672
WABM233773	1B	200.786	12	93	96	0.827259	0.0823583
WABM238560	1B	200.786	12	93	96	0.827259	0.0823583
WABM235532	1B	201.05	1	92	108	0.257899	0.58855
WABM234842	1B	201.05	0	92	109	0.230494	0.637341
WABM236416	1B	202.061	0	92	109	0.230494	0.637341
WABM238716	1B	202.061	0	92	109	0.230494	0.637341
WABM238930	1B	202.061	0	92	109	0.230494	0.637341
WABM232200	1B	202.311	1	92	108	0.257899	0.58855
WABM243044	1B	203.662	14	93	94	0.941705	0.0260852
WABM235712	1B	203.662	19	97	85	0.373735	0.427436
WABM242566	1B	203.662	9	95	97	0.885234	0.052942
WABM243231	1B	203.662	11	85	105	0.146793	0.833294
WABM239325	1B	203.662	6	92	103	0.430857	0.365667
WABM231699	1B	203.662	4	92	105	0.354336	0.450585
WABM243348	1B	203.662	3	92	106	0.319767	0.495166
WABM236451	1B	203.662	1	92	108	0.257899	0.58855
WABM232449	1B	203.662	1	92	108	0.257899	0.58855
WABM229137	1B	203.662	1	92	108	0.257899	0.58855
WABM237488	1B	203.662	1	92	108	0.257899	0.58855
WABM240962	1B	203.662	1	92	108	0.257899	0.58855
WABM238498	1B	203.662	1	93	107	0.322199	0.491876
WABM235288	1B	203.662	0	93	108	0.290047	0.537532
WABM235935	1B	203.662	0	93	108	0.290047	0.537532
WABM240795	1B	203.662	0	93	108	0.290047	0.537532
WABM236198	1B	203.662	0	93	108	0.290047	0.537532
WABM211289	1B	203.662	0	92	109	0.230494	0.637341
WABM211735	1B	203.662	0	92	109	0.230494	0.637341
WABM211755	1B	203.662	0	92	109	0.230494	0.637341
WABM211975	1B	203.662	0	92	109	0.230494	0.637341
WABM212289	1B	203.662	0	92	109	0.230494	0.637341
WABM212433	1B	203.662	0	92	109	0.230494	0.637341
WABM213537	1B	203.662	0	92	109	0.230494	0.637341
WABM214049	1B	203.662	0	92	109	0.230494	0.637341
WABM228834	1B	203.662	0	92	109	0.230494	0.637341
WABM228927	1B	203.662	0	92	109	0.230494	0.637341
WABM229209	1B	203.662	0	92	109	0.230494	0.637341
WABM229704	1B	203.662	0	92	109	0.230494	0.637341
WABM229738	1B	203.662	0	92	109	0.230494	0.637341
WABM229926	1B	203.662	0	92	109	0.230494	0.637341
WABM230244	1B	203.662	0	92	109	0.230494	0.637341
WABM230812	1B	203.662	0	92	109	0.230494	0.637341
WABM231197	1B	203.662	0	92	109	0.230494	0.637341
WABM231527	1B	203.662	0	92	109	0.230494	0.637341
WABM232573	1B	203.662	0	92	109	0.230494	0.637341
WABM232882	1B	203.662	0	92	109	0.230494	0.637341
WABM234658	1B	203.662	0	92	109	0.230494	0.637341
WABM235977	1B	203.662	0	92	109	0.230494	0.637341
WABM237216	1B	203.662	0	92	109	0.230494	0.637341
WABM237264	1B	203.662	0	92	109	0.230494	0.637341
WABM239825	1B	203.662	0	92	109	0.230494	0.637341
WABM239884	1B	203.662	0	92	109	0.230494	0.637341
WABM116420	1B	203.923	10	99	92	0.612504	0.212891
WABM106480	1B	203.923	10	99	92	0.612504	0.212891
WABM101218	1B	203.923	6	99	96	0.829896	0.0809761
WABM124181	1B	203.923	3	96	102	0.669815	0.174045
WABM125443	1B	203.923	2	97	102	0.723009	0.140856
WABM127546	1B	203.923	2	97	102	0.723009	0.140856
WABM124531	1B	203.923	1	98	102	0.777297	0.109413
WABM123878	1B	203.923	3	98	100	0.886974	0.052089
WABM121615	1B	203.923	1	98	102	0.777297	0.109413
WABM125266	1B	203.923	2	97	102	0.723009	0.140856
WABM117937	1B	203.923	1	98	102	0.777297	0.109413
WABM116423	1B	203.923	3	99	99	1	0
WABM116596	1B	203.923	0	99	102	0.832416	0.0796595
WABM119519	1B	203.923	0	99	102	0.832416	0.0796595
WABM104718	1B	203.923	0	99	102	0.832416	0.0796595
WABM119175	1B	203.923	0	99	102	0.832416	0.0796595
WABM124909	1B	203.923	0	99	102	0.832416	0.0796595
WABM100739	1B	203.923	0	99	102	0.832416	0.0796595
WABM103822	1B	203.923	0	99	102	0.832416	0.0796595
WABM104460	1B	203.923	0	99	102	0.832416	0.0796595
WABM105941	1B	203.923	0	99	102	0.832416	0.0796595
WABM105983	1B	203.923	0	99	102	0.832416	0.0796595
WABM106093	1B	203.923	0	99	102	0.832416	0.0796595
WABM107417	1B	203.923	0	99	102	0.832416	0.0796595
WABM115931	1B	203.923	0	99	102	0.832416	0.0796595
WABM116757	1B	203.923	0	99	102	0.832416	0.0796595
WABM116785	1B	203.923	0	99	102	0.832416	0.0796595
WABM117564	1B	203.923	0	99	102	0.832416	0.0796595
WABM118422	1B	203.923	0	99	102	0.832416	0.0796595
WABM119594	1B	203.923	0	99	102	0.832416	0.0796595
WABM119877	1B	203.923	0	99	102	0.832416	0.0796595
WABM120585	1B	203.923	0	99	102	0.832416	0.0796595
WABM121247	1B	203.923	0	99	102	0.832416	0.0796595
WABM121363	1B	203.923	0	99	102	0.832416	0.0796595
WABM121571	1B	203.923	0	99	102	0.832416	0.0796595
WABM121941	1B	203.923	0	99	102	0.832416	0.0796595
WABM122755	1B	203.923	0	99	102	0.832416	0.0796595
WABM122785	1B	203.923	0	99	102	0.832416	0.0796595
WABM123091	1B	203.923	0	99	102	0.832416	0.0796595
WABM123393	1B	203.923	0	99	102	0.832416	0.0796595
WABM124285	1B	203.923	0	99	102	0.832416	0.0796595
WABM125715	1B	203.923	0	99	102	0.832416	0.0796595
WABM126349	1B	203.923	0	99	102	0.832416	0.0796595
WABM127012	1B	203.923	0	98	103	0.724334	0.140061
gwm264_1	1B	204.19	9	91	101	0.470486	0.327453
WABM121101	1B	204.19	4	96	101	0.721664	0.141665
WABM244576	1B	204.19	0	93	108	0.290047	0.537532
WABM244272	1B	204.19	0	93	108	0.290047	0.537532
WABM238855	1B	204.19	0	93	108	0.290047	0.537532
WABM241624	1B	204.19	0	93	108	0.290047	0.537532
WABM215027	1B	204.944	0	90	111	0.138546	0.858405
WABM237644	1B	205.194	16	81	104	0.090838	1.04173
WABM209960	1B	205.194	1	90	110	0.157299	0.803273
WABM212295	1B	205.194	0	91	110	0.180194	0.744259
WABM214662	1B	205.194	0	91	110	0.180194	0.744259
WABM213925	1B	205.194	0	91	110	0.180194	0.744259
WABM212400	1B	205.194	0	91	110	0.180194	0.744259
WABM215322	1B	205.194	0	91	110	0.180194	0.744259
WABM232886	1B	205.194	0	91	110	0.180194	0.744259
WABM234540	1B	205.194	0	91	110	0.180194	0.744259
WABM234814	1B	205.194	0	91	110	0.180194	0.744259
WABM235163	1B	205.194	0	91	110	0.180194	0.744259
WABM235232	1B	205.194	0	91	110	0.180194	0.744259
WABM237505	1B	205.194	0	91	110	0.180194	0.744259
WABM209712	1B	205.194	0	90	111	0.138546	0.858405
WABM229498	1B	205.194	0	90	111	0.138546	0.858405
WABM233182	1B	205.194	0	90	111	0.138546	0.858405
WABM234018	1B	205.194	0	90	111	0.138546	0.858405
WABM238280	1B	205.194	0	90	111	0.138546	0.858405
WABM241212	1B	205.194	0	90	111	0.138546	0.858405
hbe163	1B	205.707	5	93	103	0.475051	0.32326
WABM128257	1B	206.228	5	93	103	0.475051	0.32326
WABM103192	1B	206.228	0	96	105	0.525552	0.279385
WABM100396	1B	206.228	0	96	105	0.525552	0.279385
WABM105631	1B	206.228	0	96	105	0.525552	0.279385
WABM107464	1B	206.228	0	96	105	0.525552	0.279385
WABM117321	1B	206.228	0	96	105	0.525552	0.279385
WABM118350	1B	206.228	0	96	105	0.525552	0.279385
WABM123467	1B	206.228	0	96	105	0.525552	0.279385
WABM124220	1B	206.228	0	96	105	0.525552	0.279385
WABM127314	1B	206.228	0	96	105	0.525552	0.279385
WABM118373	1B	207.782	3	92	106	0.319767	0.495166
WABM117990	1B	207.782	2	93	106	0.356766	0.447617
WABM119873	1B	209.413	10	87	104	0.218668	0.660214
WABM120447	1B	209.413	11	84	106	0.110478	0.956724
WABM229177	1B	211.109	14	92	95	0.826353	0.0828345
WABM236310	1B	211.109	11	93	97	0.771671	0.112568
wmc798	1B	212.514	5	98	98	1	0
WABM117687	1B	212.514	0	103	98	0.724334	0.140061
WABM125360	1B	212.762	8	94	99	0.718916	0.143322
WABM116274	1B	212.762	0	102	99	0.832416	0.0796595
WABM116579	1B	212.762	0	102	99	0.832416	0.0796595
WABM118579	1B	213.021	0	103	98	0.724334	0.140061
WABM121184	1B	213.021	0	103	98	0.724334	0.140061
hbd165	1B	213.521	4	97	100	0.830749	0.0805302
WABM106876	1B	213.521	0	101	100	0.943768	0.0251347
WABM100101	1B	213.521	0	101	100	0.943768	0.0251347
WABM105989	1B	213.521	0	101	100	0.943768	0.0251347
WABM106367	1B	213.521	0	101	100	0.943768	0.0251347
WABM108212	1B	213.521	0	101	100	0.943768	0.0251347
WABM118954	1B	213.521	0	101	100	0.943768	0.0251347
WABM128023	1B	213.521	0	101	100	0.943768	0.0251347
barc194	1B	214.04	7	92	102	0.472783	0.325338
WABM209829	1B	214.04	0	92	109	0.230494	0.637341
WABM212788	1B	214.04	0	92	109	0.230494	0.637341
WABM213492	1B	214.04	0	92	109	0.230494	0.637341
WABM242709	1B	214.542	1	92	108	0.257899	0.58855
WABM243072	1B	214.795	2	93	106	0.356766	0.447617
WABM230048	1B	215.047	16	91	94	0.825432	0.0833189
WABM241539	1B	215.047	2	94	105	0.435527	0.360985
WABM243802	1B	215.32	5	97	99	0.886403	0.0523688
WABM228350	1B	215.576	0	97	104	0.621488	0.206567
WABM231784	1B	215.576	0	97	104	0.621488	0.206567
WABM236142	1B	215.826	1	98	102	0.777297	0.109413
WABM241784	1B	215.826	1	98	102	0.777297	0.109413
WABM229340	1B	216.328	0	96	105	0.525552	0.279385
WABM231610	1B	216.328	0	96	105	0.525552	0.279385
WABM238887	1B	216.328	0	96	105	0.525552	0.279385
WABM243435	1B	216.328	0	96	105	0.525552	0.279385
WABM236288	1B	216.833	2	96	103	0.619741	0.207789
WABM234769	1B	217.349	4	94	103	0.521378	0.282848
WABM124823	1B	220.607	19	81	101	0.138208	0.859468
WABM100815	1B	225.279	9	109	83	0.060602	1.21751
WABM104294	1B	225.279	5	109	87	0.116083	0.935231
WABM116421	1B	225.279	7	112	82	0.03125	1.50515
WABM105799	1B	225.279	5	113	83	0.0321246	1.49316
WABM104214	1B	225.279	0	117	84	0.0199312	1.70047
WABM119322	1B	231.018	3	100	98	0.886974	0.052089
WABM121376	1B	231.018	3	98	100	0.886974	0.052089
WABM124748	1B	231.018	2	100	99	0.943487	0.0252642
WABM107357	1B	231.018	1	100	100	1	0
WABM123159	1B	231.018	1	100	100	1	0
WABM124984	1B	231.018	1	100	100	1	0
WABM125776	1B	231.018	0	101	100	0.943768	0.0251347
WABM106443	1B	231.018	0	101	100	0.943768	0.0251347
WABM104472	1B	231.018	0	101	100	0.943768	0.0251347
WABM103991	1B	231.018	0	101	100	0.943768	0.0251347
WABM100904	1B	231.018	0	101	100	0.943768	0.0251347
WABM100937	1B	231.018	0	101	100	0.943768	0.0251347
WABM102257	1B	231.018	0	101	100	0.943768	0.0251347
WABM102496	1B	231.018	0	101	100	0.943768	0.0251347
WABM103378	1B	231.018	0	101	100	0.943768	0.0251347
WABM103379	1B	231.018	0	101	100	0.943768	0.0251347
WABM104427	1B	231.018	0	101	100	0.943768	0.0251347
WABM104501	1B	231.018	0	101	100	0.943768	0.0251347
WABM105253	1B	231.018	0	101	100	0.943768	0.0251347
WABM106151	1B	231.018	0	101	100	0.943768	0.0251347
WABM106825	1B	231.018	0	101	100	0.943768	0.0251347
WABM108709	1B	231.018	0	101	100	0.943768	0.0251347
WABM109065	1B	231.018	0	101	100	0.943768	0.0251347
WABM116892	1B	231.018	0	101	100	0.943768	0.0251347
WABM120018	1B	231.018	0	101	100	0.943768	0.0251347
WABM120392	1B	231.018	0	101	100	0.943768	0.0251347
WABM121820	1B	231.018	0	101	100	0.943768	0.0251347
WABM123833	1B	231.018	0	101	100	0.943768	0.0251347
WABM126986	1B	231.018	0	101	100	0.943768	0.0251347
WABM122965	1B	231.28	9	90	102	0.386476	0.412877
WABM122118	1B	231.28	7	94	100	0.666632	0.176114
WABM122760	1B	231.28	3	98	100	0.886974	0.052089
WABM124297	1B	231.534	1	99	101	0.887537	0.0518135
WABM241970	1B	232.299	2	94	105	0.435527	0.360985
WABM234089	1B	232.551	0	93	108	0.290047	0.537532
WABM211675	1B	232.551	0	93	108	0.290047	0.537532
WABM209408	1B	232.551	0	93	108	0.290047	0.537532
WABM210526	1B	232.551	0	93	108	0.290047	0.537532
WABM210613	1B	232.551	0	93	108	0.290047	0.537532
WABM210626	1B	232.551	0	93	108	0.290047	0.537532
WABM210739	1B	232.551	0	93	108	0.290047	0.537532
WABM211505	1B	232.551	0	93	108	0.290047	0.537532
WABM212128	1B	232.551	0	93	108	0.290047	0.537532
WABM212590	1B	232.551	0	93	108	0.290047	0.537532
WABM213669	1B	232.551	0	93	108	0.290047	0.537532
WABM231395	1B	232.551	0	93	108	0.290047	0.537532
WABM242022	1B	232.551	0	93	108	0.290047	0.537532
WABM235068	1B	234.346	0	96	105	0.525552	0.279385
WABM240662	1B	234.346	0	96	105	0.525552	0.279385
WABM231173	1B	234.595	0	97	104	0.621488	0.206567
WABM240515	1B	234.846	2	96	103	0.619741	0.207789
WABM123875	1B	235.354	1	100	100	1	0
WABM126090	1B	235.605	2	100	99	0.943487	0.0252642
WABM101187	1B	235.605	0	102	99	0.832416	0.0796595
WABM118359	1B	235.605	0	102	99	0.832416	0.0796595
WABM118833	1B	235.605	0	102	99	0.832416	0.0796595
WABM120343	1B	235.605	0	102	99	0.832416	0.0796595
WABM120804	1B	235.605	0	102	99	0.832416	0.0796595
WABM122231	1B	235.605	0	102	99	0.832416	0.0796595
WABM123173	1B	235.605	0	102	99	0.832416	0.0796595
WABM124571	1B	235.605	0	102	99	0.832416	0.0796595
WABM118141	1B	235.854	0	103	98	0.724334	0.140061
hbe487_1	1B	238.46	5	100	96	0.775097	0.110644
WABM117284	1B	238.46	0	105	96	0.525552	0.279385
WABM117426	1B	238.46	0	105	96	0.525552	0.279385
WABM119618	1B	238.46	0	105	96	0.525552	0.279385
WABM127187	1B	238.46	0	105	96	0.525552	0.279385
WABM229295	1B	238.46	1	100	100	1	0
WABM209516	1B	238.46	1	101	99	0.887537	0.0518135
WABM241001	1B	238.963	5	102	94	0.567709	0.245874
WABM236576	1B	238.963	3	103	95	0.569672	0.244375
WABM234392	1B	238.963	1	102	98	0.777297	0.109413
WABM229092	1B	238.963	2	103	96	0.619741	0.207789
WABM236979	1B	238.963	1	103	97	0.671373	0.173036
WABM239249	1B	238.963	0	102	99	0.832416	0.0796595
WABM213455	1B	238.963	0	102	99	0.832416	0.0796595
WABM209388	1B	238.963	0	102	99	0.832416	0.0796595
WABM209932	1B	238.963	0	102	99	0.832416	0.0796595
WABM211058	1B	238.963	0	102	99	0.832416	0.0796595
WABM212516	1B	238.963	0	102	99	0.832416	0.0796595
WABM214584	1B	238.963	0	102	99	0.832416	0.0796595
WABM228611	1B	238.963	0	102	99	0.832416	0.0796595
WABM229317	1B	238.963	0	102	99	0.832416	0.0796595
WABM229824	1B	238.963	0	102	99	0.832416	0.0796595
WABM230754	1B	238.963	0	102	99	0.832416	0.0796595
WABM232524	1B	238.963	0	102	99	0.832416	0.0796595
WABM237978	1B	238.963	0	102	99	0.832416	0.0796595
WABM238442	1B	238.963	0	102	99	0.832416	0.0796595
WABM244371	1B	238.963	0	102	99	0.832416	0.0796595
WABM117231	1B	239.217	1	106	94	0.396144	0.402147
WABM100655	1B	239.467	0	106	95	0.43782	0.358705
WABM120318	1B	239.467	0	106	95	0.43782	0.358705
WABM122856	1B	239.467	0	106	95	0.43782	0.358705
WABM124292	1B	239.467	0	106	95	0.43782	0.358705
WABM125403	1B	239.467	0	106	95	0.43782	0.358705
WABM104411	1B	239.715	0	107	94	0.359169	0.444701
WABM105317	1B	239.715	0	107	94	0.359169	0.444701
WABM105704	1B	239.715	0	107	94	0.359169	0.444701
WABM107828	1B	239.715	0	107	94	0.359169	0.444701
WABM108001	1B	239.715	0	107	94	0.359169	0.444701
WABM108014	1B	239.715	0	107	94	0.359169	0.444701
WABM118267	1B	239.715	0	107	94	0.359169	0.444701
WABM126272	1B	239.715	0	107	94	0.359169	0.444701
WABM127781	1B	239.715	0	107	94	0.359169	0.444701
WABM127717	1B	240.218	1	104	96	0.571608	0.242902
WABM100967	1B	240.218	0	105	96	0.525552	0.279385
WABM100036	1B	240.218	0	105	96	0.525552	0.279385
WABM103157	1B	240.218	0	105	96	0.525552	0.279385
WABM103568	1B	240.218	0	105	96	0.525552	0.279385
WABM106215	1B	240.218	0	105	96	0.525552	0.279385
WABM106555	1B	240.218	0	105	96	0.525552	0.279385
WABM107389	1B	240.218	0	105	96	0.525552	0.279385
WABM107445	1B	240.218	0	105	96	0.525552	0.279385
WABM108129	1B	240.218	0	105	96	0.525552	0.279385
WABM108618	1B	240.218	0	105	96	0.525552	0.279385
WABM117117	1B	240.218	0	105	96	0.525552	0.279385
WABM118678	1B	240.218	0	105	96	0.525552	0.279385
WABM118812	1B	240.218	0	105	96	0.525552	0.279385
WABM119717	1B	240.218	0	105	96	0.525552	0.279385
WABM121251	1B	240.218	0	105	96	0.525552	0.279385
WABM241243	1B	240.773	20	102	79	0.0873442	1.05877
WABM235871	1B	241.051	1	101	99	0.887537	0.0518135
WABM239287	1B	241.051	1	101	99	0.887537	0.0518135
WABM236847	1B	241.301	1	100	100	1	0
WABM242324	1B	241.301	1	100	100	1	0
WABM212828	1B	241.301	0	100	101	0.943768	0.0251347
WABM213464	1B	241.301	0	100	101	0.943768	0.0251347
WABM231819	1B	241.301	0	100	101	0.943768	0.0251347
WABM232516	1B	241.301	0	100	101	0.943768	0.0251347
WABM233552	1B	241.301	0	100	101	0.943768	0.0251347
WABM234607	1B	241.55	7	98	96	0.885823	0.0526531
WABM244804	1B	241.55	4	101	96	0.721664	0.141665
WABM243774	1B	241.55	2	101	98	0.831589	0.0800914
WABM242523	1B	241.55	1	100	100	1	0
WABM213499	1B	241.55	0	101	100	0.943768	0.0251347
WABM229004	1B	241.55	0	101	100	0.943768	0.0251347
WABM229690	1B	241.55	0	101	100	0.943768	0.0251347
WABM231638	1B	241.55	0	101	100	0.943768	0.0251347
WABM233907	1B	241.55	0	101	100	0.943768	0.0251347
WABM235625	1B	241.55	0	101	100	0.943768	0.0251347
WABM235951	1B	241.55	0	101	100	0.943768	0.0251347
WABM237538	1B	241.55	0	101	100	0.943768	0.0251347
WABM237564	1B	241.55	0	101	100	0.943768	0.0251347
WABM237772	1B	241.55	0	101	100	0.943768	0.0251347
WABM237773	1B	241.55	0	101	100	0.943768	0.0251347
WABM237774	1B	241.55	0	101	100	0.943768	0.0251347
WABM242302	1B	241.55	0	101	100	0.943768	0.0251347
WABM243809	1B	241.55	0	101	100	0.943768	0.0251347
WABM243815	1B	241.55	0	101	100	0.943768	0.0251347
WABM243105	1B	243.786	14	108	79	0.0339479	1.46919
WABM238008	1B	244.055	12	109	80	0.0349067	1.45709
WABM213541	1B	249.768	20	104	77	0.0447609	1.3491
WABM237048	1B	249.768	8	104	89	0.280265	0.552431
WABM214777	1B	249.768	6	104	91	0.35188	0.453606
WABM209515	1B	252.744	1	93	107	0.322199	0.491876
WABM211322	1B	252.744	0	93	108	0.290047	0.537532
WABM211553	1B	252.744	0	93	108	0.290047	0.537532
WABM212865	1B	252.744	0	93	108	0.290047	0.537532
WABM214426	1B	252.744	0	93	108	0.290047	0.537532
WABM228324	1B	252.744	0	93	108	0.290047	0.537532
WABM115727	1B	254.283	1	99	101	0.887537	0.0518135
WABM101251	1B	254.283	0	100	101	0.943768	0.0251347
WABM106342	1B	254.283	0	100	101	0.943768	0.0251347
WABM106838	1B	254.283	0	100	101	0.943768	0.0251347
WABM241979	1B	266.058	4	96	101	0.721664	0.141665
WABM236849	1B	266.058	3	96	102	0.669815	0.174045
WABM213678	1B	268.87	8	105	88	0.22107	0.655469
WABM241639	1B	268.87	7	107	87	0.151026	0.820948
WABM213740	1B	268.87	11	101	89	0.383988	0.415682
WABM212680	1B	268.87	10	101	90	0.426072	0.370517
WABM215223	1B	268.87	9	102	90	0.386476	0.412877
WABM118393	1B	277.282	18	91	92	0.941072	0.026377
WABM104994	1B	277.282	15	93	93	1	0
hbe487_2	1D	0	5	103	93	0.475051	0.32326
WABM119451	1D	1.57115	1	112	88	0.089686	1.04728
WABM101480	1D	1.57115	0	112	89	0.10474	0.979887
WABM127262	1D	1.57115	0	112	89	0.10474	0.979887
WABM101287	1D	1.57115	0	112	89	0.10474	0.979887
WABM100356	1D	1.57115	0	112	89	0.10474	0.979887
WABM101972	1D	1.57115	0	112	89	0.10474	0.979887
WABM102976	1D	1.57115	0	112	89	0.10474	0.979887
WABM103627	1D	1.57115	0	112	89	0.10474	0.979887
WABM104282	1D	1.57115	0	112	89	0.10474	0.979887
WABM104308	1D	1.57115	0	112	89	0.10474	0.979887
WABM106060	1D	1.57115	0	112	89	0.10474	0.979887
WABM106874	1D	1.57115	0	112	89	0.10474	0.979887
WABM108755	1D	1.57115	0	112	89	0.10474	0.979887
WABM108849	1D	1.57115	0	112	89	0.10474	0.979887
WABM109336	1D	1.57115	0	112	89	0.10474	0.979887
WABM116118	1D	1.57115	0	112	89	0.10474	0.979887
WABM116119	1D	1.57115	0	112	89	0.10474	0.979887
WABM117772	1D	1.57115	0	112	89	0.10474	0.979887
WABM124113	1D	1.57115	0	112	89	0.10474	0.979887
WABM124188	1D	1.57115	0	112	89	0.10474	0.979887
WABM126148	1D	1.57115	0	112	89	0.10474	0.979887
WABM119265	1D	1.83022	7	104	90	0.314829	0.501926
WABM230495	1D	2.09063	15	100	86	0.304642	0.51621
WABM211368	1D	2.09063	5	105	91	0.317311	0.498516
WABM231583	1D	2.09063	2	107	92	0.287636	0.541157
WABM234420	1D	2.09063	3	105	93	0.393769	0.404759
WABM239493	1D	2.09063	6	102	93	0.519249	0.284624
WABM235012	1D	2.09063	2	106	93	0.356766	0.447617
WABM215316	1D	2.09063	3	107	91	0.255509	0.592594
WABM231803	1D	2.09063	1	107	93	0.322199	0.491876
WABM212350	1D	2.09063	1	107	93	0.322199	0.491876
WABM234143	1D	2.09063	1	107	93	0.322199	0.491876
WABM237437	1D	2.09063	1	107	93	0.322199	0.491876
WABM239043	1D	2.09063	1	107	93	0.322199	0.491876
WABM244669	1D	2.09063	1	107	93	0.322199	0.491876
WABM243799	1D	2.09063	1	107	93	0.322199	0.491876
WABM244600	1D	2.09063	1	107	93	0.322199	0.491876
BARC149	1D	2.09063	4	108	89	0.175834	0.754897
WABM244668	1D	2.09063	1	108	92	0.257899	0.58855
WABM243543	1D	2.09063	0	108	93	0.290047	0.537532
WABM237315	1D	2.09063	0	108	93	0.290047	0.537532
WABM230759	1D	2.09063	0	107	94	0.359169	0.444701
WABM210516	1D	2.09063	0	107	94	0.359169	0.444701
WABM209377	1D	2.09063	0	107	94	0.359169	0.444701
WABM211392	1D	2.09063	0	107	94	0.359169	0.444701
WABM213795	1D	2.09063	0	107	94	0.359169	0.444701
WABM213890	1D	2.09063	0	107	94	0.359169	0.444701
WABM235011	1D	2.09063	0	107	94	0.359169	0.444701
WABM236050	1D	2.09063	0	107	94	0.359169	0.444701
WABM236051	1D	2.09063	0	107	94	0.359169	0.444701
WABM238713	1D	2.09063	0	107	94	0.359169	0.444701
WABM239384	1D	2.09063	0	107	94	0.359169	0.444701
WABM242176	1D	2.09063	0	107	94	0.359169	0.444701
WABM243936	1D	2.09063	0	107	94	0.359169	0.444701
WABM210012	1D	2.09063	0	107	94	0.359169	0.444701
WABM210088	1D	2.09063	0	107	94	0.359169	0.444701
WABM211468	1D	2.09063	0	107	94	0.359169	0.444701
WABM240136	1D	2.09063	0	107	94	0.359169	0.444701
WABM241031	1D	2.09063	0	107	94	0.359169	0.444701
WABM236621	1D	7.91779	0	100	101	0.943768	0.0251347
WABM233792	1D	8.16655	0	99	102	0.832416	0.0796595
WABM240108	1D	8.16655	0	99	102	0.832416	0.0796595
cfd15	1D	8.42164	5	98	98	1	0
WABM119341	1D	8.67805	1	104	96	0.571608	0.242902
WABM120284	1D	8.67805	0	105	96	0.525552	0.279385
WABM121200	1D	8.67805	0	105	96	0.525552	0.279385
WABM115777	1D	9.17805	0	103	98	0.724334	0.140061
WABM100956	1D	9.17805	0	103	98	0.724334	0.140061
WABM106531	1D	9.17805	0	103	98	0.724334	0.140061
WABM108699	1D	9.17805	0	103	98	0.724334	0.140061
WABM101115	1D	9.17805	0	103	98	0.724334	0.140061
WABM102673	1D	9.17805	0	103	98	0.724334	0.140061
WABM121015	1D	9.17805	0	103	98	0.724334	0.140061
WABM124922	1D	9.17805	0	103	98	0.724334	0.140061
WABM231861	1D	18.7608	1	88	112	0.089686	1.04728
WABM210617	1D	18.7608	0	88	113	0.0778391	1.1088
WABM211284	1D	18.7608	0	88	113	0.0778391	1.1088
WABM215284	1D	18.7608	0	88	113	0.0778391	1.1088
WABM212247	1D	18.7608	0	88	113	0.0778391	1.1088
WABM211569	1D	18.7608	0	88	113	0.0778391	1.1088
WABM212075	1D	18.7608	0	88	113	0.0778391	1.1088
WABM212496	1D	18.7608	0	88	113	0.0778391	1.1088
WABM213573	1D	18.7608	0	88	113	0.0778391	1.1088
WABM214118	1D	18.7608	0	88	113	0.0778391	1.1088
WABM234989	1D	18.7608	0	88	113	0.0778391	1.1088
WABM125712	1D	20.5564	0	95	106	0.43782	0.358705
WABM107956	1D	20.5564	0	95	106	0.43782	0.358705
WABM105535	1D	20.5564	0	95	106	0.43782	0.358705
WABM116570	1D	20.5564	0	95	106	0.43782	0.358705
WABM124417	1D	20.5564	0	95	106	0.43782	0.358705
WABM120161	1D	20.8064	1	94	106	0.396144	0.402147
WABM115611	1D	20.8064	1	94	106	0.396144	0.402147
WABM103306	1D	20.8064	3	91	107	0.255509	0.592594
WABM102901	1D	20.8064	3	91	107	0.255509	0.592594
WABM109176	1D	20.8064	3	91	107	0.255509	0.592594
WABM102996	1D	20.8064	1	93	107	0.322199	0.491876
wmc222	1D	30.1146	8	101	92	0.517092	0.286432
WABM229408	1D	31.728	2	98	101	0.831589	0.0800914
WABM239132	1D	31.728	1	98	102	0.777297	0.109413
WABM240301	1D	31.728	1	98	102	0.777297	0.109413
WABM209756	1D	31.978	0	97	104	0.621488	0.206567
WABM209364	1D	31.978	0	97	104	0.621488	0.206567
WABM210591	1D	31.978	0	97	104	0.621488	0.206567
WABM231789	1D	31.978	0	97	104	0.621488	0.206567
WABM232906	1D	31.978	0	97	104	0.621488	0.206567
WABM234479	1D	31.978	0	97	104	0.621488	0.206567
WABM229650	1D	32.2267	0	96	105	0.525552	0.279385
WABM209778	1D	32.2267	0	96	105	0.525552	0.279385
WABM210657	1D	32.2267	0	96	105	0.525552	0.279385
WABM213394	1D	32.2267	0	96	105	0.525552	0.279385
WABM214800	1D	32.2267	0	96	105	0.525552	0.279385
WABM214934	1D	32.2267	0	96	105	0.525552	0.279385
WABM215064	1D	32.2267	0	96	105	0.525552	0.279385
WABM215353	1D	32.2267	0	96	105	0.525552	0.279385
WABM230410	1D	32.2267	0	96	105	0.525552	0.279385
WABM233473	1D	32.2267	0	96	105	0.525552	0.279385
WABM211765	1D	32.7267	4	94	103	0.521378	0.282848
WABM237271	1D	32.7267	0	94	107	0.359169	0.444701
WABM242423	1D	32.7267	0	94	107	0.359169	0.444701
WABM231337	1D	32.9805	0	95	106	0.43782	0.358705
WABM211842	1D	33.2331	3	94	104	0.477289	0.321218
WABM237156	1D	33.2331	0	96	105	0.525552	0.279385
WABM213195	1D	33.2331	0	96	105	0.525552	0.279385
WABM213105	1D	33.2331	0	96	105	0.525552	0.279385
WABM209441	1D	33.2331	0	96	105	0.525552	0.279385
WABM209527	1D	33.2331	0	96	105	0.525552	0.279385
WABM211496	1D	33.2331	0	96	105	0.525552	0.279385
WABM211815	1D	33.2331	0	96	105	0.525552	0.279385
WABM229027	1D	33.2331	0	96	105	0.525552	0.279385
WABM234402	1D	33.2331	0	96	105	0.525552	0.279385
WABM211109	1D	33.2331	0	96	105	0.525552	0.279385
WABM211793	1D	33.2331	0	96	105	0.525552	0.279385
WABM232839	1D	33.2331	0	96	105	0.525552	0.279385
WABM233128	1D	33.9869	0	95	106	0.43782	0.358705
WABM242024	1D	34.7407	3	92	106	0.319767	0.495166
WABM233113	1D	34.7407	0	92	109	0.230494	0.637341
WABM233130	1D	34.7407	0	92	109	0.230494	0.637341
WABM237400	1D	34.7407	0	92	109	0.230494	0.637341
WABM118355	1D	36.3118	2	99	100	0.943487	0.0252642
WABM100235	1D	37.0733	0	104	97	0.621488	0.206567
WABM102604	1D	37.0733	0	104	97	0.621488	0.206567
WABM116096	1D	37.0733	0	104	97	0.621488	0.206567
WABM116416	1D	37.0733	0	104	97	0.621488	0.206567
WABM121998	1D	37.5941	8	94	99	0.718916	0.143322
WABM127015	1D	37.5941	7	95	99	0.773972	0.111275
WABM122619	1D	38.3795	1	101	99	0.887537	0.0518135
WABM124174	1D	38.8976	7	96	98	0.885823	0.0526531
WABM103668	1D	38.8976	2	102	97	0.723009	0.140856
WABM100636	1D	38.8976	2	102	97	0.723009	0.140856
WABM101312	1D	38.8976	2	102	97	0.723009	0.140856
WABM119575	1D	38.8976	1	103	97	0.671373	0.173036
WABM101854	1D	38.8976	0	104	97	0.621488	0.206567
WABM116718	1D	38.8976	0	104	97	0.621488	0.206567
WABM119489	1D	38.8976	0	104	97	0.621488	0.206567
WABM124027	1D	39.1502	3	102	96	0.669815	0.174045
WABM102410	1D	39.1502	0	105	96	0.525552	0.279385
WABM105390	1D	39.1502	0	105	96	0.525552	0.279385
WABM101012	1D	39.1502	0	105	96	0.525552	0.279385
WABM100839	1D	39.1502	0	105	96	0.525552	0.279385
WABM106004	1D	39.1502	0	105	96	0.525552	0.279385
WABM100495	1D	39.1502	0	105	96	0.525552	0.279385
WABM100625	1D	39.1502	0	105	96	0.525552	0.279385
WABM105215	1D	39.1502	0	105	96	0.525552	0.279385
WABM106716	1D	39.1502	0	105	96	0.525552	0.279385
WABM108330	1D	39.1502	0	105	96	0.525552	0.279385
WABM115589	1D	39.3989	2	104	95	0.523478	0.281101
WABM101859	1D	39.3989	0	106	95	0.43782	0.358705
WABM103928	1D	39.3989	0	106	95	0.43782	0.358705
WABM100925	1D	39.3989	0	106	95	0.43782	0.358705
WABM101461	1D	39.3989	0	106	95	0.43782	0.358705
WABM101990	1D	39.3989	0	106	95	0.43782	0.358705
WABM103534	1D	39.3989	0	106	95	0.43782	0.358705
WABM108584	1D	39.3989	0	106	95	0.43782	0.358705
WABM115950	1D	39.3989	0	106	95	0.43782	0.358705
WABM119081	1D	39.904	3	101	97	0.776205	0.110023
WABM107108	1D	39.904	3	103	95	0.569672	0.244375
WABM107759	1D	39.904	2	103	96	0.619741	0.207789
WABM106823	1D	39.904	2	104	95	0.523478	0.281101
WABM107331	1D	39.904	1	105	95	0.4795	0.319211
WABM123368	1D	39.904	1	105	95	0.4795	0.319211
WABM106388	1D	39.904	0	106	95	0.43782	0.358705
WABM121803	1D	39.904	0	106	95	0.43782	0.358705
WABM119749	1D	40.1527	0	105	96	0.525552	0.279385
WABM118848	1D	40.9065	0	106	95	0.43782	0.358705
WABM105165	1D	42.9695	1	109	91	0.203092	0.692308
WABM118922	1D	42.9695	1	109	91	0.203092	0.692308
WABM117900	1D	42.9695	0	110	91	0.180194	0.744259
WABM121812	1D	42.9695	0	110	91	0.180194	0.744259
WABM124063	1D	42.9695	0	110	91	0.180194	0.744259
WABM118286	1D	43.2195	0	109	92	0.230494	0.637341
WABM104053	1D	43.4682	0	110	91	0.180194	0.744259
WABM105752	1D	43.4682	0	110	91	0.180194	0.744259
WABM116453	1D	43.4682	0	110	91	0.180194	0.744259
WABM118762	1D	43.4682	0	110	91	0.180194	0.744259
WABM117964	1D	43.4682	0	110	91	0.180194	0.744259
WABM104121	1D	43.717	0	111	90	0.138546	0.858405
WABM100340	1D	43.717	0	111	90	0.138546	0.858405
WABM101764	1D	43.717	0	111	90	0.138546	0.858405
WABM100541	1D	43.717	0	111	90	0.138546	0.858405
WABM100323	1D	43.717	0	111	90	0.138546	0.858405
WABM100344	1D	43.717	0	111	90	0.138546	0.858405
WABM100477	1D	43.717	0	111	90	0.138546	0.858405
WABM101895	1D	43.717	0	111	90	0.138546	0.858405
WABM102033	1D	43.717	0	111	90	0.138546	0.858405
WABM102051	1D	43.717	0	111	90	0.138546	0.858405
WABM102065	1D	43.717	0	111	90	0.138546	0.858405
WABM103515	1D	43.717	0	111	90	0.138546	0.858405
WABM107939	1D	43.717	0	111	90	0.138546	0.858405
WABM116294	1D	43.717	0	111	90	0.138546	0.858405
WABM116400	1D	43.717	0	111	90	0.138546	0.858405
WABM117078	1D	43.717	0	111	90	0.138546	0.858405
WABM117759	1D	43.717	0	111	90	0.138546	0.858405
WABM117942	1D	43.717	0	111	90	0.138546	0.858405
WABM118096	1D	43.717	0	111	90	0.138546	0.858405
WABM118217	1D	43.717	0	111	90	0.138546	0.858405
WABM118451	1D	43.717	0	111	90	0.138546	0.858405
WABM118920	1D	43.717	0	111	90	0.138546	0.858405
WABM119723	1D	43.717	0	111	90	0.138546	0.858405
WABM119888	1D	43.717	0	111	90	0.138546	0.858405
WABM120328	1D	43.717	0	111	90	0.138546	0.858405
WABM121994	1D	43.717	0	111	90	0.138546	0.858405
WABM122245	1D	43.717	0	111	90	0.138546	0.858405
WABM123834	1D	43.717	0	111	90	0.138546	0.858405
WABM123873	1D	43.717	0	111	90	0.138546	0.858405
WABM124575	1D	43.717	0	111	90	0.138546	0.858405
WABM120730	1D	43.9695	4	105	92	0.354336	0.450585
WABM124259	1D	43.9695	4	105	92	0.354336	0.450585
WABM124857	1D	43.9695	3	107	91	0.255509	0.592594
WABM229399	1D	45.2996	5	103	93	0.475051	0.32326
WABM234030	1D	45.2996	6	104	91	0.35188	0.453606
WABM234558	1D	45.8124	1	101	99	0.887537	0.0518135
WABM211425	1D	46.3149	0	99	102	0.832416	0.0796595
WABM229283	1D	46.3149	0	99	102	0.832416	0.0796595
WABM234644	1D	46.5637	0	100	101	0.943768	0.0251347
WABM232759	1D	46.5637	0	100	101	0.943768	0.0251347
WABM213805	1D	46.5637	0	100	101	0.943768	0.0251347
WABM240855	1D	46.5637	0	100	101	0.943768	0.0251347
WABM215079	1D	46.5637	0	100	101	0.943768	0.0251347
WABM236605	1D	47.0637	0	100	101	0.943768	0.0251347
WABM237387	1D	47.0637	0	100	101	0.943768	0.0251347
WABM214773	1D	47.3137	11	100	90	0.46816	0.329606
WABM240332	1D	47.3137	4	101	96	0.721664	0.141665
WABM236820	1D	47.3137	2	101	98	0.831589	0.0800914
WABM243777	1D	47.3137	1	101	99	0.887537	0.0518135
WABM242941	1D	47.3137	0	101	100	0.943768	0.0251347
WABM231879	1D	47.3137	0	101	100	0.943768	0.0251347
WABM232649	1D	47.3137	0	101	100	0.943768	0.0251347
WABM233481	1D	47.3137	0	101	100	0.943768	0.0251347
WABM239341	1D	47.3137	0	101	100	0.943768	0.0251347
WABM243554	1D	47.3137	0	101	100	0.943768	0.0251347
WABM243833	1D	47.3137	0	101	100	0.943768	0.0251347
WABM211942	1D	47.8137	0	99	102	0.832416	0.0796595
WABM211098	1D	47.8137	0	99	102	0.832416	0.0796595
WABM210958	1D	47.8137	0	99	102	0.832416	0.0796595
WABM212649	1D	47.8137	0	99	102	0.832416	0.0796595
WABM212742	1D	47.8137	0	99	102	0.832416	0.0796595
WABM214357	1D	47.8137	0	99	102	0.832416	0.0796595
WABM215136	1D	47.8137	0	99	102	0.832416	0.0796595
WABM215268	1D	47.8137	0	99	102	0.832416	0.0796595
WABM229647	1D	47.8137	0	99	102	0.832416	0.0796595
WABM231877	1D	54.3205	10	94	97	0.828152	0.08189
gwm337	1D	59.3076	5	103	93	0.475051	0.32326
WABM209981	1D	61.8378	4	97	100	0.830749	0.0805302
WABM232629	1D	61.8378	4	97	100	0.830749	0.0805302
WABM234302	1D	61.8378	10	99	92	0.612504	0.212891
WABM211696	1D	61.8378	2	96	103	0.619741	0.207789
WABM210675	1D	61.8378	2	96	103	0.619741	0.207789
WABM215063	1D	61.8378	2	96	103	0.619741	0.207789
WABM210802	1D	62.089	5	94	102	0.567709	0.245874
WABM214665	1D	62.089	0	95	106	0.43782	0.358705
WABM233364	1D	62.089	0	95	106	0.43782	0.358705
WABM125450	1D	62.6181	7	97	97	1	0
WABM102922	1D	62.6181	0	103	98	0.724334	0.140061
WABM102048	1D	62.6181	0	103	98	0.724334	0.140061
WABM103492	1D	62.6181	0	103	98	0.724334	0.140061
WABM105225	1D	62.6181	0	103	98	0.724334	0.140061
WABM105346	1D	62.6181	0	103	98	0.724334	0.140061
WABM106576	1D	62.6181	0	103	98	0.724334	0.140061
WABM117884	1D	62.6181	0	103	98	0.724334	0.140061
WABM119849	1D	62.6181	0	103	98	0.724334	0.140061
WABM121221	1D	62.6181	0	103	98	0.724334	0.140061
WABM122418	1D	68.1347	6	95	100	0.7203	0.142486
WABM104617	1D	68.1347	1	100	100	1	0
WABM103576	1D	68.1347	0	101	100	0.943768	0.0251347
WABM101085	1D	68.1347	0	101	100	0.943768	0.0251347
WABM101712	1D	68.1347	0	101	100	0.943768	0.0251347
WABM106131	1D	68.1347	0	101	100	0.943768	0.0251347
WABM106282	1D	68.1347	0	101	100	0.943768	0.0251347
WABM116930	1D	68.1347	0	101	100	0.943768	0.0251347
WABM121786	1D	68.1347	0	101	100	0.943768	0.0251347
BARC229	1D	68.6529	6	92	103	0.430857	0.365667
WABM244405	1D	69.171	2	93	106	0.356766	0.447617
WABM243783	1D	69.171	0	93	108	0.290047	0.537532
WABM209479	1D	70.5374	14	81	106	0.0675224	1.17055
WABM235759	1D	73.3493	0	94	107	0.359169	0.444701
WABM105105	1D	74.1146	18	83	100	0.208871	0.680122
WABM108512	1D	74.1146	20	79	102	0.0873442	1.05877
WABM120750	1D	74.1146	10	88	103	0.277761	0.556328
cfd59_1	1D	74.1146	3	96	102	0.669815	0.174045
cfd65	1D	76.4418	5	98	98	1	0
WABM211521	1D	78.0212	1	96	104	0.571608	0.242902
WABM214839	1D	78.0212	1	97	103	0.671373	0.173036
WABM213303	1D	78.0212	1	97	103	0.671373	0.173036
WABM211001	1D	78.0212	1	97	103	0.671373	0.173036
WABM209962	1D	78.0212	0	97	104	0.621488	0.206567
WABM210856	1D	78.0212	0	97	104	0.621488	0.206567
WABM211677	1D	78.0212	0	97	104	0.621488	0.206567
WABM213634	1D	78.0212	0	97	104	0.621488	0.206567
WABM229061	1D	78.0212	0	97	104	0.621488	0.206567
gdm19	1D	79.5842	4	98	99	0.943201	0.0253957
WABM242575	1D	80.3907	11	91	99	0.561658	0.250528
hbg346	1D	81.2016	4	98	99	0.943201	0.0253957
cfd19	1D	84.7208	4	105	92	0.354336	0.450585
wmc216	1D	87.4115	3	101	97	0.776205	0.110023
cfd32	1D	87.4115	3	100	98	0.886974	0.052089
WABM212262	1D	97.485	0	104	97	0.621488	0.206567
WABM210807	1D	97.485	0	104	97	0.621488	0.206567
WABM213640	1D	97.485	0	104	97	0.621488	0.206567
WABM214626	1D	97.485	0	104	97	0.621488	0.206567
WABM214768	1D	97.485	0	104	97	0.621488	0.206567
WABM215014	1D	97.485	0	104	97	0.621488	0.206567
WABM232035	1D	97.485	0	104	97	0.621488	0.206567
WABM232213	1D	97.485	0	104	97	0.621488	0.206567
WABM242447	1D	97.485	0	104	97	0.621488	0.206567
WABM242915	1D	97.485	0	104	97	0.621488	0.206567
WABM244001	1D	98.2388	0	103	98	0.724334	0.140061
WABM243598	1D	98.9926	0	100	101	0.943768	0.0251347
WABM244549	1D	99.2413	0	99	102	0.832416	0.0796595
WABM237071	1D	99.4913	1	100	100	1	0
WABM228903	1D	99.7413	0	101	100	0.943768	0.0251347
WABM234368	1D	99.7413	0	101	100	0.943768	0.0251347
gwm642	1D	100.252	4	101	96	0.721664	0.141665
barc162	1D	100.505	0	106	95	0.43782	0.358705
WABM108567	1D	101.263	1	104	96	0.571608	0.242902
WABM100324	1D	101.263	1	104	96	0.571608	0.242902
WABM103308	1D	101.263	0	104	97	0.621488	0.206567
WABM108310	1D	101.263	0	104	97	0.621488	0.206567
WABM102937	1D	101.263	0	104	97	0.621488	0.206567
WABM105156	1D	101.263	0	104	97	0.621488	0.206567
WABM108613	1D	101.263	0	104	97	0.621488	0.206567
WABM108681	1D	101.263	0	104	97	0.621488	0.206567
WABM121409	1D	101.263	0	104	97	0.621488	0.206567
WABM124763	1D	101.263	0	104	97	0.621488	0.206567
WABM101488	1D	101.512	0	103	98	0.724334	0.140061
WABM101517	1D	101.512	0	103	98	0.724334	0.140061
WABM120347	1D	101.512	0	103	98	0.724334	0.140061
WABM123787	1D	101.512	0	103	98	0.724334	0.140061
WABM101344	1D	102.787	1	105	95	0.4795	0.319211
cfd27	1D	111.302	7	100	94	0.666632	0.176114
cfd63	1D	120.407	6	96	99	0.829896	0.0809761
gdm126	1D	135.958	6	99	96	0.829896	0.0809761
barc271	1D	137.82	4	104	93	0.433206	0.363306
barc212	2A	0	6	94	101	0.616174	0.210297
WABM210648	2A	1.30916	0	94	107	0.359169	0.444701
WABM211356	2A	1.30916	0	94	107	0.359169	0.444701
WABM212412	2A	1.30916	0	94	107	0.359169	0.444701
WABM243757	2A	1.30916	0	94	107	0.359169	0.444701
WABM211349	2A	1.55792	1	93	107	0.322199	0.491876
WABM215085	2A	1.55792	1	93	107	0.322199	0.491876
WABM229431	2A	1.55792	1	93	107	0.322199	0.491876
WABM239443	2A	1.55792	0	93	108	0.290047	0.537532
WABM125614	2A	2.32326	2	97	102	0.723009	0.140856
WABM121999	2A	2.32326	2	98	101	0.831589	0.0800914
WABM117261	2A	2.32326	1	99	101	0.887537	0.0518135
WABM119830	2A	2.32326	0	100	101	0.943768	0.0251347
WABM101695	2A	2.32326	0	100	101	0.943768	0.0251347
WABM126373	2A	2.32326	0	100	101	0.943768	0.0251347
WABM100939	2A	2.32326	0	100	101	0.943768	0.0251347
WABM108910	2A	2.32326	0	100	101	0.943768	0.0251347
WABM101248	2A	2.32326	0	100	101	0.943768	0.0251347
WABM102014	2A	2.32326	0	100	101	0.943768	0.0251347
WABM102552	2A	2.32326	0	100	101	0.943768	0.0251347
WABM103363	2A	2.32326	0	100	101	0.943768	0.0251347
WABM103572	2A	2.32326	0	100	101	0.943768	0.0251347
WABM105295	2A	2.32326	0	100	101	0.943768	0.0251347
WABM106599	2A	2.32326	0	100	101	0.943768	0.0251347
WABM109268	2A	2.32326	0	100	101	0.943768	0.0251347
WABM116189	2A	2.32326	0	100	101	0.943768	0.0251347
WABM117081	2A	2.32326	0	100	101	0.943768	0.0251347
WABM118457	2A	2.32326	0	100	101	0.943768	0.0251347
WABM122330	2A	2.32326	0	100	101	0.943768	0.0251347
WABM125446	2A	2.32326	0	100	101	0.943768	0.0251347
WABM127020	2A	2.32326	0	100	101	0.943768	0.0251347
WABM100520	2A	2.57451	6	95	100	0.7203	0.142486
WABM118337	2A	2.57451	10	93	98	0.717511	0.144171
WABM127739	2A	2.57451	2	99	100	0.943487	0.0252642
WABM126242	2A	2.57451	3	98	100	0.886974	0.052089
WABM127306	2A	2.57451	3	98	100	0.886974	0.052089
BARC124b	2A	2.82961	5	97	99	0.886403	0.0523688
WABM237324	2A	2.82961	1	96	104	0.571608	0.242902
WABM238402	2A	2.82961	1	96	104	0.571608	0.242902
WABM215113	2A	2.82961	3	97	101	0.776205	0.110023
WABM212260	2A	2.82961	3	97	101	0.776205	0.110023
WABM213456	2A	2.82961	2	97	102	0.723009	0.140856
gwm636	2A	4.96989	5	98	98	1	0
WABM232468	2A	5.74714	18	84	99	0.267503	0.572672
WABM238828	2A	5.74714	3	95	103	0.569672	0.244375
WABM241591	2A	5.74714	1	95	105	0.4795	0.319211
WABM243698	2A	5.74714	1	96	104	0.571608	0.242902
WABM235487	2A	5.74714	0	96	105	0.525552	0.279385
[truncated: 11,483 more rows]

## Sheet: TableS5
Supplementary Table S5. Blast results against Ae. tauschii, T. urartu and barley genes, and repeat elements
Marker id	Probe derived from	Chromosome	Position (cM)	Ae. tauschii cds	E-value	T. urartu cds	E-value	Barley HC genes	E-value	Repeat elements	E-value
WABM100003	Unused read	7B	40.028	-	-	-	-	-	-	-	-
WABM100004	Unused read	6A	172.857	-	-	-	-	-	-	-	-
WABM100005	Unused read	3A	74.8812	-	-	-	-	-	-	-	-
WABM100006	Unused read	3B	42.5997	-	-	-	-	-	-	-	-
WABM100007	Unused read	4B	128.044	-	-	-	-	-	-	-	-
WABM100008	Unused read	5B	81.6811	-	-	-	-	-	-	-	-
WABM100012	Unused read	1A	2.55829	-	-	-	-	-	-	-	-
WABM100013	Unused read	7A	153.793	-	-	-	-	-	-	-	-
WABM100016	Unused read	2D	30.682	-	-	-	-	-	-	-	-
WABM100018	Unused read	3A	27.2277	-	-	-	-	-	-	-	-
WABM100021	Unused read	7A	88.6251	Contig47655	9e-20	-	-	-	-	-	-
WABM100022	Unused read	6A	170.095	-	-	-	-	-	-	-	-
WABM100023	Unused read	6B	18.8619	-	-	-	-	-	-	-	-
WABM100024	Unused read	2B	228.433	-	-	-	-	-	-	-	-
WABM100025	Unused read	5A	94.8897	AEGTA30444	3e-06	-	-	-	-	-	-
WABM100029	Unused read	6D	73.5553	-	-	-	-	-	-	-	-
WABM100031	Unused read	1A	34.7921	-	-	-	-	-	-	-	-
WABM100035	Unused read	4A	124.617	-	-	-	-	-	-	-	-
WABM100036	Unused read	1B	240.218	-	-	-	-	-	-	-	-
WABM100039	Unused read	2B	84.7282	-	-	-	-	-	-	-	-
WABM100040	Unused read	4A	181.801	-	-	-	-	-	-	-	-
WABM100042	Unused read	5D	263.257	AEGTA19829	5e-10	-	-	-	-	-	-
WABM100043	Unused read	6A	150.908	-	-	-	-	-	-	-	-
WABM100045	Unused read	7B	122.756	-	-	-	-	-	-	-	-
WABM100046	Unused read	5A	43.8532	-	-	-	-	-	-	-	-
WABM100053	Unused read	5D	276.155	-	-	-	-	-	-	-	-
WABM100055	Unused read	7B	217.945	-	-	-	-	-	-	-	-
WABM100059	Unused read	1A	55.6304	-	-	-	-	-	-	-	-
WABM100060	Unused read	4B	3.62926	-	-	-	-	-	-	-	-
WABM100062	Unused read	5B	71.9167	-	-	-	-	-	-	-	-
WABM100064	Unused read	5A	225.79	-	-	-	-	-	-	-	-
WABM100068	Unused read	5D	221.674	Contig76570	9e-07	-	-	-	-	DTC_158909|trep4187|DNA/En-Spm|02.05.01.04|4565|Triticum	3.64e-10
WABM100069	Unused read	2A	135.169	Contig2280	9e-20	TRIUR3_16464	2e-26	MLOC_1813.2//3//67.9178470255//448046720	4e-22	-	-
WABM100071	Unused read	6A	174.888	-	-	-	-	-	-	-	-
WABM100072	Unused read	6A	12.1518	AEGTA14323	5e-22	-	-	AK250201.1//6//10.62322946175//9913800	1e-22	-	-
WABM100073	Unused read	1B	194.537	-	-	-	-	-	-	-	-
WABM100081	Unused read	1A	21.2284	-	-	-	-	-	-	-	-
WABM100082	Unused read	6A	62.4087	-	-	-	-	-	-	-	-
WABM100084	Unused read	1A	1.02724	-	-	-	-	-	-	-	-
WABM100090	Unused read	5A	212.545	-	-	-	-	AK374593//5//122.39583333335//494173480	5e-20	-	-
WABM100096	Unused read	5B	26.7335	-	-	-	-	-	-	DTC_154650|DTC_Jorge_3B_035_F06-1|DNA/En-Spm|02.05.01.04.99|4565|Triticum	1.7e-08
WABM100098	Unused read	5B	176.114	-	-	-	-	-	-	-	-
WABM100101	Unused read	1B	213.521	-	-	TRIUR3_31001	8e-12	-	-	-	-
WABM100102	Unused read	2D	37.8111	-	-	-	-	-	-	-	-
WABM100105	Unused read	6A	155.925	AEGTA31071	9e-19	TRIUR3_05417	6e-20	MLOC_61193.1//6//108.5694050992//524059960	5e-20	-	-
WABM100108	Unused read	3B	36.787	-	-	-	-	-	-	-	-
WABM100109	Unused read	7D	87.3135	-	-	-	-	-	-	-	-
WABM100112	Unused read	2D	37.3035	-	-	-	-	-	-	-	-
WABM100115	Unused read	2A	229.289	-	-	-	-	-	-	-	-
WABM100121	Unused read	5B	143.527	-	-	-	-	-	-	-	-
WABM100123	Unused read	4A	189.885	-	-	-	-	AK370921//6//119.3342776204//536352080	6e-07	-	-
WABM100127	Unused read	5A	212.545	-	-	-	-	AK374593//5//122.39583333335//494173480	6e-07	-	-
WABM100130	Unused read	3B	274.679	-	-	TRIUR3_11839	5e-22	-	-	-	-
WABM100131	Unused read	5B	155.415	-	-	-	-	-	-	-	-
WABM100132	Unused read	7B	12.5141	-	-	-	-	-	-	-	-
WABM100133	Unused read	4A	124.617	-	-	-	-	-	-	-	-
WABM100134	Unused read	3B	69.4675	-	-	-	-	-	-	-	-
WABM100135	Unused read	2D	255.101	-	-	TRIUR3_02426	3e-11	-	-	-	-
WABM100137	Unused read	7A	178.961	-	-	-	-	-	-	-	-
WABM100138	Unused read	5B	192.063	-	-	-	-	-	-	-	-
WABM100144	Unused read	3A	225.778	-	-	-	-	-	-	-	-
WABM100145	Unused read	1B	124.041	-	-	-	-	-	-	-	-
WABM100146	Unused read	2B	233.456	-	-	-	-	-	-	-	-
WABM100147	Unused read	2A	180.504	-	-	-	-	-	-	-	-
WABM100148	Unused read	2B	68.6948	-	-	-	-	-	-	-	-
WABM100149	Unused read	5B	143.527	AEGTA21246	2e-27	TRIUR3_00391	3e-11	MLOC_11485.1//5//71.88888888892//429717040	1e-10	-	-
WABM100150	Unused read	6A	76.9443	-	-	-	-	-	-	-	-
WABM100155	Unused read	4A	68.3356	-	-	-	-	-	-	-	-
WABM100156	Unused read	3B	274.679	-	-	-	-	-	-	-	-
WABM100157	Unused read	2B	87.6109	-	-	-	-	-	-	-	-
WABM100159	Unused read	4A	124.617	-	-	-	-	-	-	-	-
WABM100163	Unused read	5D	291.433	-	-	-	-	-	-	-	-
WABM100165	Unused read	2D	37.8111	-	-	-	-	-	-	-	-
WABM100166	Unused read	2B	297.761	-	-	-	-	-	-	-	-
WABM100169	Unused read	6B	16.2663	-	-	-	-	-	-	-	-
WABM100170	Unused read	7B	233.693	-	-	-	-	-	-	-	-
WABM100178	Unused read	4B	3.62926	-	-	-	-	-	-	-	-
WABM100181	Unused read	5B	150.035	-	-	-	-	-	-	-	-
WABM100184	Unused read	2A	64.2407	-	-	-	-	-	-	-	-
WABM100189	Unused read	7B	12.5141	-	-	-	-	-	-	-	-
WABM100191	Unused read	4A	178.194	-	-	-	-	-	-	-	-
WABM100194	Unused read	1B	102.512	-	-	-	-	-	-	-	-
WABM100196	Unused read	7A	22.3147	-	-	-	-	-	-	-	-
WABM100198	Unused read	7B	93.4701	-	-	-	-	-	-	-	-
WABM100199	Unused read	7B	162.149	-	-	-	-	-	-	-	-
WABM100200	Unused read	6A	174.388	AEGTA25642	1e-17	TRIUR3_02708	3e-18	-	-	-	-
WABM100209	Unused read	6A	170.852	-	-	-	-	-	-	-	-
WABM100210	Unused read	4A	29.0187	-	-	-	-	-	-	-	-
WABM100211	Unused read	4B	3.62926	-	-	-	-	-	-	-	-
WABM100212	Unused read	6B	14.4694	-	-	-	-	-	-	-	-
WABM100213	Unused read	4A	7.44008	-	-	-	-	-	-	-	-
WABM100215	Unused read	1A	20.7283	-	-	-	-	-	-	-	-
WABM100216	Unused read	4A	127.212	AEGTA01653	8e-27	TRIUR3_03177	9e-31	MLOC_13246.1//7//19.74150141645//21275920	8e-31	-	-
WABM100217	Unused read	6B	32.158	-	-	-	-	-	-	-	-
WABM100218	Unused read	2D	29.9004	-	-	TRIUR3_17419	2e-20	-	-	-	-
WABM100219	Unused read	2D	30.682	AEGTA19740	6e-15	TRIUR3_11746	1e-21	MLOC_12653.2//2//5.3824362606//6066080	2e-12	-	-
WABM100220	Unused read	4B	71.9745	-	-	-	-	-	-	-	-
WABM100224	Unused read	2B	21.1249	AEGTA12570	2e-14	TRIUR3_15071	8e-13	MLOC_68129.3//2//2.2662889518//3660480	2e-18	-	-
WABM100228	Unused read	7B	201.362	Contig74225	9e-07	-	-	-	-	-	-
WABM100229	Unused read	5A	162.275	-	-	-	-	-	-	-	-
WABM100231	Unused read	3A	14.4421	AEGTA05805	4e-36	TRIUR3_13983	3e-36	MLOC_76806.1//4//21.56515580735//13228320	3e-35	-	-
WABM100233	Unused read	4B	82.9069	-	-	-	-	-	-	-	-
WABM100234	Unused read	5A	49.3606	-	-	-	-	-	-	-	-
WABM100235	Unused read	1D	37.0733	-	-	-	-	-	-	-	-
WABM100237	Unused read	1A	1.02724	-	-	-	-	-	-	-	-
WABM100245	Unused read	1B	32.9473	-	-	-	-	-	-	-	-
WABM100246	Unused read	2B	215.142	-	-	-	-	-	-	-	-
WABM100251	Unused read	7D	151.661	-	-	TRIUR3_33110	1e-15	-	-	RLG_156530|RLG_Ifis_3B_068_J02-1|LTR/Gypsy|02.01.01.10.99|4565|Triticum	2.26e-21
WABM100258	Unused read	7D	92.9928	-	-	-	-	-	-	-	-
WABM100263	Unused read	7D	115.105	-	-	-	-	-	-	-	-
WABM100264	Unused read	4B	3.62926	-	-	-	-	-	-	-	-
WABM100265	Unused read	5D	21.1144	-	-	-	-	-	-	-	-
WABM100266	Unused read	5B	267.233	-	-	-	-	-	-	-	-
WABM100269	Unused read	6A	170.852	-	-	-	-	-	-	-	-
WABM100275	Unused read	4B	3.62926	-	-	-	-	-	-	-	-
WABM100276	Unused read	2B	96.3564	-	-	-	-	-	-	-	-
WABM100281	Unused read	7B	110.363	-	-	-	-	-	-	-	-
WABM100283	Unused read	3D	230.106	-	-	-	-	-	-	-	-
WABM100288	Unused read	5A	298.722	-	-	-	-	MLOC_7433.1//3//59.6317280453//420906840	5e-14	-	-
WABM100290	Unused read	4A	127.212	-	-	-	-	-	-	-	-
WABM100292	Unused read	5B	178.214	-	-	-	-	-	-	-	-
WABM100296	Unused read	3A	181.361	-	-	-	-	-	-	-	-
WABM100297	Unused read	3D	72.457	-	-	-	-	-	-	-	-
WABM100298	Unused read	6A	76.9443	-	-	-	-	-	-	-	-
WABM100301	Unused read	2B	255.411	-	-	-	-	-	-	-	-
WABM100303	Unused read	5B	309.657	-	-	-	-	-	-	-	-
WABM100311	Unused read	2B	290.183	-	-	-	-	-	-	-	-
WABM100312	Unused read	4B	74.2982	-	-	-	-	-	-	-	-
WABM100313	Unused read	7D	67.909	-	-	-	-	-	-	-	-
WABM100314	Unused read	2B	257.275	-	-	-	-	-	-	-	-
WABM100315	Unused read	7B	205.405	-	-	-	-	-	-	-	-
WABM100316	Unused read	5A	177.463	-	-	-	-	-	-	-	-
WABM100321	Unused read	5B	178.214	-	-	-	-	-	-	-	-
WABM100322	Unused read	1A	49.9561	-	-	-	-	-	-	-	-
WABM100323	Unused read	1D	43.717	-	-	-	-	-	-	-	-
WABM100324	Unused read	1D	101.263	AEGTA22329	4e-35	-	-	-	-	-	-
WABM100325	Unused read	3B	193.582	-	-	-	-	-	-	-	-
WABM100326	Unused read	4A	68.3356	-	-	-	-	-	-	-	-
WABM100329	Unused read	4B	152.895	-	-	-	-	MLOC_2119.2//7//75.80736543908//463264000	4e-09	-	-
WABM100331	Unused read	7D	68.159	-	-	-	-	-	-	-	-
WABM100335	Unused read	5B	71.9167	-	-	-	-	-	-	-	-
WABM100337	Unused read	6A	137.464	-	-	-	-	-	-	-	-
WABM100339	Unused read	5A	298.722	-	-	-	-	-	-	-	-
WABM100340	Unused read	1D	43.717	-	-	-	-	-	-	-	-
WABM100343	Unused read	3A	6.04172	-	-	-	-	-	-	-	-
WABM100344	Unused read	1D	43.717	-	-	-	-	-	-	-	-
WABM100346	Unused read	6B	14.4694	-	-	-	-	-	-	-	-
WABM100349	Unused read	5B	109.249	-	-	-	-	-	-	-	-
WABM100350	Unused read	5B	285.41	-	-	TRIUR3_21155	2e-06	-	-	-	-
WABM100356	Unused read	1D	1.57115	-	-	-	-	-	-	-	-
WABM100357	Unused read	6A	172.857	-	-	-	-	-	-	-	-
WABM100359	Unused read	2B	87.6109	-	-	-	-	-	-	-	-
WABM100360	Unused read	2A	174.69	-	-	-	-	-	-	-	-
WABM100364	Unused read	4A	68.3356	-	-	-	-	-	-	-	-
WABM100367	Unused read	2B	254.91	-	-	-	-	-	-	-	-
WABM100370	Unused read	5B	26.7335	-	-	-	-	-	-	-	-
WABM100373	Unused read	6A	68.9891	-	-	-	-	-	-	-	-
WABM100375	Unused read	7B	27.103	-	-	-	-	-	-	-	-
WABM100376	Unused read	7A	215.046	-	-	-	-	-	-	-	-
WABM100377	Unused read	2B	215.142	-	-	-	-	-	-	-	-
WABM100378	Unused read	6A	76.9443	-	-	-	-	-	-	-	-
WABM100383	Unused read	7B	40.028	-	-	-	-	-	-	-	-
WABM100388	Unused read	3A	118.489	-	-	-	-	-	-	-	-
WABM100389	Unused read	7A	223.068	-	-	-	-	-	-	-	-
WABM100390	Unused read	5B	267.233	-	-	-	-	-	-	-	-
WABM100391	Unused read	5A	276.877	-	-	-	-	-	-	-	-
WABM100394	Unused read	5A	94.8897	AEGTA10234	2e-21	TRIUR3_20175	2e-21	-	-	-	-
WABM100396	Unused read	1B	206.228	-	-	-	-	-	-	-	-
WABM100397	Unused read	2D	37.8111	-	-	-	-	-	-	-	-
WABM100402	Unused read	2B	290.183	-	-	-	-	-	-	-	-
WABM100404	Unused read	5A	313.431	-	-	-	-	-	-	-	-
WABM100406	Unused read	2A	137.992	-	-	-	-	-	-	-	-
WABM100408	Unused read	5B	176.114	-	-	-	-	-	-	-	-
WABM100410	Unused read	2B	42.1475	-	-	-	-	-	-	-	-
WABM100411	Unused read	3D	129.159	AEGTA09732	3e-11	-	-	-	-	-	-
WABM100413	Unused read	3A	223.741	-	-	-	-	-	-	-	-
WABM100414	Unused read	4A	181.801	-	-	-	-	-	-	-	-
WABM100415	Unused read	1A	34.7921	-	-	-	-	-	-	-	-
WABM100424	Unused read	6A	14.1879	-	-	-	-	-	-	-	-
WABM100430	Unused read	3B	274.679	Contig25762	6e-22	-	-	-	-	DTM_157206|DTM_unnamedfam21_3B_078_H18-1|DNA/MuDR|02.05.01.12.99|4565|Triticum	2.15e-22
WABM100432	Unused read	4A	0	Contig3433	2e-27	-	-	-	-	-	-
WABM100433	Unused read	3A	85.0935	-	-	-	-	-	-	-	-
WABM100434	Unused read	5B	178.214	-	-	-	-	-	-	-	-
WABM100436	Unused read	2D	47.9545	AEGTA19926	1e-09	-	-	-	-	-	-
WABM100437	Unused read	1A	1.02724	-	-	-	-	-	-	-	-
WABM100439	Unused read	2D	6.86102	-	-	-	-	-	-	-	-
WABM100441	Unused read	7B	195.457	-	-	-	-	-	-	-	-
WABM100442	Unused read	7B	145.484	Contig49382	9e-20	TRIUR3_10342	9e-31	-	-	RLG_156625|RLG_Cereba_3B_100_L17-27|LTR/Gypsy|02.01.01.10.99|4565|Triticum	2.88e-30
WABM100443	Unused read	6A	150.908	-	-	-	-	-	-	-	-
WABM100444	Unused read	7B	233.693	-	-	-	-	-	-	-	-
WABM100446	Unused read	1B	124.041	-	-	-	-	-	-	-	-
WABM100448	Unused read	2D	144.435	-	-	-	-	-	-	-	-
WABM100450	Unused read	2D	115.377	-	-	-	-	-	-	-	-
WABM100453	Unused read	2D	118.415	-	-	-	-	-	-	-	-
WABM100454	Unused read	5B	39.7795	-	-	-	-	-	-	-	-
WABM100455	Unused read	2D	77.094	-	-	-	-	-	-	-	-
WABM100456	Unused read	3B	274.679	-	-	TRIUR3_11839	1e-15	-	-	-	-
WABM100459	Unused read	4B	3.62926	AEGTA16168	2e-22	TRIUR3_26776	1e-15	-	-	-	-
WABM100460	Unused read	4B	157.566	-	-	-	-	-	-	-	-
WABM100461	Unused read	2D	68.8817	-	-	-	-	-	-	-	-
WABM100462	Unused read	1B	142.377	-	-	-	-	-	-	-	-
WABM100463	Unused read	5B	281.127	-	-	-	-	-	-	-	-
WABM100464	Unused read	6A	14.1879	-	-	-	-	-	-	-	-
WABM100467	Unused read	3B	302.582	-	-	-	-	-	-	-	-
WABM100470	Unused read	3A	85.0935	-	-	-	-	-	-	-	-
WABM100471	Unused read	2D	30.682	-	-	-	-	-	-	-	-
WABM100472	Unused read	7A	22.3147	-	-	-	-	-	-	-	-
WABM100474	Unused read	6A	76.9443	-	-	-	-	-	-	-	-
WABM100475	Unused read	5A	49.3606	-	-	-	-	-	-	-	-
WABM100476	Unused read	1B	58.8659	-	-	-	-	-	-	-	-
WABM100477	Unused read	1D	43.717	Contig72164	1e-23	-	-	MLOC_59370.2//4//44.9008498584//45340600	2e-25	-	-
WABM100478	Unused read	2D	30.682	AEGTA19740	2e-27	TRIUR3_11746	3e-30	MLOC_12653.2//2//5.3824362606//6066080	5e-14	-	-
WABM100484	Unused read	1B	103.797	-	-	-	-	-	-	-	-
WABM100486	Unused read	5D	261.608	-	-	-	-	-	-	-	-
WABM100488	Unused read	2B	68.6948	-	-	-	-	-	-	-	-
WABM100489	Unused read	1A	1.02724	-	-	-	-	-	-	-	-
WABM100490	Unused read	2D	37.3035	-	-	-	-	-	-	-	-
WABM100491	Unused read	5B	65.4856	Contig112402	1e-24	TRIUR3_10953	1e-36	AK249555.1//5//8.6111111111//4884360	9e-24	-	-
WABM100492	Unused read	6A	76.9443	-	-	-	-	-	-	-	-
WABM100495	Unused read	1D	39.1502	-	-	-	-	-	-	-	-
WABM100496	Unused read	1B	143.392	-	-	-	-	-	-	-	-
WABM100499	Unused read	4B	74.2982	-	-	-	-	-	-	-	-
WABM100500	Unused read	7A	8.41854	-	-	-	-	-	-	-	-
WABM100510	Unused read	4A	160.162	-	-	TRIUR3_12450	3e-18	-	-	RLC_59247|LTR_Os_chr_03_568|LTR/Copia|02.01.01.05.99|4530|Oryza	4.68e-14
WABM100512	Unused read	4A	94.9498	-	-	-	-	-	-	-	-
WABM100517	Unused read	6B	139.008	-	-	-	-	-	-	-	-
WABM100519	Unused read	3D	242.784	-	-	-	-	-	-	-	-
WABM100520	Unused read	2A	2.57451	AEGTA12227	4e-18	TRIUR3_07758	3e-18	MLOC_9912.1//2//2.2662889518//3660480	4e-16	-	-
WABM100522	Unused read	7A	22.3147	-	-	-	-	-	-	-	-
WABM100524	Unused read	7A	215.046	-	-	-	-	-	-	-	-
WABM100525	Unused read	4A	189.885	-	-	-	-	-	-	RLC_156849|RLC_unnamedfam35_3B_002_E09-1|LTR/Copia|02.01.01.05.99|4565|Triticum	3.57e-25
WABM100526	Unused read	3D	1.02704	-	-	-	-	-	-	-	-
WABM100530	Unused read	3B	245.178	-	-	-	-	-	-	-	-
WABM100531	Unused read	7A	131.988	-	-	-	-	-	-	-	-
WABM100533	Unused read	4B	82.9069	-	-	-	-	-	-	-	-
WABM100535	Unused read	5B	176.114	-	-	-	-	-	-	-	-
WABM100536	Unused read	5B	48.9567	-	-	-	-	-	-	-	-
WABM100538	Unused read	6D	165.613	-	-	-	-	-	-	-	-
WABM100539	Unused read	7B	162.149	-	-	-	-	-	-	-	-
WABM100541	Unused read	1D	43.717	-	-	-	-	-	-	-	-
WABM100547	Unused read	7A	0	-	-	-	-	-	-	-	-
WABM100551	Unused read	1A	199.942	AEGTA27225	8e-07	-	-	-	-	XXX_156118|XXX_unnamedfam14_3B_053_M11-1|Other|99|4565|Triticum	1.07e-09
WABM100563	Unused read	6B	14.4694	-	-	-	-	-	-	-	-
WABM100564	Unused read	1B	102.004	-	-	-	-	-	-	-	-
WABM100565	Unused read	3B	249.876	-	-	-	-	-	-	-	-
WABM100568	Unused read	2D	96.9128	-	-	-	-	-	-	-	-
WABM100570	Unused read	6A	14.1879	AEGTA22929	6e-28	-	-	-	-	-	-
WABM100572	Unused read	2B	88.1096	-	-	-	-	-	-	-	-
WABM100573	Unused read	5A	313.431	-	-	-	-	-	-	-	-
WABM100575	Unused read	4A	181.801	-	-	-	-	-	-	-	-
WABM100577	Unused read	7B	74.5612	-	-	-	-	-	-	-	-
WABM100579	Unused read	3A	181.361	-	-	-	-	-	-	-	-
WABM100580	Unused read	3D	1.02704	-	-	-	-	-	-	-	-
WABM100583	Unused read	1A	49.9561	-	-	-	-	-	-	-	-
WABM100585	Unused read	3A	223.741	-	-	-	-	-	-	-	-
WABM100591	Unused read	5B	47.1991	-	-	-	-	-	-	-	-
WABM100594	Unused read	3B	73.6287	-	-	-	-	-	-	-	-
WABM100596	Unused read	3B	302.582	-	-	-	-	-	-	-	-
WABM100597	Unused read	5B	222.32	-	-	TRIUR3_26541	1e-09	-	-	-	-
WABM100598	Unused read	3D	137.393	-	-	-	-	-	-	-	-
WABM100601	Unused read	7B	205.654	-	-	-	-	-	-	-	-
WABM100602	Unused read	2D	225.195	-	-	-	-	-	-	-	-
WABM100603	Unused read	2B	51.8096	-	-	-	-	-	-	-	-
WABM100606	Unused read	6A	12.1518	-	-	-	-	-	-	-	-
WABM100608	Unused read	6A	172.106	-	-	-	-	-	-	-	-
WABM100612	Unused read	5A	204.698	-	-	-	-	-	-	-	-
WABM100615	Unused read	1A	49.9561	-	-	-	-	-	-	-	-
WABM100616	Unused read	3A	109.53	-	-	TRIUR3_06787	1e-15	-	-	-	-
WABM100617	Unused read	7A	22.8147	-	-	-	-	-	-	-	-
WABM100618	Unused read	5A	298.722	-	-	-	-	-	-	-	-
WABM100619	Unused read	2D	47.9545	-	-	-	-	-	-	-	-
WABM100621	Unused read	4B	152.895	-	-	-	-	-	-	DTC_156494|DTC_Jorge_3B_104_M23-2|DNA/En-Spm|02.05.01.04.99|4565|Triticum	2.82e-11
WABM100624	Unused read	2D	225.195	-	-	-	-	-	-	-	-
WABM100625	Unused read	1D	39.1502	-	-	-	-	-	-	-	-
WABM100626	Unused read	2A	202.58	AEGTA09792	2e-22	-	-	-	-	-	-
WABM100628	Unused read	3D	1.02704	-	-	-	-	-	-	-	-
WABM100635	Unused read	3A	214.433	-	-	-	-	-	-	-	-
WABM100636	Unused read	1D	38.8976	-	-	-	-	-	-	-	-
WABM100638	Unused read	1A	88.956	-	-	-	-	-	-	-	-
WABM100639	Unused read	3B	38.5459	-	-	-	-	-	-	-	-
WABM100640	Unused read	5B	143.527	AEGTA21246	3e-26	TRIUR3_32848	2e-19	MLOC_62757.1//7//30.559490085025//40159880	3e-11	-	-
WABM100641	Unused read	6B	14.4694	-	-	-	-	-	-	-	-
WABM100647	Unused read	6D	1.31271	-	-	-	-	-	-	-	-
WABM100651	Unused read	7A	8.16979	-	-	-	-	-	-	-	-
WABM100652	Unused read	7B	233.693	-	-	-	-	-	-	-	-
WABM100655	Unused read	1B	239.467	AEGTA25330	2e-22	TRIUR3_00480	1e-29	MLOC_78131.2//1//47.6628895184//122358240	1e-22	-	-
WABM100658	Unused read	3D	242.784	-	-	-	-	-	-	-	-
WABM100659	Unused read	1A	200.195	-	-	-	-	-	-	-	-
WABM100660	Unused read	1B	12.981	AEGTA43050	2e-15	TRIUR3_15559	1e-22	MLOC_64425.1//1//132.3654390935//462937880	3e-24	-	-
WABM100663	Unused read	2D	225.195	-	-	-	-	MLOC_69490.1//7//70.9631728045//380751920	2e-06	-	-
WABM100666	Unused read	3B	216.324	-	-	-	-	-	-	-	-
WABM100667	Unused read	4B	152.895	-	-	-	-	-	-	-	-
WABM100668	Unused read	7A	54.9747	AEGTA21611	1e-10	TRIUR3_05697	4e-16	AK368910//5//168.5416666667//554571400	5e-08	-	-
WABM100669	Unused read	7B	160.872	AEGTA15416	3e-12	TRIUR3_32730	2e-13	AK355398//2//129.7450424929//603659280	1e-08	DTC_155163|DTC_unnamedfam56_3B_002_C20-1|DNA/En-Spm|02.05.01.04.99|4565|Triticum	1.31e-09
WABM100670	Unused read	5B	109.249	-	-	-	-	-	-	-	-
WABM100672	Unused read	4A	160.162	-	-	-	-	-	-	RLC_34004|LTR_Sb_chr_04_797|LTR/Copia|02.01.01.05.99|4558|Sorghum	1.31e-09
WABM100677	Unused read	3D	1.02704	-	-	-	-	-	-	-	-
WABM100679	Unused read	6A	170.852	-	-	-	-	-	-	-	-
WABM100681	Unused read	2B	228.433	-	-	TRIUR3_01788	8e-06	-	-	-	-
WABM100682	Unused read	5A	80.9433	-	-	-	-	-	-	-	-
WABM100686	Unused read	3D	238.893	-	-	-	-	-	-	-	-
WABM100691	Unused read	4A	68.3356	-	-	-	-	-	-	-	-
WABM100708	Unused read	7B	72.4875	-	-	-	-	-	-	-	-
WABM100709	Unused read	6B	18.8619	-	-	-	-	-	-	-	-
WABM100711	Unused read	7A	180.622	-	-	-	-	-	-	-	-
WABM100712	Unused read	2D	118.415	-	-	-	-	-	-	-	-
WABM100719	Unused read	6B	14.7194	-	-	-	-	-	-	-	-
WABM100722	Unused read	1B	102.004	-	-	-	-	-	-	-	-
WABM100723	Unused read	2A	238.879	-	-	-	-	-	-	-	-
WABM100726	Unused read	1B	142.377	-	-	-	-	-	-	-	-
WABM100728	Unused read	4A	153.085	Contig70436	3e-12	TRIUR3_00819	3e-31	-	-	-	-
WABM100731	Unused read	7A	54.9747	-	-	-	-	-	-	-	-
WABM100734	Unused read	2B	290.183	-	-	-	-	-	-	-	-
WABM100735	Unused read	1A	9.07019	-	-	-	-	-	-	-	-
WABM100737	Unused read	5A	17.484	-	-	-	-	-	-	-	-
WABM100738	Unused read	2B	32.3208	-	-	-	-	-	-	-	-
WABM100739	Unused read	1B	203.923	-	-	-	-	-	-	-	-
WABM100740	Unused read	2B	96.3564	-	-	-	-	-	-	-	-
WABM100741	Unused read	3B	243.42	-	-	-	-	-	-	-	-
WABM100742	Unused read	6A	172.609	-	-	-	-	-	-	-	-
WABM100751	Unused read	5B	267.233	-	-	-	-	-	-	-	-
WABM100752	Unused read	1B	124.041	-	-	-	-	-	-	-	-
WABM100755	Unused read	6D	73.5553	-	-	-	-	-	-	RLC_156115|RLC_unnamedfam1_3B_053_M11-1|LTR/Copia|02.01.01.05.99|4565|Triticum	1.01e-10
WABM100757	Unused read	5B	167.581	-	-	-	-	-	-	RLG_66595|LTR_AC207921.1_125|LTR/Gypsy|02.01.01.10.99|4565|Triticum	2.24e-26
WABM100759	Unused read	7B	234.963	-	-	-	-	-	-	-	-
WABM100760	Unused read	5B	150.035	-	-	-	-	-	-	RLX_156506|RLX_unnamedfam17_3B_104_M23-1|LTR|02.01.01.99|4565|Triticum	1.71e-27
WABM100761	Unused read	5D	263.257	-	-	-	-	-	-	-	-
WABM100764	Unused read	4B	154.164	-	-	-	-	-	-	-	-
WABM100769	Unused read	4A	181.801	-	-	-	-	-	-	-	-
WABM100770	Unused read	2D	243.842	-	-	-	-	-	-	-	-
WABM100774	Unused read	5A	7.8898	AEGTA31456	2e-20	TRIUR3_20346	2e-25	MLOC_36505.1//2//110.90651558075//584655040	5e-07	-	-
WABM100778	Unused read	5B	281.127	-	-	-	-	-	-	-	-
WABM100781	Unused read	2B	290.183	-	-	-	-	-	-	-	-
WABM100782	Unused read	2A	37.2481	-	-	-	-	-	-	-	-
WABM100786	Unused read	6A	174.388	AEGTA25642	5e-10	TRIUR3_02705	8e-13	-	-	-	-
WABM100788	Unused read	5B	121.528	-	-	-	-	-	-	-	-
WABM100793	Unused read	2B	68.6948	AEGTA00271	4e-10	TRIUR3_12029	1e-10	-	-	-	-
WABM100795	Unused read	6A	12.1518	AEGTA14323	1e-17	-	-	AK250201.1//6//10.62322946175//9913800	4e-16	-	-
WABM100796	Unused read	5B	150.035	-	-	-	-	-	-	-	-
WABM100797	Unused read	3B	42.5997	-	-	-	-	-	-	-	-
WABM100799	Unused read	6D	174.05	-	-	-	-	-	-	-	-
WABM100800	Unused read	5B	72.9167	AEGTA03523	9e-38	TRIUR3_15123	7e-38	MLOC_62296.1//5//73.865740740781//434868000	6e-31	XXX_12728|ZRSiRGRR00000041|rRNA|10.01.01.01|4577|Zea	2.82e-11
WABM100801	Unused read	2B	96.8565	AEGTA11751	4e-35	TRIUR3_03654	2e-32	MLOC_55294.2//2//5.3824362606//6066080	2e-24	-	-
WABM100802	Unused read	1B	22.5671	-	-	-	-	-	-	-	-
WABM100805	Unused read	7B	217.945	-	-	-	-	-	-	-	-
WABM100814	Unused read	7A	28.2321	AEGTA10379	6e-28	TRIUR3_26634	9e-31	AK358061//7//67.776203966//156049040	7e-13	-	-
WABM100815	Unused read	1B	225.279	-	-	-	-	-	-	-	-
WABM100817	Unused read	6A	155.925	AEGTA31071	1e-24	TRIUR3_05417	9e-25	MLOC_61193.1//6//108.5694050992//524059960	6e-20	-	-
WABM100821	Unused read	4A	186.19	-	-	-	-	-	-	-	-
WABM100826	Unused read	2D	115.377	-	-	-	-	-	-	-	-
WABM100829	Unused read	6D	183.902	-	-	-	-	-	-	-	-
WABM100830	Unused read	4A	7.44008	-	-	-	-	-	-	-	-
WABM100831	Unused read	3B	52.6134	-	-	-	-	-	-	-	-
WABM100832	Unused read	1B	85.2662	-	-	-	-	-	-	-	-
WABM100834	Unused read	2A	8.88411	AEGTA19739	7e-15	TRIUR3_24076	2e-14	-	-	-	-
WABM100836	Unused read	5A	272.134	Contig24424	2e-08	-	-	MLOC_58122.2//2//39.87252124645//40431440	1e-09	-	-
WABM100838	Unused read	1A	49.9561	-	-	-	-	-	-	-	-
WABM100839	Unused read	1D	39.1502	-	-	-	-	-	-	-	-
WABM100840	Unused read	3D	1.02704	-	-	-	-	-	-	-	-
WABM100842	Unused read	4A	7.44008	-	-	-	-	-	-	-	-
WABM100846	Unused read	2B	215.142	-	-	-	-	-	-	-	-
WABM100848	Unused read	2B	87.6109	AEGTA02101	3e-12	TRIUR3_15824	3e-12	-	-	-	-
WABM100851	Unused read	6B	14.4694	-	-	-	-	-	-	-	-
WABM100852	Unused read	2D	37.3035	-	-	-	-	-	-	-	-
WABM100853	Unused read	2B	21.1249	AEGTA12570	2e-21	TRIUR3_15071	8e-19	MLOC_68129.3//2//2.2662889518//3660480	3e-24	-	-
WABM100856	Unused read	4B	47.5674	-	-	-	-	-	-	-	-
WABM100857	Unused read	2A	236.545	-	-	-	-	-	-	-	-
WABM100862	Unused read	6A	150.908	-	-	-	-	MLOC_5165.1//6//108.5694050992//524059960	7e-18	-	-
WABM100863	Unused read	1B	43.5269	-	-	-	-	-	-	-	-
WABM100864	Unused read	2B	275.864	-	-	-	-	-	-	-	-
WABM100865	Unused read	5A	204.698	-	-	-	-	-	-	-	-
WABM100873	Unused read	2B	228.433	AEGTA05358	6e-28	-	-	-	-	-	-
WABM100874	Unused read	1B	180.806	-	-	-	-	-	-	-	-
WABM100876	Unused read	2D	37.3035	-	-	-	-	-	-	-	-
WABM100878	Unused read	2B	275.864	-	-	-	-	-	-	-	-
WABM100886	Unused read	7A	223.068	-	-	-	-	-	-	-	-
WABM100891	Unused read	3B	297.293	-	-	-	-	-	-	-	-
WABM100894	Unused read	1A	20.7283	-	-	-	-	-	-	-	-
WABM100896	Unused read	2A	174.69	-	-	-	-	-	-	-	-
WABM100901	Unused read	5B	47.1991	-	-	-	-	-	-	-	-
WABM100904	Unused read	1B	231.018	-	-	-	-	-	-	-	-
WABM100906	Unused read	4A	127.212	-	-	-	-	-	-	-	-
WABM100908	Unused read	3D	33.9026	-	-	-	-	-	-	-	-
WABM100913	Unused read	3A	85.0935	-	-	-	-	-	-	-	-
WABM100917	Unused read	2A	238.879	-	-	-	-	-	-	-	-
WABM100919	Unused read	3A	197.969	-	-	-	-	-	-	-	-
WABM100920	Unused read	5A	159.246	-	-	-	-	-	-	-	-
WABM100925	Unused read	1D	39.3989	-	-	-	-	-	-	-	-
WABM100931	Unused read	3B	72.8711	-	-	-	-	-	-	-	-
WABM100932	Unused read	6A	1.0754	-	-	-	-	-	-	-	-
WABM100934	Unused read	3B	263.832	AEGTA21253	2e-15	TRIUR3_31484	3e-18	-	-	-	-
WABM100936	Unused read	4A	7.44008	-	-	-	-	-	-	-	-
WABM100937	Unused read	1B	231.018	-	-	-	-	-	-	-	-
WABM100938	Unused read	3B	304.645	-	-	-	-	-	-	-	-
WABM100939	Unused read	2A	2.32326	-	-	-	-	-	-	-	-
WABM100944	Unused read	7B	40.028	-	-	-	-	-	-	-	-
WABM100947	Unused read	1B	58.8659	-	-	-	-	-	-	-	-
WABM100953	Unused read	5B	188.901	-	-	-	-	-	-	-	-
WABM100954	Unused read	6D	174.05	-	-	-	-	-	-	-	-
WABM100955	Unused read	1A	55.6304	-	-	-	-	-	-	-	-
WABM100956	Unused read	1D	9.17805	-	-	-	-	-	-	-	-
WABM100959	Unused read	7B	162.149	Contig1030	2e-20	-	-	MLOC_53680.1//3//51.6288951841//322181760	2e-13	-	-
WABM100963	Unused read	6B	19.1119	AEGTA15594	1e-12	-	-	-	-	-	-
WABM100966	Unused read	1B	12.981	AEGTA06721	3e-19	-	-	MLOC_66596.1//1//3.47615675166667//1037880	1e-08	-	-
WABM100967	Unused read	1B	240.218	-	-	-	-	-	-	-	-
WABM100968	Unused read	7A	215.551	-	-	-	-	-	-	-	-
WABM100971	Unused read	1A	34.7921	-	-	-	-	-	-	-	-
WABM100974	Unused read	2B	41.3871	-	-	-	-	-	-	-	-
WABM100977	Unused read	1B	124.041	-	-	-	-	-	-	-	-
WABM100982	Unused read	5A	88.8331	-	-	-	-	-	-	-	-
WABM100984	Unused read	5B	267.233	-	-	-	-	-	-	-	-
WABM100985	Unused read	5A	17.484	-	-	-	-	-	-	-	-
WABM100986	Unused read	6A	14.1879	-	-	-	-	-	-	-	-
WABM100989	Unused read	5B	155.415	-	-	-	-	-	-	-	-
WABM100992	Unused read	7A	103.292	-	-	-	-	-	-	-	-
WABM100997	Unused read	1A	93.0246	AEGTA04893	3e-31	TRIUR3_31080	3e-31	-	-	RIX_155215|RIX_Stasy_3B_034_E06-1|LINE|02.01.02.05|4565|Triticum	4.58e-29
WABM101004	Unused read	3A	27.2277	-	-	-	-	-	-	-	-
WABM101005	Unused read	3B	42.5997	-	-	-	-	-	-	-	-
WABM101012	Unused read	1D	39.1502	-	-	-	-	-	-	-	-
WABM101014	Unused read	4A	189.885	AEGTA09936	2e-14	TRIUR3_04747	2e-13	MLOC_66453.1//7//0.2124645892//487320	9e-11	-	-
WABM101015	Unused read	7B	93.4701	-	-	-	-	-	-	-	-
WABM101016	Unused read	3A	196.699	-	-	-	-	-	-	-	-
WABM101017	Unused read	3B	54.548	-	-	TRIUR3_04663	2e-40	-	-	-	-
WABM101019	Unused read	4B	103.025	-	-	-	-	-	-	-	-
WABM101026	Unused read	1B	12.981	AEGTA25826	1e-11	TRIUR3_03203	9e-06	-	-	-	-
WABM101028	Unused read	2D	118.415	-	-	-	-	-	-	-	-
WABM101029	Unused read	1A	154.061	-	-	-	-	-	-	-	-
WABM101031	Unused read	1B	12.981	AEGTA25826	1e-16	TRIUR3_03203	3e-12	-	-	-	-
WABM101032	Unused read	5A	177.463	-	-	-	-	-	-	-	-
WABM101034	Unused read	6A	55.9811	-	-	-	-	-	-	-	-
WABM101035	Unused read	2B	51.5584	-	-	-	-	-	-	-	-
WABM101036	Unused read	5A	49.6094	-	-	-	-	-	-	-	-
WABM101041	Unused read	6A	170.852	-	-	-	-	-	-	-	-
WABM101042	Unused read	2D	255.101	-	-	-	-	-	-	-	-
WABM101044	Unused read	1A	138.487	-	-	-	-	-	-	-	-
WABM101055	Unused read	5B	65.2356	AEGTA14831	3e-12	TRIUR3_10953	7e-20	AK249555.1//5//8.6111111111//4884360	5e-14	-	-
WABM101056	Unused read	6A	68.9891	-	-	-	-	-	-	-	-
WABM101062	Unused read	1A	93.0246	AEGTA26914	6e-16	TRIUR3_09048	4e-17	-	-	RIX_158614|trep3323|LINE|02.01.02.05|4565|Triticum	1.68e-13
WABM101066	Unused read	1A	34.7921	-	-	-	-	-	-	-	-
WABM101067	Unused read	1B	142.377	-	-	-	-	-	-	-	-
WABM101075	Unused read	4A	97.8477	-	-	-	-	-	-	-	-
WABM101077	Unused read	6A	25.1986	-	-	-	-	-	-	-	-
WABM101085	Unused read	1D	68.1347	-	-	-	-	-	-	-	-
WABM101086	Unused read	2D	29.6491	-	-	-	-	-	-	-	-
WABM101093	Unused read	1B	22.5671	-	-	-	-	-	-	-	-
WABM101097	Unused read	4A	97.8477	-	-	-	-	-	-	-	-
WABM101099	Unused read	5D	59.7787	-	-	-	-	-	-	-	-
WABM101101	Unused read	4A	153.085	-	-	-	-	-	-	-	-
WABM101110	Unused read	7A	215.551	-	-	-	-	-	-	-	-
WABM101111	Unused read	1B	29.3596	-	-	-	-	-	-	-	-
WABM101113	Unused read	3A	85.0935	-	-	-	-	-	-	-	-
WABM101114	Unused read	5B	150.035	-	-	-	-	-	-	-	-
WABM101115	Unused read	1D	9.17805	-	-	TRIUR3_33058	1e-09	-	-	-	-
WABM101118	Unused read	5B	281.127	Contig20270	2e-08	TRIUR3_06533	2e-08	-	-	-	-
WABM101119	Unused read	3B	52.6134	-	-	-	-	-	-	-	-
WABM101120	Unused read	3D	1.02704	-	-	-	-	-	-	-	-
WABM101121	Unused read	4A	189.885	-	-	-	-	-	-	-	-
WABM101122	Unused read	1B	119.802	-	-	-	-	-	-	-	-
WABM101126	Unused read	3A	214.433	-	-	-	-	-	-	-	-
WABM101128	Unused read	5B	167.581	-	-	-	-	-	-	-	-
WABM101129	Unused read	6A	91.1648	-	-	-	-	-	-	-	-
WABM101132	Unused read	7B	126.403	-	-	-	-	-	-	-	-
WABM101133	Unused read	2B	32.3208	-	-	-	-	-	-	-	-
WABM101134	Unused read	3B	73.6287	-	-	-	-	-	-	-	-
WABM101136	Unused read	2B	97.1224	-	-	-	-	-	-	-	-
WABM101138	Unused read	5A	147.968	-	-	-	-	-	-	-	-
WABM101139	Unused read	7A	54.9747	-	-	-	-	-	-	-	-
WABM101148	Unused read	3B	193.582	Contig107094	2e-09	TRIUR3_21127	2e-19	MLOC_34631.1//5//143.9583333333//525007320	2e-19	-	-
WABM101151	Unused read	6A	91.4161	-	-	-	-	-	-	-	-
WABM101155	Unused read	4A	29.0187	-	-	-	-	-	-	-	-
WABM101156	Unused read	4B	47.5674	-	-	-	-	-	-	-	-
WABM101157	Unused read	7B	233.693	-	-	-	-	MLOC_44334.1//5//109.6527777778//481385360	2e-06	-	-
WABM101162	Unused read	2D	117.662	AEGTA30930	9e-38	-	-	MLOC_66972.2//2//46.388101983//60908800	4e-34	-	-
WABM101167	Unused read	3B	297.293	-	-	-	-	-	-	-	-
WABM101168	Unused read	6A	68.9891	-	-	-	-	-	-	-	-
WABM101170	Unused read	2B	232.702	-	-	-	-	-	-	-	-
WABM101171	Unused read	2B	297.761	-	-	-	-	-	-	-	-
WABM101173	Unused read	3A	6.04172	-	-	-	-	-	-	-	-
WABM101174	Unused read	7A	8.16979	-	-	-	-	-	-	-	-
WABM101177	Unused read	6B	24.5686	-	-	-	-	-	-	-	-
WABM101182	Unused read	3B	102.506	-	-	-	-	-	-	-	-
WABM101183	Unused read	5A	272.134	-	-	-	-	-	-	-	-
WABM101185	Unused read	4A	160.162	-	-	-	-	-	-	-	-
WABM101187	Unused read	1B	235.605	-	-	-	-	-	-	-	-
WABM101190	Unused read	7B	201.362	-	-	-	-	-	-	-	-
WABM101191	Unused read	3B	193.582	-	-	-	-	-	-	-	-
WABM101192	Unused read	3D	158.248	-	-	-	-	-	-	-	-
WABM101193	Unused read	5B	178.214	-	-	-	-	-	-	-	-
WABM101194	Unused read	7D	115.105	-	-	-	-	-	-	-	-
WABM101197	Unused read	7A	8.41854	-	-	-	-	-	-	-	-
WABM101200	Unused read	1B	124.041	-	-	-	-	-	-	-	-
WABM101201	Unused read	7A	215.551	-	-	-	-	-	-	-	-
WABM101203	Unused read	1B	142.377	-	-	-	-	-	-	-	-
WABM101205	Unused read	2B	233.456	-	-	-	-	-	-	-	-
WABM101209	Unused read	2A	193.966	-	-	-	-	-	-	-	-
WABM101211	Unused read	3D	158.248	-	-	-	-	-	-	-	-
WABM101214	Unused read	6A	62.4087	-	-	-	-	-	-	-	-
WABM101218	Unused read	1B	203.923	-	-	-	-	-	-	-	-
WABM101219	Unused read	5B	155.415	-	-	-	-	-	-	-	-
WABM101222	Unused read	7A	79.1791	-	-	-	-	-	-	-	-
WABM101225	Unused read	2B	215.142	-	-	-	-	-	-	-	-
WABM101231	Unused read	2B	215.142	-	-	-	-	-	-	-	-
WABM101237	Unused read	4B	103.025	-	-	-	-	-	-	-	-
WABM101238	Unused read	1B	12.981	AEGTA25826	1e-17	TRIUR3_03203	8e-13	MLOC_13234.2//3//146.104815864//552415040	8e-06	-	-
WABM101241	Unused read	2B	21.1249	-	-	-	-	-	-	-	-
WABM101244	Unused read	4B	71.9745	-	-	-	-	-	-	-	-
WABM101245	Unused read	7B	40.028	-	-	-	-	-	-	-	-
WABM101247	Unused read	2B	97.1224	-	-	-	-	-	-	-	-
WABM101248	Unused read	2A	2.32326	-	-	-	-	-	-	-	-
WABM101249	Unused read	6D	188.227	-	-	-	-	-	-	-	-
WABM101250	Unused read	7A	47.5123	-	-	-	-	-	-	-	-
WABM101251	Unused read	1B	254.283	-	-	-	-	-	-	-	-
WABM101252	Unused read	1A	2.80704	-	-	-	-	-	-	-	-
WABM101253	Unused read	2D	30.682	-	-	-	-	-	-	-	-
WABM101254	Unused read	2D	37.3035	-	-	-	-	-	-	-	-
WABM101255	Unused read	4A	97.8477	-	-	-	-	-	-	-	-
WABM101257	Unused read	6A	56.7311	-	-	-	-	-	-	-	-
WABM101259	Unused read	5B	101.611	-	-	-	-	-	-	-	-
WABM101261	Unused read	2B	38.8415	-	-	-	-	-	-	-	-
WABM101262	Unused read	6A	170.852	-	-	-	-	-	-	-	-
WABM101267	Unused read	2A	229.289	-	-	-	-	-	-	-	-
WABM101268	Unused read	3D	1.02704	-	-	-	-	-	-	-	-
WABM101269	Unused read	2D	225.195	-	-	-	-	-	-	-	-
WABM101270	Unused read	3B	69.4675	-	-	-	-	-	-	-	-
WABM101273	Unused read	6A	25.1986	-	-	-	-	-	-	-	-
WABM101275	Unused read	2D	225.195	-	-	-	-	-	-	-	-
WABM101277	Unused read	3A	74.8812	-	-	-	-	-	-	-	-
WABM101278	Unused read	3A	27.2277	-	-	-	-	-	-	DTX_154895|DTX_unnamedfam1_3B_072_J16-1|DNA|02.05.01.99|4565|Triticum	1.25e-44
WABM101280	Unused read	7A	22.3147	-	-	-	-	-	-	-	-
WABM101287	Unused read	1D	1.57115	-	-	-	-	-	-	-	-
WABM101289	Unused read	7B	265.57	-	-	-	-	-	-	-	-
WABM101293	Unused read	3B	42.5997	-	-	-	-	-	-	-	-
WABM101299	Unused read	6A	170.852	-	-	-	-	-	-	-	-
WABM101302	Unused read	7A	22.3147	-	-	-	-	-	-	-	-
WABM101304	Unused read	5D	291.433	-	-	-	-	-	-	-	-
WABM101305	Unused read	6A	150.908	-	-	-	-	-	-	-	-
WABM101306	Unused read	1B	58.8659	-	-	-	-	-	-	-	-
WABM101307	Unused read	6A	76.9443	-	-	-	-	-	-	-	-
WABM101309	Unused read	6A	137.464	-	-	-	-	-	-	-	-
WABM101310	Unused read	3D	230.106	-	-	-	-	-	-	-	-
WABM101311	Unused read	7B	122.756	-	-	-	-	-	-	-	-
WABM101312	Unused read	1D	38.8976	-	-	-	-	-	-	-	-
WABM101320	Unused read	1A	200.195	-	-	-	-	-	-	-	-
WABM101323	Unused read	2A	180.504	-	-	-	-	-	-	-	-
WABM101324	Unused read	4B	26.8253	-	-	-	-	-	-	-	-
WABM101325	Unused read	5B	176.114	-	-	-	-	-	-	-	-
WABM101327	Unused read	3D	73.262	-	-	-	-	-	-	-	-
WABM101334	Unused read	4A	189.885	-	-	-	-	-	-	-	-
WABM101336	Unused read	3B	52.6134	-	-	-	-	-	-	-	-
WABM101337	Unused read	7A	153.793	-	-	-	-	-	-	-	-
WABM101341	Unused read	4B	3.62926	-	-	-	-	-	-	-	-
WABM101342	Unused read	4B	47.5674	-	-	-	-	-	-	-	-
WABM101343	Unused read	7B	126.403	-	-	-	-	-	-	-	-
WABM101344	Unused read	1D	102.787	-	-	-	-	-	-	-	-
WABM101345	Unused read	1B	85.5149	-	-	-	-	-	-	-	-
WABM101348	Unused read	3A	85.0935	-	-	-	-	-	-	-	-
WABM101355	Unused read	5B	71.9167	-	-	-	-	-	-	-	-
WABM101372	Unused read	5B	188.901	-	-	-	-	-	-	-	-
WABM101373	Unused read	2B	68.6948	AEGTA00271	8e-14	TRIUR3_12029	3e-11	MLOC_43923.3//5//122.5694444444//497140800	5e-08	-	-
WABM101375	Unused read	3D	73.262	-	-	-	-	-	-	-	-
WABM101377	Unused read	7B	110.363	Contig24632	6e-22	-	-	-	-	-	-
WABM101380	Unused read	4A	94.9498	-	-	-	-	-	-	-	-
WABM101383	Unused read	7A	103.292	-	-	-	-	-	-	-	-
WABM101386	Unused read	3B	243.42	-	-	-	-	-	-	-	-
WABM101388	Unused read	2B	87.6109	AEGTA23428	1e-12	TRIUR3_15824	5e-09	-	-	XXX_155128|XXX_unnamedfam181_3B_001_C11-1|Other|99|4565|Triticum	1.49e-07
WABM101389	Unused read	7A	215.046	-	-	-	-	-	-	-	-
WABM101391	Unused read	6B	32.158	-	-	-	-	-	-	-	-
WABM101392	Unused read	3A	197.969	-	-	-	-	-	-	-	-
WABM101394	Unused read	5B	72.9167	-	-	-	-	MLOC_29207.2//5//44.16666666665//92081160	5e-14	-	-
WABM101400	Unused read	2D	37.8111	-	-	-	-	-	-	-	-
WABM101406	Unused read	7D	107.474	-	-	-	-	-	-	-	-
WABM101407	Unused read	1B	142.377	-	-	-	-	-	-	-	-
WABM101416	Unused read	5A	298.722	-	-	-	-	MLOC_7433.1//3//59.6317280453//420906840	8e-12	-	-
WABM101417	Unused read	2D	243.842	-	-	-	-	-	-	-	-
WABM101423	Unused read	5B	121.528	-	-	-	-	-	-	-	-
WABM101425	Unused read	6B	16.2663	-	-	-	-	-	-	-	-
WABM101428	Unused read	6A	14.1879	-	-	-	-	-	-	-	-
WABM101434	Unused read	6A	137.464	-	-	-	-	-	-	-	-
WABM101435	Unused read	1A	77.433	-	-	-	-	-	-	-	-
WABM101437	Unused read	4A	153.085	-	-	-	-	-	-	-	-
WABM101439	Unused read	2D	6.10721	-	-	-	-	-	-	-	-
WABM101440	Unused read	4A	127.212	-	-	-	-	-	-	-	-
WABM101441	Unused read	6B	14.4694	-	-	-	-	-	-	-	-
WABM101442	Unused read	3A	223.741	-	-	-	-	-	-	-	-
WABM101444	Unused read	3A	222.227	-	-	-	-	-	-	-	-
WABM101447	Unused read	4A	127.212	-	-	-	-	-	-	-	-
WABM101448	Unused read	7B	93.4701	-	-	-	-	-	-	-	-
WABM101449	Unused read	7B	205.405	-	-	-	-	-	-	-	-
WABM101454	Unused read	3B	245.936	-	-	-	-	-	-	-	-
WABM101455	Unused read	7B	74.5612	AEGTA20371	4e-11	-	-	-	-	-	-
WABM101457	Unused read	2B	297.761	-	-	-	-	-	-	-	-
WABM101461	Unused read	1D	39.3989	-	-	-	-	-	-	-	-
WABM101465	Unused read	2B	233.456	-	-	-	-	-	-	-	-
WABM101466	Unused read	4A	124.617	-	-	-	-	-	-	-	-
WABM101470	Unused read	5A	7.8898	-	-	-	-	-	-	-	-
WABM101473	Unused read	1A	21.2284	-	-	-	-	-	-	-	-
WABM101475	Unused read	1A	34.7921	AEGTA16115	5e-22	TRIUR3_23936	5e-20	-	-	-	-
WABM101478	Unused read	1A	154.061	-	-	-	-	-	-	-	-
WABM101479	Unused read	1A	194.663	-	-	-	-	-	-	-	-
WABM101480	Unused read	1D	1.57115	-	-	-	-	-	-	-	-
WABM101481	Unused read	3A	109.53	-	-	-	-	-	-	-	-
WABM101488	Unused read	1D	101.512	-	-	-	-	-	-	-	-
WABM101490	Unused read	2D	225.195	-	-	-	-	-	-	-	-
WABM101493	Unused read	5D	276.155	-	-	-	-	-	-	-	-
WABM101495	Unused read	2D	225.195	-	-	-	-	-	-	-	-
WABM101496	Unused read	7D	67.6578	-	-	-	-	-	-	-	-
WABM101498	Unused read	4A	127.212	-	-	-	-	MLOC_74600.2//2//94.8300283286//562234600	3e-23	-	-
WABM101503	Unused read	7A	153.793	-	-	-	-	-	-	-	-
WABM101507	Unused read	6D	73.5553	-	-	-	-	-	-	-	-
WABM101508	Unused read	4B	128.044	-	-	-	-	-	-	-	-
WABM101512	Unused read	5B	7.77612	-	-	-	-	-	-	-	-
WABM101515	Unused read	2B	42.1475	-	-	-	-	-	-	-	-
WABM101517	Unused read	1D	101.512	-	-	-	-	-	-	-	-
WABM101518	Unused read	7A	228.83	AEGTA42552	4e-36	TRIUR3_15022	3e-36	MLOC_73614.1//2//80.5949008499//527137640	2e-36	-	-
WABM101525	Unused read	5B	275.254	AEGTA19779	2e-33	TRIUR3_20898	4e-28	MLOC_7601.1//4//50.9915014164//134580920	3e-28	-	-
WABM101527	Unused read	1B	58.8659	-	-	-	-	-	-	-	-
WABM101528	Unused read	1A	5.75728	AEGTA18384	6e-16	-	-	-	-	RLC_159546|trep829|LTR/Copia|02.01.01.05.99|4567|Triticum	2.16e-17
WABM101530	Unused read	6A	106.96	-	-	-	-	-	-	-	-
WABM101533	Unused read	5B	285.41	AEGTA04590	2e-14	TRIUR3_14902	4e-09	-	-	-	-
WABM101535	Unused read	6A	25.1986	-	-	-	-	-	-	-	-
WABM101538	Unused read	3A	212.836	-	-	-	-	-	-	-	-
WABM101542	Unused read	3B	193.582	-	-	-	-	-	-	-	-
WABM101546	Unused read	5B	279.858	-	-	-	-	-	-	-	-
WABM101551	Unused read	5D	291.433	-	-	-	-	-	-	-	-
WABM101558	Unused read	5B	116.165	AEGTA08552	5e-23	TRIUR3_35192	5e-15	-	-	-	-
WABM101561	Unused read	5A	94.8897	AEGTA10234	1e-29	TRIUR3_20175	9e-31	-	-	-	-
WABM101562	Unused read	2D	6.10721	-	-	-	-	-	-	-	-
WABM101567	Unused read	7D	87.3135	-	-	-	-	-	-	-	-
WABM101568	Unused read	4D	11.8627	-	-	-	-	-	-	-	-
WABM101573	Unused read	7B	63.2841	-	-	-	-	-	-	-	-
WABM101578	Unused read	4D	108.439	-	-	-	-	-	-	-	-
WABM101583	Unused read	2B	228.433	AEGTA05358	5e-22	-	-	-	-	-	-
WABM101585	Unused read	6A	106.96	-	-	-	-	-	-	-	-
WABM101586	Unused read	7B	201.362	-	-	-	-	-	-	-	-
WABM101588	Unused read	1A	141.633	Contig64306	1e-29	TRIUR3_20970	2e-32	-	-	XXX_154448|XXX_unnamedfam75_3B_113_B03-1|Other|99|4565|Triticum	4.79e-33
WABM101592	Unused read	1B	32.6986	-	-	-	-	-	-	-	-
WABM101594	Unused read	2D	37.8111	-	-	-	-	-	-	RLG_66937|LTR_EU660895.1_437|LTR/Gypsy|02.01.01.10.99|4565|Triticum	1.04e-29
WABM101596	Unused read	2B	228.433	-	-	-	-	-	-	-	-
WABM101597	Unused read	1A	77.6818	-	-	-	-	-	-	-	-
WABM101599	Unused read	1B	180.806	-	-	-	-	-	-	-	-
WABM101601	Unused read	1A	34.7921	-	-	-	-	-	-	-	-
WABM101602	Unused read	7D	151.661	-	-	-	-	-	-	-	-
WABM101604	Unused read	1B	66.8994	-	-	-	-	-	-	-	-
WABM101607	Unused read	5B	71.9167	-	-	-	-	-	-	-	-
WABM101613	Unused read	7B	234.963	-	-	-	-	-	-	-	-
WABM101614	Unused read	5B	128.284	-	-	-	-	-	-	-	-
WABM101616	Unused read	4B	141.136	-	-	-	-	-	-	-	-
WABM101618	Unused read	1A	141.633	-	-	-	-	-	-	-	-
WABM101620	Unused read	3A	1.84178	-	-	-	-	-	-	-	-
WABM101622	Unused read	3D	238.393	-	-	-	-	-	-	-	-
WABM101625	Unused read	7B	265.57	-	-	-	-	-	-	-	-
WABM101628	Unused read	3A	85.3422	-	-	-	-	-	-	-	-
WABM101629	Unused read	6A	172.857	-	-	-	-	-	-	-	-
WABM101633	Unused read	6A	12.1518	-	-	-	-	-	-	-	-
WABM101635	Unused read	5B	285.41	-	-	-	-	-	-	-	-
WABM101638	Unused read	7A	210.799	-	-	-	-	-	-	-	-
WABM101640	Unused read	4A	181.801	AEGTA01034	1e-30	TRIUR3_17443	6e-26	MLOC_18152.1//2//45.96317280455//58654480	6e-31	-	-
WABM101646	Unused read	3B	46.6394	-	-	-	-	-	-	-	-
WABM101647	Unused read	5A	7.8898	-	-	-	-	-	-	-	-
WABM101648	Unused read	7B	177.519	-	-	-	-	-	-	-	-
WABM101651	Unused read	6A	25.1986	-	-	-	-	-	-	-	-
WABM101654	Unused read	3D	1.02704	-	-	-	-	-	-	-	-
WABM101656	Unused read	1A	141.633	-	-	-	-	-	-	-	-
WABM101659	Unused read	3A	109.53	-	-	-	-	-	-	-	-
WABM101660	Unused read	5B	39.7795	-	-	-	-	-	-	-	-
WABM101663	Unused read	2D	37.3035	-	-	-	-	-	-	-	-
WABM101665	Unused read	4A	189.885	-	-	-	-	-	-	RLC_156849|RLC_unnamedfam35_3B_002_E09-1|LTR/Copia|02.01.01.05.99|4565|Triticum	3.59e-20
WABM101666	Unused read	2A	64.9983	-	-	-	-	-	-	-	-
WABM101667	Unused read	4D	21.3334	-	-	-	-	-	-	-	-
WABM101668	Unused read	6B	16.2663	-	-	-	-	-	-	-	-
WABM101681	Unused read	7A	215.046	-	-	-	-	-	-	-	-
WABM101684	Unused read	3A	195.185	-	-	TRIUR3_29721	6e-08	-	-	-	-
WABM101685	Unused read	3A	2.88233	-	-	-	-	-	-	-	-
WABM101686	Unused read	6D	1.31271	-	-	-	-	-	-	-	-
WABM101688	Unused read	3D	230.106	-	-	-	-	-	-	-	-
WABM101692	Unused read	4A	183.314	-	-	-	-	-	-	-	-
WABM101693	Unused read	7A	88.37	-	-	-	-	-	-	-	-
WABM101694	Unused read	3B	274.679	-	-	-	-	-	-	-	-
WABM101695	Unused read	2A	2.32326	-	-	-	-	-	-	-	-
WABM101697	Unused read	7A	88.37	-	-	-	-	-	-	-	-
WABM101701	Unused read	2B	96.3564	-	-	-	-	-	-	-	-
WABM101703	Unused read	1A	2.80704	-	-	-	-	-	-	-	-
WABM101704	Unused read	7A	22.3147	-	-	-	-	-	-	-	-
WABM101707	Unused read	5D	276.155	-	-	-	-	-	-	-	-
WABM101708	Unused read	2A	180.504	-	-	-	-	-	-	-	-
WABM101711	Unused read	1B	66.8994	-	-	-	-	-	-	-	-
WABM101712	Unused read	1D	68.1347	-	-	-	-	-	-	-	-
WABM101714	Unused read	3B	297.293	-	-	-	-	-	-	-	-
WABM101716	Unused read	4A	68.3356	-	-	-	-	-	-	-	-
WABM101718	Unused read	6A	14.1879	-	-	-	-	-	-	-	-
WABM101721	Unused read	7A	220.406	-	-	-	-	-	-	-	-
WABM101722	Unused read	5B	188.901	-	-	-	-	-	-	-	-
WABM101724	Unused read	1B	85.5149	-	-	-	-	-	-	-	-
WABM101726	Unused read	2A	180.504	-	-	-	-	-	-	-	-
WABM101728	Unused read	7A	54.9747	-	-	-	-	-	-	-	-
WABM101731	Unused read	6D	108.132	-	-	-	-	-	-	-	-
WABM101734	Unused read	2B	41.3871	-	-	-	-	-	-	-	-
WABM101736	Unused read	2B	254.91	-	-	-	-	-	-	-	-
WABM101739	Unused read	7B	233.693	-	-	-	-	-	-	-	-
WABM101742	Unused read	5A	225.79	-	-	-	-	-	-	-	-
WABM101744	Unused read	5D	221.674	-	-	-	-	-	-	-	-
WABM101745	Unused read	4A	181.801	-	-	-	-	-	-	-	-
WABM101747	Unused read	7A	47.5123	-	-	-	-	-	-	-	-
WABM101748	Unused read	6A	56.7311	-	-	-	-	-	-	-	-
WABM101749	Unused read	3A	223.741	-	-	-	-	-	-	-	-
WABM101751	Unused read	5B	99.3535	-	-	-	-	-	-	-	-
WABM101752	Unused read	7A	191.562	-	-	-	-	-	-	-	-
WABM101755	Unused read	4A	186.19	-	-	-	-	-	-	-	-
WABM101760	Unused read	6B	40.13	-	-	-	-	-	-	-	-
WABM101762	Unused read	7B	122.756	-	-	-	-	-	-	-	-
WABM101763	Unused read	2B	233.456	-	-	-	-	-	-	-	-
WABM101764	Unused read	1D	43.717	-	-	-	-	-	-	-	-
WABM101765	Unused read	6D	184.668	-	-	-	-	-	-	-	-
WABM101769	Unused read	5B	222.32	-	-	-	-	-	-	-	-
WABM101771	Unused read	6A	155.925	AEGTA31071	3e-25	TRIUR3_05417	7e-26	MLOC_61193.1//6//108.5694050992//524059960	2e-20	-	-
WABM101774	Unused read	1A	49.9561	-	-	-	-	-	-	-	-
WABM101776	Unused read	6D	108.132	-	-	-	-	-	-	-	-
WABM101782	Unused read	3A	133.65	-	-	-	-	-	-	-	-
WABM101787	Unused read	3D	158.248	AEGTA05496	3e-19	-	-	-	-	-	-
WABM101792	Unused read	3A	223.741	-	-	-	-	-	-	-	-
WABM101794	Unused read	3B	69.4675	-	-	-	-	-	-	-	-
WABM101795	Unused read	5B	267.233	-	-	-	-	-	-	-	-
WABM101797	Unused read	1A	5.75728	-	-	-	-	-	-	-	-
WABM101802	Unused read	5B	113.393	-	-	-	-	-	-	-	-
WABM101803	Unused read	1A	234.665	-	-	-	-	-	-	-	-
WABM101804	Unused read	2B	51.2966	-	-	-	-	-	-	-	-
WABM101805	Unused read	3D	158.248	-	-	-	-	-	-	-	-
WABM101806	Unused read	6A	150.908	-	-	-	-	-	-	-	-
WABM101808	Unused read	2D	6.10721	-	-	-	-	-	-	-	-
WABM101809	Unused read	2D	255.101	AEGTA12725	2e-14	TRIUR3_13461	8e-13	-	-	-	-
WABM101813	Unused read	7B	145.236	-	-	-	-	-	-	-	-
WABM101815	Unused read	6B	44.0458	-	-	-	-	-	-	-	-
WABM101816	Unused read	4A	127.212	-	-	-	-	-	-	-	-
WABM101819	Unused read	1B	66.8994	-	-	-	-	-	-	-	-
WABM101828	Unused read	2D	113.618	-	-	-	-	-	-	-	-
WABM101831	Unused read	4A	178.194	-	-	-	-	-	-	-	-
WABM101833	Unused read	5B	178.214	-	-	-	-	-	-	-	-
WABM101834	Unused read	6A	12.1518	AEGTA08731	2e-14	TRIUR3_02125	4e-16	-	-	-	-
WABM101842	Unused read	4B	127.286	-	-	-	-	-	-	-	-
WABM101843	Unused read	3D	1.02704	AEGTA20643	4e-23	TRIUR3_06289	3e-23	MLOC_10177.1//2//107.1529745043//574911120	4e-14	-	-
WABM101846	Unused read	4A	176.685	AEGTA20523	3e-25	TRIUR3_26210	2e-25	-	-	-	-
WABM101847	Unused read	1B	119.802	-	-	-	-	-	-	-	-
WABM101849	Unused read	3D	242.784	-	-	-	-	-	-	-	-
WABM101850	Unused read	2D	47.9545	-	-	-	-	-	-	-	-
WABM101852	Unused read	7A	180.374	-	-	-	-	-	-	-	-
WABM101853	Unused read	6D	174.05	-	-	-	-	-	-	-	-
WABM101854	Unused read	1D	38.8976	-	-	-	-	-	-	-	-
WABM101858	Unused read	7D	6.46837	-	-	TRIUR3_33086	4e-09	-	-	RLX_66955|LTR_AC207921.1_124_2frag|LTR|02.01.01.99|4565|Triticum	2.96e-10
WABM101859	Unused read	1D	39.3989	-	-	-	-	-	-	-	-
WABM101862	Unused read	7A	54.9747	-	-	-	-	-	-	-	-
WABM101863	Unused read	3D	137.393	-	-	-	-	-	-	-	-
WABM101871	Unused read	5B	47.6991	-	-	-	-	-	-	-	-
WABM101873	Unused read	4A	176.94	-	-	-	-	-	-	-	-
WABM101876	Unused read	7B	228.183	-	-	-	-	-	-	-	-
WABM101877	Unused read	2A	137.992	-	-	-	-	-	-	-	-
WABM101878	Unused read	2B	21.1249	-	-	-	-	-	-	-	-
WABM101880	Unused read	4A	68.3356	-	-	-	-	-	-	-	-
WABM101885	Unused read	1A	154.061	-	-	-	-	-	-	-	-
WABM101887	Unused read	5B	188.901	-	-	-	-	-	-	-	-
WABM101890	Unused read	5B	222.32	AEGTA12570	1e-12	TRIUR3_26541	8e-13	MLOC_69492.2//7//140.8640226629//601156960	8e-12	-	-
WABM101892	Unused read	3B	297.293	-	-	-	-	-	-	-	-
WABM101895	Unused read	1D	43.717	-	-	-	-	-	-	-	-
WABM101896	Unused read	7D	87.3135	-	-	-	-	-	-	-	-
WABM101900	Unused read	3A	6.04172	-	-	-	-	-	-	-	-
WABM101901	Unused read	6A	155.925	-	-	-	-	-	-	-	-
WABM101904	Unused read	7A	153.793	-	-	-	-	-	-	-	-
WABM101905	Unused read	5B	176.114	-	-	-	-	-	-	-	-
WABM101906	Unused read	5A	49.6094	-	-	-	-	-	-	-	-
WABM101910	Unused read	3B	98.5846	-	-	-	-	-	-	-	-
WABM101916	Unused read	6A	56.7311	AEGTA00688	3e-12	-	-	-	-	-	-
WABM101918	Unused read	1A	121.961	-	-	-	-	-	-	-	-
WABM101921	Unused read	7A	79.1791	-	-	-	-	-	-	-	-
WABM101923	Unused read	6A	172.106	AEGTA32306	7e-20	TRIUR3_14273	1e-21	AK368463//6//119.3342776204//535224920	5e-20	-	-
WABM101929	Unused read	3A	85.0935	-	-	-	-	-	-	-	-
WABM101930	Unused read	7A	153.793	-	-	-	-	-	-	-	-
WABM101931	Unused read	5B	207.009	-	-	-	-	-	-	-	-
WABM101936	Unused read	1B	52.1181	-	-	-	-	-	-	-	-
WABM101938	Unused read	5B	47.1991	AEGTA02154	5e-17	-	-	-	-	-	-
WABM101943	Unused read	2B	254.91	-	-	-	-	-	-	-	-
WABM101944	Unused read	3B	42.5997	-	-	-	-	-	-	-	-
WABM101945	Unused read	5D	28.0444	-	-	-	-	-	-	-	-
WABM101946	Unused read	3D	238.893	-	-	-	-	-	-	-	-
WABM101947	Unused read	6B	14.7194	-	-	-	-	-	-	-	-
WABM101948	Unused read	6A	150.908	-	-	-	-	-	-	-	-
WABM101949	Unused read	5A	313.431	-	-	-	-	-	-	-	-
WABM101951	Unused read	2D	6.10721	-	-	-	-	-	-	-	-
WABM101953	Unused read	5A	94.8897	AEGTA10234	5e-36	TRIUR3_20175	2e-39	-	-	-	-
WABM101954	Unused read	3A	74.8812	-	-	-	-	-	-	-	-
WABM101956	Unused read	6A	89.6338	-	-	-	-	-	-	-	-
WABM101958	Unused read	2B	297.761	-	-	-	-	-	-	-	-
WABM101960	Unused read	1B	179.555	-	-	-	-	-	-	-	-
WABM101962	Unused read	3B	115.068	-	-	-	-	-	-	RLG_66931|LTR_EU660893.1_431|LTR/Gypsy|02.01.01.10.99|4565|Triticum	4.75e-38
WABM101964	Unused read	5A	292.333	-	-	-	-	-	-	-	-
WABM101968	Unused read	5A	217.18	-	-	-	-	AK361057//5//122.5694444444//497603320	6e-20	-	-
WABM101972	Unused read	1D	1.57115	-	-	-	-	-	-	-	-
WABM101981	Unused read	2A	6.55088	-	-	-	-	-	-	XXX_158641|trep3351|Other|90.01.02|4565|Triticum	1.29e-19
WABM101983	Unused read	2B	257.275	-	-	-	-	-	-	-	-
WABM101984	Unused read	5D	221.674	-	-	-	-	-	-	-	-
WABM101985	Unused read	2D	255.101	AEGTA22486	5e-34	TRIUR3_16397	3e-35	MLOC_13483.1//4//78.6827195467//495274600	6e-19	-	-
WABM101987	Unused read	2D	113.618	-	-	-	-	-	-	-	-
WABM101990	Unused read	1D	39.3989	AEGTA11311	2e-19	TRIUR3_23792	2e-19	-	-	-	-
WABM101994	Unused read	4B	22.7031	-	-	-	-	-	-	-	-
WABM101999	Unused read	2B	51.5584	-	-	-	-	-	-	-	-
WABM102000	Unused read	4B	74.2982	-	-	-	-	-	-	-	-
WABM102006	Unused read	2B	70.2012	-	-	-	-	-	-	-	-
WABM102013	Unused read	5B	222.32	-	-	-	-	-	-	-	-
WABM102014	Unused read	2A	2.32326	AEGTA16521	2e-20	TRIUR3_02720	5e-22	-	-	-	-
WABM102015	Unused read	2D	0	-	-	-	-	-	-	-	-
WABM102019	Unused read	5B	121.528	-	-	-	-	-	-	-	-
WABM102023	Unused read	5A	236.401	-	-	-	-	-	-	-	-
WABM102025	Unused read	5A	272.134	-	-	-	-	-	-	-	-
WABM102029	Unused read	2D	243.842	-	-	-	-	-	-	-	-
WABM102033	Unused read	1D	43.717	-	-	-	-	-	-	-	-
WABM102034	Unused read	1B	69.1853	-	-	-	-	-	-	-	-
WABM102036	Unused read	2A	137.992	-	-	-	-	-	-	-	-
WABM102039	Unused read	7A	22.3147	-	-	-	-	-	-	-	-
WABM102041	Unused read	5D	21.1144	-	-	-	-	-	-	-	-
WABM102042	Unused read	5B	188.901	-	-	-	-	-	-	-	-
WABM102044	Unused read	1B	143.392	-	-	-	-	-	-	-	-
WABM102047	Unused read	2B	260.575	-	-	-	-	-	-	-	-
WABM102048	Unused read	1D	62.6181	-	-	-	-	-	-	-	-
WABM102050	Unused read	2D	37.8111	Contig47764	5e-09	-	-	-	-	DTX_154946|DTX_unnamedfam9_3B_082_K20-2|DNA|02.05.01.99|4565|Triticum	6.01e-18
WABM102051	Unused read	1D	43.717	-	-	-	-	-	-	-	-
WABM102052	Unused read	1B	180.806	-	-	-	-	-	-	-	-
WABM102053	Unused read	4A	0	Contig3433	2e-20	-	-	-	-	-	-
WABM102054	Unused read	7A	130.978	-	-	-	-	-	-	-	-
WABM102059	Unused read	7B	201.362	-	-	-	-	-	-	-	-
WABM102062	Unused read	6A	56.7311	-	-	-	-	-	-	-	-
WABM102065	Unused read	1D	43.717	-	-	-	-	-	-	-	-
WABM102066	Unused read	4B	103.025	-	-	-	-	-	-	-	-
WABM102068	Unused read	7D	107.474	-	-	-	-	-	-	-	-
WABM102075	Unused read	3B	222.501	-	-	-	-	-	-	-	-
WABM102076	Unused read	5B	47.1991	AEGTA02154	3e-13	-	-	-	-	-	-
WABM102081	Unused read	7A	215.551	AEGTA19017	4e-16	TRIUR3_29259	3e-17	-	-	-	-
WABM102083	Unused read	1B	155.998	-	-	-	-	-	-	-	-
WABM102085	Unused read	3B	302.582	-	-	-	-	-	-	-	-
WABM102088	Unused read	5B	26.7335	-	-	-	-	-	-	DTX_154895|DTX_unnamedfam1_3B_072_J16-1|DNA|02.05.01.99|4565|Triticum	1.25e-44
WABM102091	Unused read	5B	267.233	-	-	-	-	-	-	-	-
WABM102097	Unused read	4A	7.44008	-	-	-	-	-	-	-	-
WABM102106	Unused read	2B	215.142	-	-	-	-	-	-	-	-
WABM102107	Unused read	3D	1.02704	-	-	-	-	-	-	-	-
WABM102117	Unused read	5A	313.431	-	-	-	-	-	-	-	-
WABM102119	Unused read	7D	107.474	-	-	-	-	-	-	-	-
WABM102120	Unused read	4A	127.463	AEGTA26586	3e-12	TRIUR3_20270	6e-14	AK367861//6//0//0	7e-13	-	-
WABM102122	Unused read	4A	44.9817	-	-	-	-	-	-	-	-
WABM102127	Unused read	2B	218.215	-	-	-	-	-	-	-	-
WABM102133	Unused read	1A	55.6304	-	-	-	-	-	-	-	-
WABM102138	Unused read	7A	215.046	-	-	-	-	-	-	-	-
WABM102143	Unused read	6B	14.4694	-	-	-	-	-	-	-	-
WABM102144	Unused read	7A	79.1791	-	-	-	-	-	-	-	-
WABM102145	Unused read	1A	2.55829	-	-	-	-	-	-	-	-
WABM102147	Unused read	6D	191.105	-	-	-	-	-	-	-	-
WABM102148	Unused read	4A	183.314	-	-	-	-	-	-	-	-
WABM102149	Unused read	6A	14.1879	AEGTA22929	3e-25	TRIUR3_09782	6e-14	-	-	-	-
WABM102152	Unused read	6B	14.4694	-	-	-	-	-	-	-	-
WABM102154	Unused read	4A	70.3986	-	-	-	-	-	-	-	-
WABM102155	Unused read	7A	8.16979	-	-	-	-	-	-	-	-
WABM102156	Unused read	5A	0.529105	AEGTA22809	2e-20	-	-	-	-	XXX_157576|trep107|Other/Simple|01.02.99|4565|Triticum	1.67e-18
WABM102158	Unused read	1B	22.5671	-	-	TRIUR3_14808	1e-17	-	-	-	-
WABM102161	Unused read	6A	51.8281	-	-	-	-	-	-	-	-
WABM102162	Unused read	5B	266.734	-	-	-	-	-	-	-	-
WABM102166	Unused read	5A	43.8532	-	-	-	-	-	-	-	-
WABM102170	Unused read	6D	0	-	-	-	-	-	-	-	-
WABM102171	Unused read	6A	172.106	-	-	-	-	-	-	-	-
WABM102172	Unused read	2A	137.228	-	-	-	-	-	-	-	-
WABM102177	Unused read	3D	238.393	-	-	-	-	-	-	-	-
WABM102178	Unused read	3B	98.5846	-	-	-	-	-	-	-	-
WABM102180	Unused read	7A	8.16979	-	-	-	-	-	-	-	-
WABM102181	Unused read	2A	135.169	-	-	-	-	-	-	-	-
WABM102182	Unused read	1A	55.6304	-	-	-	-	-	-	-	-
WABM102183	Unused read	2A	180.504	-	-	-	-	-	-	-	-
WABM102184	Unused read	7D	107.474	-	-	-	-	-	-	-	-
WABM102185	Unused read	7A	8.41854	-	-	-	-	-	-	-	-
WABM102188	Unused read	5B	226.966	-	-	-	-	-	-	-	-
WABM102189	Unused read	4A	176.94	-	-	-	-	-	-	-	-
WABM102190	Unused read	3A	93.066	-	-	TRIUR3_30488	2e-13	-	-	-	-
WABM102192	Unused read	5B	285.41	-	-	-	-	-	-	-	-
WABM102193	Unused read	6A	170.095	-	-	-	-	-	-	-	-
WABM102194	Unused read	6A	172.857	-	-	-	-	-	-	-	-
WABM102199	Unused read	2D	115.377	-	-	-	-	-	-	-	-
WABM102200	Unused read	3B	297.293	-	-	-	-	-	-	-	-
WABM102205	Unused read	7A	215.551	-	-	-	-	-	-	-	-
WABM102210	Unused read	7A	96.538	-	-	-	-	-	-	-	-
WABM102216	Unused read	7D	151.661	-	-	-	-	-	-	-	-
WABM102218	Unused read	5A	86.5263	-	-	-	-	-	-	-	-
WABM102221	Unused read	4A	124.617	-	-	-	-	-	-	-	-
WABM102224	Unused read	3B	273.148	-	-	-	-	-	-	RLX_66732|LTR_AC207950.1_161|LTR|02.01.01.99|4565|Triticum	2.16e-17
WABM102225	Unused read	5D	291.433	-	-	-	-	-	-	-	-
WABM102231	Unused read	2A	236.292	-	-	-	-	-	-	-	-
WABM102235	Unused read	3B	42.5997	-	-	-	-	-	-	-	-
WABM102236	Unused read	5B	99.856	-	-	-	-	-	-	-	-
WABM102237	Unused read	5B	309.657	-	-	-	-	-	-	-	-
WABM102238	Unused read	2D	68.8817	-	-	-	-	-	-	-	-
WABM102239	Unused read	7D	151.661	-	-	-	-	-	-	-	-
WABM102243	Unused read	2D	225.195	-	-	-	-	-	-	-	-
WABM102247	Unused read	4A	7.44008	-	-	-	-	-	-	-	-
WABM102250	Unused read	2D	37.3035	-	-	-	-	-	-	-	-
WABM102251	Unused read	7B	162.149	-	-	-	-	-	-	-	-
WABM102253	Unused read	5D	263.257	AEGTA19829	9e-20	TRIUR3_12239	9e-30	MLOC_75184.1//5//160.4861111111//545478480	6e-20	-	-
WABM102257	Unused read	1B	231.018	-	-	-	-	-	-	-	-
WABM102263	Unused read	6A	106.96	-	-	-	-	-	-	-	-
WABM102268	Unused read	7B	227.934	-	-	-	-	-	-	-	-
WABM102269	Unused read	6A	106.96	-	-	-	-	-	-	-	-
WABM102272	Unused read	5B	188.901	-	-	-	-	-	-	-	-
WABM102275	Unused read	5D	291.433	-	-	-	-	-	-	-	-
WABM102278	Unused read	5B	266.734	-	-	-	-	-	-	-	-
WABM102280	Unused read	1A	138.487	-	-	-	-	-	-	-	-
WABM102281	Unused read	2D	30.682	AEGTA19740	1e-29	TRIUR3_11746	9e-30	MLOC_12653.2//2//5.3824362606//6066080	3e-09	-	-
WABM102283	Unused read	3B	193.582	-	-	-	-	-	-	-	-
WABM102286	Unused read	3D	73.262	-	-	-	-	-	-	-	-
WABM102287	Unused read	3A	181.361	-	-	-	-	-	-	-	-
WABM102294	Unused read	7A	228.83	-	-	-	-	-	-	-	-
WABM102299	Unused read	2B	39.0915	Contig73343	4e-23	TRIUR3_25792	9e-30	-	-	-	-
WABM102307	Unused read	2A	8.88411	AEGTA17591	2e-32	TRIUR3_09755	3e-35	-	-	-	-
WABM102314	Unused read	5B	226.966	AEGTA32047	9e-25	TRIUR3_19504	9e-24	MLOC_54044.1//6//55.5240793201//317604920	2e-19	-	-
WABM102316	Unused read	1A	121.961	-	-	-	-	-	-	-	-
WABM102317	Unused read	1B	97.4278	-	-	-	-	-	-	-	-
WABM102318	Unused read	3A	198.219	-	-	-	-	-	-	DTC_154539|DTC_Jorge_3B_097_O05-1|DNA/En-Spm|02.05.01.04.99|4565|Triticum	1.75e-22
WABM102321	Unused read	5B	26.7335	-	-	-	-	-	-	DTC_154650|DTC_Jorge_3B_035_F06-1|DNA/En-Spm|02.05.01.04.99|4565|Triticum	4.89e-18
WABM102324	Unused read	2D	30.682	-	-	-	-	-	-	-	-
WABM102325	Unused read	7A	48.2611	-	-	-	-	-	-	-	-
WABM102328	Unused read	1B	119.802	-	-	-	-	-	-	-	-
WABM102331	Unused read	1B	96.674	-	-	-	-	-	-	-	-
WABM102332	Unused read	5D	263.257	AEGTA19829	2e-15	-	-	MLOC_75184.1//5//160.4861111111//545478480	1e-15	-	-
WABM102333	Unused read	5B	310.412	-	-	-	-	-	-	-	-
WABM102338	Unused read	5B	155.415	-	-	-	-	-	-	-	-
WABM102340	Unused read	4A	28.0161	-	-	-	-	-	-	-	-
WABM102344	Unused read	7B	162.149	Contig1030	5e-17	-	-	MLOC_53680.1//3//51.6288951841//322181760	2e-11	-	-
WABM102347	Unused read	2A	202.58	AEGTA09792	2e-28	-	-	-	-	-	-
WABM102354	Unused read	5B	101.611	-	-	-	-	-	-	-	-
WABM102355	Unused read	3D	218.629	-	-	-	-	MLOC_13138.1//6//55.6657223796//328725240	3e-23	-	-
WABM102360	Unused read	5B	267.233	-	-	-	-	-	-	-	-
WABM102364	Unused read	3B	73.6287	-	-	-	-	-	-	-	-
WABM102365	Unused read	4B	128.044	-	-	-	-	-	-	-	-
WABM102366	Unused read	7D	107.474	-	-	-	-	-	-	-	-
WABM102370	Unused read	4A	94.9498	-	-	-	-	-	-	-	-
WABM102380	Unused read	7D	107.474	-	-	-	-	-	-	-	-
WABM102387	Unused read	4A	127.212	-	-	-	-	-	-	-	-
WABM102392	Unused read	5D	291.433	-	-	-	-	-	-	-	-
WABM102396	Unused read	3B	101.152	-	-	-	-	-	-	-	-
WABM102398	Unused read	2A	180.504	-	-	-	-	-	-	-	-
WABM102399	Unused read	1A	138.487	-	-	-	-	-	-	-	-
WABM102400	Unused read	6A	155.925	AEGTA31071	5e-17	TRIUR3_05417	4e-17	MLOC_61193.1//6//108.5694050992//524059960	4e-16	-	-
WABM102405	Unused read	5B	155.415	-	-	-	-	-	-	-	-
WABM102410	Unused read	1D	39.1502	-	-	-	-	-	-	-	-
WABM102415	Unused read	5D	291.433	-	-	-	-	-	-	-	-
WABM102417	Unused read	2D	113.618	-	-	-	-	-	-	-	-
WABM102422	Unused read	5B	192.063	-	-	-	-	-	-	-	-
WABM102433	Unused read	1B	120.057	-	-	-	-	-	-	-	-
WABM102434	Unused read	2B	97.1224	-	-	-	-	-	-	-	-
WABM102435	Unused read	5B	0	-	-	-	-	-	-	-	-
WABM102440	Unused read	5A	162.275	-	-	-	-	-	-	-	-
WABM102442	Unused read	5A	204.698	-	-	-	-	-	-	-	-
WABM102444	Unused read	7A	215.551	-	-	-	-	-	-	-	-
WABM102445	Unused read	3A	197.969	-	-	-	-	-	-	-	-
WABM102446	Unused read	3A	222.227	-	-	-	-	-	-	-	-
WABM102447	Unused read	3B	144.774	-	-	-	-	-	-	-	-
WABM102450	Unused read	4A	127.212	-	-	-	-	-	-	-	-
WABM102455	Unused read	7A	79.1791	AEGTA19373	1e-17	TRIUR3_02697	1e-17	-	-	RLG_156456|RLG_Sumaya_3B_046_D24-1|LTR/Gypsy|02.01.01.10.99|4565|Triticum	7.72e-22
WABM102456	Unused read	3B	39.0434	-	-	-	-	-	-	-	-
WABM102457	Unused read	6A	172.106	-	-	-	-	-	-	-	-
WABM102458	Unused read	5A	89.0949	-	-	-	-	-	-	-	-
WABM102459	Unused read	2D	225.195	-	-	-	-	-	-	-	-
WABM102465	Unused read	3A	27.2277	-	-	-	-	-	-	-	-
WABM102468	Unused read	7B	126.403	-	-	-	-	-	-	RLG_66937|LTR_EU660895.1_437|LTR/Gypsy|02.01.01.10.99|4565|Triticum	6.19e-32
WABM102470	Unused read	1A	20.7283	-	-	-	-	-	-	-	-
WABM102471	Unused read	7B	12.5141	-	-	-	-	-	-	-	-
WABM102473	Unused read	5B	310.412	-	-	-	-	-	-	-	-
WABM102481	Unused read	5B	7.77612	-	-	-	-	-	-	DTC_155751|DTC_Jorge_3B_074_B05-2|DNA/En-Spm|02.05.01.04.99|4565|Triticum	6.33e-17
WABM102482	Unused read	4D	11.8627	-	-	-	-	MLOC_21196.1//6//119.1218130312//534763640	1e-14	-	-
WABM102483	Unused read	3D	1.02704	-	-	-	-	-	-	-	-
WABM102484	Unused read	1B	69.1853	-	-	-	-	-	-	-	-
WABM102492	Unused read	2A	174.69	-	-	-	-	-	-	-	-
WABM102496	Unused read	1B	231.018	-	-	-	-	-	-	-	-
WABM102498	Unused read	1A	1.02724	-	-	-	-	-	-	-	-
WABM102499	Unused read	7A	22.8147	-	-	-	-	-	-	-	-
WABM102501	Unused read	6A	155.925	AEGTA31071	1e-29	TRIUR3_05417	1e-29	MLOC_61193.1//6//108.5694050992//524059960	3e-24	-	-
WABM102507	Unused read	5A	162.275	-	-	-	-	-	-	-	-
WABM102508	Unused read	3A	195.185	-	-	-	-	-	-	-	-
WABM102511	Unused read	1B	85.5149	-	-	-	-	-	-	-	-
WABM102525	Unused read	7D	107.474	-	-	-	-	-	-	-	-
WABM102527	Unused read	6A	56.7311	AEGTA18090	4e-29	TRIUR3_23134	8e-31	MLOC_58202.1//3//114.646172089497//516169840	2e-18	-	-
WABM102532	Unused read	4D	11.8627	AEGTA03794	2e-28	TRIUR3_01726	1e-10	MLOC_21196.1//6//119.1218130312//534763640	2e-19	-	-
WABM102533	Unused read	1B	124.041	-	-	-	-	AK366394//7//76.33144475921//467396920	5e-14	DXX_158695|trep3447|DNA/Mite|02.05.02.01.52.99|147389|Triticeae	1.67e-18
WABM102534	Unused read	4A	181.801	-	-	-	-	-	-	-	-
WABM102535	Unused read	6D	188.227	-	-	-	-	-	-	-	-
WABM102537	Unused read	2B	21.1249	AEGTA12570	1e-11	-	-	-	-	-	-
WABM102546	Unused read	3A	27.2277	-	-	-	-	-	-	-	-
WABM102552	Unused read	2A	2.32326	AEGTA03206	6e-26	-	-	-	-	-	-
WABM102554	Unused read	4B	3.62926	-	-	-	-	-	-	-	-
WABM102561	Unused read	3B	101.152	AEGTA04549	2e-16	TRIUR3_06557	1e-28	MLOC_50823.1//3//36.7288322316778//22548160	2e-12	-	-
WABM102563	Unused read	1A	121.961	-	-	-	-	-	-	-	-
WABM102566	Unused read	4A	29.2687	-	-	-	-	-	-	-	-
WABM102568	Unused read	2B	32.3208	-	-	-	-	-	-	-	-
WABM102570	Unused read	1A	1.02724	-	-	-	-	-	-	-	-
WABM102571	Unused read	5A	204.698	-	-	-	-	-	-	-	-
WABM102572	Unused read	4A	176.685	-	-	-	-	-	-	-	-
WABM102573	Unused read	4B	3.62926	-	-	-	-	-	-	-	-
WABM102575	Unused read	4B	47.5674	-	-	-	-	-	-	-	-
WABM102578	Unused read	4A	160.162	-	-	TRIUR3_12450	3e-12	-	-	RLX_34567|LTR_Sb_chr_05_872|LTR|02.01.01.99|4558|Sorghum	2.82e-11
WABM102580	Unused read	5A	177.463	-	-	-	-	-	-	-	-
WABM102581	Unused read	4A	183.314	-	-	-	-	-	-	-	-
WABM102582	Unused read	4D	52.4905	-	-	TRIUR3_06061	2e-06	-	-	-	-
WABM102583	Unused read	4A	176.94	-	-	-	-	-	-	-	-
WABM102584	Unused read	6A	174.388	AEGTA25642	6e-16	TRIUR3_02705	2e-20	-	-	-	-
WABM102587	Unused read	3A	181.361	-	-	-	-	-	-	-	-
WABM102588	Unused read	1B	143.392	-	-	-	-	-	-	-	-
WABM102589	Unused read	4B	3.62926	-	-	-	-	-	-	-	-
WABM102591	Unused read	3B	302.582	-	-	-	-	-	-	-	-
WABM102593	Unused read	7B	40.028	-	-	-	-	-	-	-	-
WABM102604	Unused read	1D	37.0733	-	-	-	-	-	-	-	-
WABM102609	Unused read	5B	207.009	-	-	-	-	-	-	-	-
WABM102610	Unused read	3B	177.861	-	-	-	-	-	-	-	-
WABM102617	Unused read	4B	154.164	-	-	-	-	-	-	-	-
WABM102622	Unused read	5A	161.006	-	-	-	-	-	-	-	-
WABM102623	Unused read	3A	27.2277	-	-	-	-	-	-	-	-
WABM102625	Unused read	3D	1.02704	-	-	-	-	-	-	-	-
WABM102626	Unused read	3B	75.1467	AEGTA06065	1e-22	TRIUR3_05145	2e-18	MLOC_59368.2//5//71.6666666667//426571160	9e-23	-	-
WABM102628	Unused read	1B	66.8994	-	-	-	-	-	-	-	-
WABM102629	Unused read	7A	88.37	-	-	-	-	-	-	-	-
WABM102632	Unused read	5B	228.235	AEGTA14630	8e-08	-	-	-	-	-	-
WABM102633	Unused read	7A	6.09032	-	-	-	-	-	-	-	-
WABM102637	Unused read	7A	54.9747	-	-	-	-	-	-	-	-
WABM102640	Unused read	3D	33.9026	-	-	-	-	-	-	-	-
WABM102641	Unused read	2A	44.8629	-	-	-	-	-	-	-	-
WABM102644	Unused read	2D	113.618	-	-	-	-	-	-	-	-
WABM102651	Unused read	4B	101.33	-	-	-	-	-	-	-	-
WABM102655	Unused read	5D	21.1144	-	-	-	-	-	-	-	-
WABM102656	Unused read	5B	150.035	-	-	-	-	-	-	-	-
WABM102658	Unused read	6D	174.05	-	-	-	-	-	-	-	-
WABM102664	Unused read	3A	27.2277	AEGTA23958	1e-29	-	-	-	-	-	-
WABM102666	Unused read	4D	52.4905	-	-	-	-	-	-	-	-
WABM102670	Unused read	5B	176.114	-	-	-	-	-	-	-	-
WABM102672	Unused read	7A	215.551	-	-	-	-	-	-	-	-
WABM102673	Unused read	1D	9.17805	-	-	-	-	-	-	-	-
WABM102678	Unused read	3A	118.489	-	-	-	-	-	-	-	-
WABM102696	Unused read	7D	107.474	-	-	-	-	-	-	-	-
WABM102702	Unused read	1B	197.277	-	-	-	-	-	-	-	-
WABM102706	Unused read	7B	93.4701	-	-	-	-	-	-	-	-
WABM102708	Unused read	1A	55.6304	AEGTA07379	2e-34	TRIUR3_20337	2e-33	MLOC_62049.1//7//133.99433427765//594014560	2e-25	-	-
WABM102716	Unused read	2B	68.6948	Contig90866	8e-32	TRIUR3_17018	3e-17	-	-	RLG_156088|RLG_Sumana_3B_058_I14-2|LTR/Gypsy|02.01.01.10.99|4565|Triticum	6.28e-22
WABM102717	Unused read	6A	55.9811	-	-	-	-	-	-	-	-
WABM102724	Unused read	2B	233.456	-	-	-	-	-	-	-	-
WABM102726	Unused read	2B	21.1249	-	-	-	-	-	-	-	-
WABM102727	Unused read	2B	260.575	-	-	-	-	-	-	-	-
WABM102728	Unused read	1A	21.2284	-	-	-	-	-	-	-	-
WABM102729	Unused read	4B	74.2982	-	-	-	-	-	-	-	-
WABM102730	Unused read	7B	72.4875	-	-	-	-	-	-	-	-
WABM102731	Unused read	7A	153.793	-	-	-	-	-	-	-	-
WABM102736	Unused read	7A	228.83	-	-	-	-	-	-	-	-
WABM102749	Unused read	7D	115.105	-	-	-	-	-	-	-	-
WABM102754	Unused read	1A	154.061	-	-	-	-	AK372797//1//106.72804532575//439756080	2e-14	-	-
WABM102756	Unused read	2D	6.10721	-	-	-	-	-	-	-	-
WABM102757	Unused read	3D	238.393	-	-	-	-	-	-	-	-
WABM102758	Unused read	6B	32.158	-	-	-	-	-	-	-	-
WABM102763	Unused read	1B	119.802	-	-	-	-	-	-	-	-
WABM102764	Unused read	7A	88.6251	Contig47655	7e-14	-	-	-	-	-	-
WABM102765	Unused read	1B	104.574	-	-	-	-	-	-	-	-
WABM102767	Unused read	1B	32.6986	-	-	-	-	-	-	-	-
WABM102770	Unused read	2A	6.55088	-	-	-	-	-	-	-	-
WABM102773	Unused read	5B	266.734	AEGTA01553	3e-24	TRIUR3_05331	5e-27	MLOC_65889.5//2//104.60339943345//571768960	5e-26	-	-
WABM102775	Unused read	1A	141.633	-	-	-	-	-	-	-	-
WABM102780	Unused read	7A	215.046	-	-	-	-	-	-	-	-
WABM102781	Unused read	4A	186.19	-	-	-	-	-	-	-	-
WABM102782	Unused read	4B	103.025	-	-	-	-	-	-	-	-
WABM102788	Unused read	7D	115.105	-	-	-	-	-	-	-	-
WABM102789	Unused read	1B	85.5149	-	-	-	-	-	-	-	-
WABM102794	Unused read	5B	71.9167	-	-	-	-	-	-	-	-
WABM102800	Unused read	1A	49.9561	-	-	-	-	-	-	-	-
WABM102801	Unused read	5A	204.698	AEGTA03235	8e-26	TRIUR3_32667	4e-22	-	-	RLX_155423|RLX_unnamedfam18_3B_136_B09-1|LTR|02.01.01.99|4565|Triticum	2.26e-21
WABM102805	Unused read	7B	93.4701	AEGTA12706	1e-09	TRIUR3_08999	2e-24	AK362022//2//7.790368272//9557920	4e-14	-	-
WABM102814	Unused read	1A	138.487	-	-	-	-	-	-	-	-
WABM102815	Unused read	1A	2.55829	-	-	-	-	-	-	-	-
WABM102816	Unused read	7A	157.369	-	-	-	-	-	-	-	-
WABM102819	Unused read	5A	7.63855	-	-	-	-	-	-	-	-
WABM102827	Unused read	5A	253.799	-	-	-	-	-	-	-	-
WABM102829	Unused read	2A	121.912	-	-	-	-	-	-	-	-
WABM102831	Unused read	2A	64.9983	-	-	-	-	-	-	-	-
WABM102834	Unused read	5A	298.722	-	-	-	-	-	-	-	-
WABM102835	Unused read	5B	128.284	AEGTA04647	5e-17	-	-	-	-	-	-
WABM102844	Unused read	6D	73.5553	-	-	-	-	-	-	-	-
WABM102848	Unused read	7A	191.562	-	-	-	-	-	-	-	-
WABM102853	Unused read	4A	29.2687	-	-	-	-	-	-	-	-
WABM102856	Unused read	3B	243.42	AEGTA25963	2e-27	TRIUR3_19342	1e-27	AK367773//1//48.3711048159//202940880	1e-08	-	-
WABM102859	Unused read	2B	233.456	-	-	-	-	-	-	RLG_157223|RLG_Daniela_3B_109_K13-1|LTR/Gypsy|02.01.01.10.99|4565|Triticum	2.92e-20
WABM102861	Unused read	2A	235.781	-	-	-	-	-	-	-	-
WABM102865	Unused read	5B	26.7335	-	-	-	-	-	-	-	-
WABM102866	Unused read	2D	255.101	-	-	-	-	-	-	-	-
WABM102873	Unused read	4B	127.286	-	-	-	-	-	-	-	-
WABM102877	Unused read	7B	162.149	Contig1030	8e-27	-	-	-	-	-	-
WABM102879	Unused read	4B	127.286	-	-	-	-	-	-	-	-
WABM102887	Unused read	6B	44.0458	-	-	-	-	-	-	-	-
WABM102896	Unused read	4B	127.286	-	-	-	-	-	-	-	-
WABM102897	Unused read	4A	181.801	-	-	-	-	-	-	-	-
WABM102900	Unused read	1A	9.07019	-	-	-	-	-	-	-	-
WABM102901	Unused read	1D	20.8064	-	-	-	-	-	-	-	-
WABM102903	Unused read	5A	162.275	-	-	-	-	-	-	-	-
WABM102907	Unused read	5B	177.702	-	-	-	-	-	-	-	-
WABM102909	Unused read	6D	108.132	-	-	-	-	-	-	-	-
WABM102914	Unused read	6A	106.96	-	-	-	-	-	-	-	-
WABM102915	Unused read	4A	70.3986	AEGTA27980	1e-17	TRIUR3_05201	1e-17	AK251401.1//1//47.87535410765//122686840	1e-16	-	-
WABM102916	Unused read	7B	162.149	Contig1030	3e-12	-	-	MLOC_53680.1//3//51.6288951841//322181760	1e-08	-	-
WABM102919	Unused read	2B	21.1249	-	-	-	-	-	-	-	-
WABM102920	Unused read	6B	19.1119	-	-	-	-	-	-	-	-
WABM102922	Unused read	1D	62.6181	-	-	-	-	-	-	DTC_158341|trep3026|DNA/En-Spm|02.05.01.04.99|4565|Triticum	1.34e-28
WABM102923	Unused read	6A	89.6338	-	-	-	-	-	-	-	-
WABM102924	Unused read	7A	178.961	-	-	-	-	-	-	-	-
WABM102925	Unused read	4A	29.0187	Contig38229	1e-12	-	-	MLOC_22791.1//4//54.3201133144//391368800	1e-16	-	-
WABM102926	Unused read	5D	59.7787	-	-	-	-	-	-	-	-
WABM102927	Unused read	5B	207.009	-	-	-	-	-	-	-	-
WABM102930	Unused read	5B	128.284	-	-	-	-	-	-	-	-
WABM102933	Unused read	3B	98.5846	-	-	-	-	-	-	-	-
WABM102935	Unused read	7B	233.693	-	-	-	-	-	-	-	-
WABM102937	Unused read	1D	101.263	Contig101146	3e-19	TRIUR3_20671	2e-19	MLOC_6853.3//6//48.61898016995//46951360	7e-13	-	-
WABM102939	Unused read	6A	69.4941	-	-	-	-	-	-	-	-
WABM102942	Unused read	1B	102.766	-	-	-	-	-	-	-	-
WABM102944	Unused read	3A	195.185	-	-	-	-	-	-	-	-
WABM102945	Unused read	2D	255.101	AEGTA12725	4e-10	TRIUR3_13462	8e-13	-	-	-	-
WABM102948	Unused read	2A	236.545	-	-	-	-	-	-	-	-
WABM102952	Unused read	5A	161.006	-	-	-	-	-	-	-	-
WABM102953	Unused read	5A	158.743	-	-	-	-	-	-	-	-
WABM102955	Unused read	5B	99.3535	-	-	-	-	-	-	-	-
WABM102957	Unused read	1B	119.802	-	-	-	-	-	-	-	-
WABM102958	Unused read	5A	80.9433	-	-	TRIUR3_20238	2e-20	-	-	-	-
WABM102975	Unused read	5A	204.698	-	-	-	-	-	-	-	-
WABM102976	Unused read	1D	1.57115	-	-	-	-	-	-	-	-
WABM102977	Unused read	6A	14.1879	AEGTA22929	1e-15	-	-	-	-	-	-
WABM102979	Unused read	4A	32.4468	AEGTA16574	3e-25	TRIUR3_28136	2e-25	MLOC_58864.1//1//4.9575070822//4054800	3e-23	-	-
WABM102980	Unused read	5B	150.035	-	-	-	-	-	-	-	-
WABM102981	Unused read	6D	0	-	-	-	-	-	-	-	-
WABM102982	Unused read	3A	118.489	-	-	-	-	-	-	-	-
WABM102990	Unused read	2D	225.195	-	-	-	-	-	-	-	-
WABM102991	Unused read	2A	133.538	-	-	-	-	-	-	-	-
WABM102992	Unused read	2A	137.228	-	-	-	-	-	-	-	-
WABM102996	Unused read	1D	20.8064	-	-	-	-	-	-	-	-
WABM103000	Unused read	1B	142.377	-	-	-	-	-	-	-	-
WABM103001	Unused read	6A	170.095	-	-	-	-	-	-	-	-
WABM103002	Unused read	6A	12.1518	AEGTA23704	1e-17	TRIUR3_03520	1e-16	-	-	-	-
WABM103003	Unused read	5B	143.527	AEGTA21246	3e-26	TRIUR3_00797	9e-06	-	-	-	-
WABM103006	Unused read	2A	121.912	-	-	-	-	-	-	-	-
WABM103007	Unused read	2D	255.101	AEGTA12681	3e-19	TRIUR3_13462	7e-20	-	-	-	-
WABM103009	Unused read	1A	20.7283	-	-	-	-	-	-	-	-
WABM103019	Unused read	2A	64.2407	-	-	-	-	-	-	-	-
WABM103020	Unused read	5A	272.134	-	-	-	-	-	-	-	-
WABM103021	Unused read	4A	68.3356	-	-	-	-	-	-	-	-
WABM103022	Unused read	4A	178.194	-	-	-	-	-	-	-	-
WABM103023	Unused read	3B	193.582	-	-	-	-	-	-	-	-
WABM103025	Unused read	5B	177.965	AEGTA23708	6e-16	-	-	-	-	-	-
WABM103028	Unused read	5A	43.8532	-	-	-	-	-	-	-	-
WABM103031	Unused read	1B	104.312	-	-	-	-	-	-	-	-
WABM103036	Unused read	1A	55.6304	-	-	-	-	-	-	-	-
WABM103038	Unused read	7B	234.963	-	-	-	-	-	-	-	-
WABM103041	Unused read	7B	12.5141	-	-	-	-	-	-	-	-
WABM103044	Unused read	5A	49.6094	-	-	-	-	-	-	-	-
WABM103045	Unused read	5B	116.165	-	-	-	-	-	-	-	-
WABM103053	Unused read	5B	116.165	-	-	-	-	MLOC_38418.1//7//70.1841359773//217261640	4e-16	-	-
WABM103054	Unused read	3D	46.5146	-	-	-	-	-	-	-	-
WABM103055	Unused read	3B	193.582	Contig17602	8e-14	-	-	-	-	-	-
WABM103057	Unused read	7A	54.9747	-	-	-	-	-	-	-	-
WABM103064	Unused read	2D	37.8111	Contig3251	2e-15	-	-	-	-	DTX_159048|trep4324|DNA|02.05.01|4565|Triticum	7.67e-27
WABM103065	Unused read	1B	119.802	-	-	-	-	-	-	-	-
WABM103068	Unused read	1A	20.7283	-	-	-	-	-	-	-	-
WABM103069	Unused read	7A	22.3147	AEGTA18802	3e-44	TRIUR3_29911	4e-36	MLOC_5540.1//5//138.9583333333//517375120	5e-33	-	-
WABM103071	Unused read	3B	54.548	AEGTA18555	3e-13	TRIUR3_04663	3e-37	MLOC_70235.2//3//14.6512039660062//12396280	2e-13	-	-
WABM103081	Unused read	4A	189.885	-	-	TRIUR3_29094	4e-21	-	-	-	-
WABM103086	Unused read	5A	7.8898	-	-	-	-	-	-	-	-
WABM103096	Unused read	4B	71.9745	-	-	-	-	-	-	-	-
WABM103099	Unused read	6B	14.4694	-	-	-	-	-	-	-	-
WABM103101	Unused read	6B	14.4694	-	-	-	-	-	-	-	-
WABM103102	Unused read	2B	260.575	-	-	-	-	-	-	-	-
WABM103103	Unused read	7D	107.474	-	-	-	-	-	-	-	-
WABM103104	Unused read	4B	74.2982	-	-	-	-	-	-	-	-
WABM103105	Unused read	1A	20.2233	-	-	-	-	-	-	-	-
WABM103107	Unused read	6A	112.98	-	-	-	-	-	-	-	-
WABM103108	Unused read	4A	68.3356	-	-	-	-	-	-	-	-
WABM103110	Unused read	2A	238.879	-	-	-	-	-	-	-	-
WABM103111	Unused read	6B	32.158	-	-	-	-	-	-	-	-
WABM103113	Unused read	1B	180.806	-	-	-	-	-	-	-	-
WABM103115	Unused read	1A	21.2284	-	-	-	-	MLOC_59962.1//5//12.0138888889//7405280	5e-13	-	-
WABM103117	Unused read	3A	109.53	-	-	-	-	-	-	-	-
WABM103119	Unused read	1A	234.665	-	-	-	-	-	-	-	-
WABM103120	Unused read	4A	181.801	-	-	-	-	-	-	-	-
WABM103124	Unused read	3D	160.031	-	-	-	-	-	-	-	-
WABM103133	Unused read	3D	46.5146	-	-	-	-	-	-	-	-
WABM103137	Unused read	5A	212.545	-	-	-	-	-	-	-	-
WABM103138	Unused read	5B	39.5308	-	-	-	-	-	-	-	-
WABM103140	Unused read	7B	145.236	-	-	-	-	-	-	-	-
WABM103144	Unused read	1B	66.8994	-	-	-	-	-	-	-	-
WABM103145	Unused read	7D	151.661	-	-	-	-	-	-	-	-
WABM103150	Unused read	4B	64.0119	-	-	-	-	-	-	-	-
WABM103151	Unused read	2D	272.181	-	-	-	-	-	-	-	-
WABM103156	Unused read	5A	94.8897	AEGTA10234	2e-22	TRIUR3_20175	3e-24	-	-	-	-
WABM103157	Unused read	1B	240.218	AEGTA17562	3e-06	-	-	-	-	-	-
WABM103160	Unused read	1B	142.377	-	-	-	-	-	-	-	-
WABM103161	Unused read	2D	244.091	-	-	-	-	-	-	-	-
WABM103163	Unused read	7D	151.661	-	-	-	-	-	-	-	-
WABM103165	Unused read	3A	1.84178	-	-	-	-	-	-	-	-
WABM103174	Unused read	7B	195.457	-	-	-	-	-	-	-	-
WABM103175	Unused read	6A	91.4161	-	-	-	-	-	-	-	-
WABM103176	Unused read	7B	122.756	-	-	-	-	-	-	-	-
WABM103180	Unused read	1B	85.2662	-	-	-	-	-	-	-	-
WABM103182	Unused read	1B	142.377	-	-	-	-	-	-	-	-
WABM103183	Unused read	5B	99.3535	-	-	-	-	-	-	-	-
WABM103184	Unused read	2B	41.3871	Contig2070	4e-16	-	-	-	-	-	-
WABM103185	Unused read	3B	297.293	-	-	-	-	-	-	-	-
WABM103192	Unused read	1B	206.228	-	-	-	-	-	-	-	-
WABM103195	Unused read	6B	31.908	-	-	-	-	-	-	-	-
WABM103203	Unused read	2D	6.10721	-	-	-	-	-	-	-	-
WABM103205	Unused read	2B	260.575	-	-	-	-	-	-	-	-
WABM103212	Unused read	7A	27.7346	-	-	-	-	-	-	-	-
WABM103215	Unused read	4B	24.242	-	-	-	-	-	-	-	-
WABM103217	Unused read	3B	297.293	-	-	-	-	-	-	-	-
WABM103223	Unused read	3D	1.02704	-	-	-	-	-	-	-	-
WABM103226	Unused read	5B	65.2356	-	-	-	-	-	-	-	-
WABM103227	Unused read	5D	21.1144	-	-	-	-	-	-	-	-
WABM103235	Unused read	3B	297.293	-	-	-	-	-	-	-	-
WABM103236	Unused read	4B	127.286	-	-	-	-	-	-	-	-
WABM103237	Unused read	3B	98.5846	-	-	-	-	-	-	-	-
WABM103239	Unused read	3B	277.894	-	-	-	-	-	-	-	-
WABM103241	Unused read	2D	113.618	-	-	-	-	-	-	-	-
WABM103244	Unused read	2B	97.1224	-	-	-	-	-	-	-	-
WABM103250	Unused read	7B	126.403	-	-	-	-	-	-	-	-
WABM103251	Unused read	5A	94.8897	-	-	-	-	-	-	-	-
WABM103253	Unused read	3B	46.3906	-	-	-	-	-	-	-	-
WABM103254	Unused read	7A	27.7346	-	-	-	-	-	-	-	-
WABM103255	Unused read	7A	215.551	-	-	-	-	-	-	-	-
WABM103261	Unused read	2A	137.992	-	-	-	-	-	-	-	-
WABM103262	Unused read	4A	183.314	-	-	-	-	-	-	-	-
WABM103268	Unused read	2B	96.3564	-	-	-	-	-	-	-	-
WABM103273	Unused read	5D	21.1144	-	-	-	-	-	-	-	-
WABM103279	Unused read	1B	22.5671	AEGTA43406	2e-22	TRIUR3_14808	1e-15	-	-	-	-
WABM103280	Unused read	3A	27.2277	-	-	-	-	-	-	-	-
WABM103283	Unused read	5D	21.1144	-	-	-	-	-	-	-	-
WABM103286	Unused read	3A	85.0935	-	-	-	-	-	-	-	-
WABM103287	Unused read	2A	135.169	-	-	-	-	-	-	-	-
WABM103289	Unused read	5A	43.8532	-	-	-	-	-	-	-	-
WABM103291	Unused read	6A	89.6338	-	-	-	-	-	-	-	-
WABM103292	Unused read	2A	43.0752	-	-	TRIUR3_24541	6e-08	-	-	-	-
WABM103297	Unused read	7B	145.484	-	-	-	-	-	-	-	-
WABM103304	Unused read	3B	39.0434	-	-	-	-	-	-	-	-
WABM103306	Unused read	1D	20.8064	-	-	TRIUR3_15661	2e-18	-	-	-	-
WABM103308	Unused read	1D	101.263	-	-	-	-	-	-	-	-
WABM103309	Unused read	2B	68.6948	AEGTA00271	3e-06	TRIUR3_12029	1e-10	-	-	-	-
WABM103314	Unused read	7D	107.474	AEGTA02609	2e-16	TRIUR3_24278	3e-11	-	-	-	-
WABM103315	Unused read	6A	106.96	-	-	-	-	-	-	-	-
WABM103317	Unused read	3D	46.5146	-	-	-	-	-	-	-	-
WABM103320	Unused read	4B	24.242	-	-	-	-	-	-	-	-
WABM103325	Unused read	3B	302.582	-	-	-	-	-	-	-	-
WABM103330	Unused read	4A	153.085	-	-	-	-	-	-	-	-
WABM103331	Unused read	2B	70.2012	-	-	-	-	-	-	-	-
WABM103333	Unused read	5A	225.79	AEGTA42908	3e-24	TRIUR3_16639	4e-35	-	-	-	-
WABM103336	Unused read	4A	28.0161	-	-	-	-	-	-	-	-
WABM103338	Unused read	6A	91.4161	-	-	-	-	-	-	RLC_156756|RLC_TAR2_3B_028_J09-1|LTR/Copia|02.01.01.05.99|4565|Triticum	3.59e-20
WABM103340	Unused read	1B	143.392	-	-	-	-	-	-	-	-
WABM103341	Unused read	4B	71.9745	-	-	-	-	-	-	-	-
WABM103342	Unused read	7A	153.793	-	-	-	-	-	-	-	-
WABM103343	Unused read	3B	98.5846	Contig94451	6e-09	-	-	-	-	-	-
WABM103346	Unused read	4B	82.9069	-	-	-	-	-	-	-	-
WABM103351	Unused read	4A	181.801	-	-	-	-	-	-	-	-
WABM103353	Unused read	3B	243.42	-	-	-	-	-	-	-	-
WABM103355	Unused read	5A	298.722	-	-	-	-	-	-	-	-
WABM103358	Unused read	2B	41.3871	Contig2070	1e-11	-	-	-	-	-	-
WABM103359	Unused read	2B	96.8565	-	-	-	-	-	-	-	-
WABM103361	Unused read	2D	225.195	-	-	-	-	-	-	-	-
WABM103363	Unused read	2A	2.32326	-	-	-	-	-	-	-	-
WABM103364	Unused read	2B	70.2012	-	-	-	-	-	-	-	-
WABM103365	Unused read	5B	39.5308	-	-	-	-	-	-	-	-
WABM103368	Unused read	5B	155.415	-	-	-	-	-	-	-	-
WABM103372	Unused read	5A	298.722	-	-	-	-	-	-	-	-
WABM103376	Unused read	3A	198.219	-	-	-	-	-	-	-	-
WABM103377	Unused read	1A	55.6304	-	-	-	-	-	-	-	-
WABM103378	Unused read	1B	231.018	-	-	-	-	-	-	-	-
WABM103379	Unused read	1B	231.018	-	-	-	-	-	-	-	-
WABM103381	Unused read	5A	212.545	AEGTA08112	9e-38	TRIUR3_08972	7e-38	MLOC_63002.1//1//70.2549575071//377588680	2e-36	-	-
WABM103385	Unused read	6A	14.1879	-	-	-	-	-	-	-	-
WABM103386	Unused read	2D	243.842	-	-	-	-	-	-	-	-
WABM103388	Unused read	1B	188.819	-	-	-	-	-	-	-	-
WABM103390	Unused read	7B	234.963	-	-	-	-	-	-	-	-
WABM103391	Unused read	5B	207.009	-	-	-	-	-	-	-	-
WABM103395	Unused read	6B	43.292	-	-	-	-	-	-	-	-
WABM103397	Unused read	1B	119.802	-	-	-	-	-	-	-	-
WABM103403	Unused read	5B	183.669	-	-	-	-	-	-	-	-
WABM103405	Unused read	1B	180.806	-	-	-	-	-	-	-	-
WABM103408	Unused read	6A	91.4161	Contig50539	3e-44	-	-	-	-	-	-
WABM103409	Unused read	4B	24.242	-	-	-	-	-	-	-	-
WABM103413	Unused read	7B	160.872	-	-	-	-	-	-	-	-
WABM103417	Unused read	6B	14.7194	-	-	-	-	-	-	-	-
WABM103422	Unused read	4A	176.685	-	-	-	-	-	-	-	-
WABM103423	Unused read	6A	76.9443	-	-	-	-	-	-	-	-
WABM103425	Unused read	2B	233.456	-	-	-	-	-	-	-	-
WABM103427	Unused read	1A	195.165	-	-	-	-	-	-	-	-
WABM103428	Unused read	7B	126.403	-	-	-	-	-	-	-	-
WABM103431	Unused read	5A	80.9433	-	-	-	-	-	-	-	-
WABM103438	Unused read	3B	69.4675	-	-	-	-	-	-	-	-
WABM103439	Unused read	5B	228.235	AEGTA06594	9e-38	TRIUR3_16223	3e-36	MLOC_55033.1//7//20.821529745//22661000	2e-36	-	-
WABM103440	Unused read	6D	0	-	-	-	-	-	-	-	-
WABM103449	Unused read	5B	128.284	AEGTA04647	5e-17	TRIUR3_13626	4e-16	-	-	-	-
WABM103450	Unused read	1B	12.4721	-	-	-	-	-	-	-	-
WABM103454	Unused read	7A	8.41854	AEGTA01742	7e-21	TRIUR3_02759	2e-21	-	-	-	-
WABM103455	Unused read	5A	146.699	-	-	-	-	-	-	-	-
WABM103461	Unused read	4A	68.3356	-	-	-	-	-	-	-	-
WABM103466	Unused read	2B	97.1224	-	-	-	-	-	-	-	-
WABM103467	Unused read	2D	118.415	AEGTA25029	9e-39	TRIUR3_25118	7e-26	MLOC_6053.1//2//50.70821529745//74898480	8e-31	-	-
WABM103468	Unused read	7B	12.5141	AEGTA03908	9e-19	TRIUR3_06705	5e-08	MLOC_78491.4//7//1.4872521246//5010840	5e-07	-	-
WABM103473	Unused read	2D	255.101	AEGTA12725	1e-18	TRIUR3_13461	4e-17	-	-	-	-
WABM103476	Unused read	2B	88.1096	-	-	-	-	-	-	-	-
WABM103477	Unused read	1B	194.537	-	-	-	-	-	-	-	-
WABM103482	Unused read	6D	188.227	-	-	-	-	-	-	-	-
WABM103485	Unused read	2A	135.169	-	-	-	-	-	-	-	-
WABM103487	Unused read	2A	121.912	-	-	-	-	-	-	-	-
WABM103492	Unused read	1D	62.6181	-	-	-	-	-	-	-	-
WABM103494	Unused read	4A	70.3986	AEGTA07504	2e-13	TRIUR3_05202	8e-18	-	-	-	-
WABM103495	Unused read	4B	64.0119	-	-	-	-	-	-	-	-
WABM103499	Unused read	5B	207.009	-	-	-	-	-	-	-	-
WABM103503	Unused read	5B	99.856	-	-	-	-	-	-	-	-
WABM103507	Unused read	6A	172.857	-	-	-	-	-	-	-	-
WABM103509	Unused read	6B	18.6107	-	-	-	-	-	-	-	-
WABM103513	Unused read	1B	22.5671	AEGTA43406	9e-19	TRIUR3_14808	3e-25	MLOC_10425.2//2//5.84277620395//7125040	5e-13	-	-
WABM103515	Unused read	1D	43.717	-	-	-	-	-	-	-	-
WABM103516	Unused read	3A	133.65	-	-	-	-	-	-	-	-
WABM103517	Unused read	2B	233.456	-	-	TRIUR3_24481	1e-34	-	-	-	-
WABM103519	Unused read	3B	161.136	-	-	-	-	-	-	-	-
WABM103520	Unused read	1B	52.1181	-	-	-	-	-	-	-	-
WABM103524	Unused read	4A	181.801	-	-	-	-	-	-	-	-
WABM103526	Unused read	7B	110.363	Contig24632	9e-20	-	-	-	-	-	-
WABM103529	Unused read	7B	119.659	-	-	-	-	-	-	-	-
WABM103531	Unused read	6A	69.4941	-	-	-	-	-	-	-	-
WABM103534	Unused read	1D	39.3989	-	-	-	-	-	-	-	-
WABM103535	Unused read	4B	47.5674	-	-	-	-	-	-	-	-
WABM103537	Unused read	7A	27.7346	-	-	-	-	-	-	-	-
WABM103540	Unused read	2A	202.58	-	-	-	-	-	-	-	-
WABM103545	Unused read	1A	141.633	-	-	-	-	-	-	-	-
WABM103547	Unused read	7A	48.2611	-	-	-	-	-	-	-	-
WABM103550	Unused read	4A	97.8477	AEGTA24881	2e-08	TRIUR3_30982	1e-14	-	-	-	-
WABM103551	Unused read	3B	20.855	AEGTA16070	4e-16	TRIUR3_34254	1e-15	MLOC_55821.1//3//1.6288951841//1757080	6e-19	-	-
WABM103554	Unused read	1A	154.061	-	-	-	-	-	-	-	-
WABM103558	Unused read	6B	147.125	-	-	-	-	-	-	-	-
WABM103562	Unused read	3B	245.936	-	-	-	-	-	-	-	-
WABM103563	Unused read	7D	151.661	-	-	-	-	-	-	-	-
WABM103565	Unused read	4B	26.5753	-	-	-	-	-	-	-	-
WABM103567	Unused read	5A	86.5263	-	-	-	-	-	-	-	-
WABM103568	Unused read	1B	240.218	-	-	-	-	-	-	-	-
WABM103572	Unused read	2A	2.32326	-	-	-	-	-	-	-	-
WABM103576	Unused read	1D	68.1347	-	-	-	-	-	-	-	-
WABM103579	Unused read	1A	200.195	-	-	-	-	-	-	-	-
WABM103580	Unused read	3A	170.141	-	-	-	-	-	-	-	-
WABM103583	Unused read	2A	43.0752	-	-	-	-	-	-	-	-
WABM103584	Unused read	5B	176.114	-	-	-	-	-	-	-	-
WABM103586	Unused read	7D	92.9928	-	-	-	-	-	-	-	-
WABM103592	Unused read	3B	40.3082	-	-	-	-	-	-	-	-
WABM103594	Unused read	6B	19.1119	-	-	-	-	-	-	-	-
WABM103604	Unused read	4A	184.41	-	-	-	-	-	-	-	-
WABM103606	Unused read	7A	153.793	-	-	-	-	-	-	-	-
WABM103607	Unused read	5B	192.063	-	-	-	-	-	-	-	-
WABM103608	Unused read	2B	68.6948	AEGTA00271	3e-07	-	-	-	-	-	-
WABM103610	Unused read	1A	77.433	-	-	-	-	-	-	-	-
WABM103611	Unused read	3B	46.3906	-	-	-	-	-	-	-	-
WABM103618	Unused read	2A	8.88411	AEGTA19739	1e-17	TRIUR3_24076	4e-15	-	-	-	-
WABM103621	Unused read	2B	87.6109	-	-	-	-	-	-	-	-
WABM103622	Unused read	5B	178.214	-	-	-	-	-	-	-	-
WABM103624	Unused read	7B	126.403	-	-	-	-	-	-	-	-
WABM103625	Unused read	7B	234.963	-	-	-	-	-	-	-	-
WABM103627	Unused read	1D	1.57115	-	-	-	-	-	-	-	-
WABM103633	Unused read	5B	48.1991	-	-	-	-	-	-	-	-
WABM103641	Unused read	2A	135.169	-	-	-	-	-	-	-	-
WABM103643	Unused read	3D	33.9026	AEGTA13178	1e-22	TRIUR3_27537	5e-21	-	-	-	-
WABM103649	Unused read	3A	198.219	-	-	-	-	-	-	-	-
WABM103650	Unused read	7A	210.001	-	-	-	-	-	-	-	-
WABM103651	Unused read	4B	71.9745	AEGTA28893	1e-10	TRIUR3_16548	2e-14	AK357861//5//44.2361111111//158236400	2e-12	-	-
WABM103652	Unused read	4A	97.8477	-	-	-	-	-	-	-	-
WABM103654	Unused read	3D	158.248	-	-	-	-	-	-	-	-
WABM103657	Unused read	7A	79.1791	-	-	-	-	-	-	-	-
WABM103658	Unused read	5B	310.93	Contig117365	5e-29	TRIUR3_17635	4e-29	AK370645//1//116.57223796035//445251760	5e-14	-	-
WABM103663	Unused read	7B	195.457	-	-	-	-	-	-	-	-
WABM103666	Unused read	2D	113.618	-	-	-	-	-	-	-	-
WABM103667	Unused read	5B	258.579	-	-	-	-	-	-	-	-
WABM103668	Unused read	1D	38.8976	-	-	-	-	-	-	-	-
WABM103680	Unused read	7B	74.8099	-	-	-	-	-	-	-	-
WABM103689	Unused read	2B	88.1096	-	-	-	-	-	-	-	-
WABM103694	Unused read	3A	214.433	-	-	-	-	-	-	-	-
WABM103697	Unused read	3B	297.293	-	-	-	-	-	-	-	-
WABM103698	Unused read	5A	298.722	AEGTA16215	1e-12	-	-	-	-	-	-
WABM103701	Unused read	3D	46.5146	-	-	-	-	-	-	-	-
WABM103702	Unused read	2D	37.3035	-	-	-	-	-	-	-	-
WABM103703	Unused read	2A	135.169	-	-	-	-	-	-	-	-
WABM103705	Unused read	2D	37.8111	-	-	-	-	-	-	-	-
WABM103710	Unused read	6A	68.9891	-	-	-	-	-	-	-	-
WABM103711	Unused read	3A	1.84178	-	-	-	-	-	-	-	-
WABM103712	Unused read	4A	94.9498	-	-	-	-	-	-	-	-
WABM103721	Unused read	3B	264.109	-	-	-	-	-	-	-	-
WABM103722	Unused read	2B	233.456	-	-	-	-	-	-	-	-
WABM103723	Unused read	5B	183.669	-	-	-	-	-	-	-	-
WABM103724	Unused read	1A	1.02724	-	-	-	-	-	-	-	-
WABM103728	Unused read	5A	88.8331	-	-	-	-	-	-	-	-
WABM103732	Unused read	5D	291.433	-	-	-	-	-	-	-	-
WABM103733	Unused read	1B	143.392	AEGTA09697	2e-21	TRIUR3_16195	2e-21	MLOC_67136.1//1//72.3441926346//386410040	1e-21	-	-
WABM103734	Unused read	7A	210.001	-	-	-	-	-	-	-	-
WABM103736	Unused read	2B	88.1096	-	-	TRIUR3_03812	2e-07	-	-	-	-
WABM103739	Unused read	3B	243.92	AEGTA00649	3e-25	TRIUR3_04334	5e-15	-	-	-	-
WABM103741	Unused read	6A	150.908	-	-	-	-	-	-	-	-
WABM103742	Unused read	5A	298.722	-	-	-	-	-	-	-	-
WABM103743	Unused read	5B	215.649	-	-	-	-	MLOC_74780.1//5//151.3888888889//532948280	2e-12	-	-
WABM103745	Unused read	4B	83.4184	-	-	-	-	-	-	-	-
WABM103747	Unused read	2D	96.9128	-	-	-	-	-	-	-	-
WABM103749	Unused read	2B	96.8565	-	-	-	-	-	-	-	-
WABM103752	Unused read	2D	37.8111	AEGTA15039	3e-19	TRIUR3_08660	2e-19	-	-	-	-
WABM103753	Unused read	1B	43.5269	AEGTA42560	1e-23	TRIUR3_15704	2e-25	-	-	-	-
WABM103754	Unused read	3D	137.393	-	-	-	-	-	-	-	-
WABM103758	Unused read	2B	254.91	-	-	-	-	-	-	-	-
WABM103759	Unused read	6B	24.0698	-	-	-	-	-	-	-	-
WABM103761	Unused read	2D	6.10721	-	-	-	-	-	-	-	-
WABM103763	Unused read	2B	96.3564	-	-	-	-	-	-	-	-
WABM103764	Unused read	2B	228.433	AEGTA17254	1e-11	-	-	-	-	-	-
WABM103774	Unused read	7A	8.41854	AEGTA09248	5e-17	TRIUR3_07284	5e-15	-	-	-	-
WABM103775	Unused read	4A	176.94	-	-	-	-	-	-	-	-
WABM103776	Unused read	5B	39.5308	-	-	-	-	-	-	-	-
WABM103777	Unused read	7A	215.046	-	-	-	-	-	-	-	-
WABM103778	Unused read	2B	88.1096	-	-	-	-	-	-	-	-
WABM103779	Unused read	4A	160.162	-	-	-	-	-	-	-	-
WABM103783	Unused read	5B	48.9567	-	-	-	-	-	-	-	-
WABM103792	Unused read	3B	243.42	-	-	-	-	-	-	-	-
WABM103794	Unused read	5A	80.9433	-	-	-	-	-	-	-	-
WABM103795	Unused read	5A	272.134	-	-	-	-	-	-	-	-
WABM103797	Unused read	5A	17.484	-	-	-	-	-	-	-	-
WABM103798	Unused read	5B	65.2356	-	-	-	-	-	-	-	-
WABM103799	Unused read	5B	207.009	AEGTA26033	6e-28	TRIUR3_13990	5e-28	MLOC_37035.1//5//126.128472222225//500865760	4e-28	-	-
WABM103812	Unused read	2B	184.942	-	-	-	-	-	-	-	-
WABM103813	Unused read	5A	7.8898	-	-	-	-	-	-	-	-
WABM103822	Unused read	1B	203.923	-	-	-	-	-	-	-	-
WABM103824	Unused read	4A	161.922	-	-	-	-	-	-	-	-
WABM103826	Unused read	1B	66.8994	-	-	-	-	-	-	-	-
WABM103839	Unused read	5D	291.433	-	-	-	-	-	-	-	-
WABM103840	Unused read	5B	188.901	-	-	-	-	-	-	-	-
WABM103841	Unused read	3A	118.489	-	-	-	-	-	-	-	-
WABM103843	Unused read	3B	222.501	AEGTA04161	4e-36	TRIUR3_11315	1e-14	MLOC_63061.1//7//110.835694051//565535480	8e-17	-	-
WABM103846	Unused read	6A	76.9443	-	-	-	-	-	-	-	-
WABM103849	Unused read	5B	285.41	-	-	-	-	-	-	-	-
WABM103853	Unused read	5A	272.134	-	-	-	-	-	-	-	-
WABM103854	Unused read	7A	54.9747	-	-	-	-	-	-	-	-
WABM103855	Unused read	5B	222.32	-	-	-	-	-	-	-	-
WABM103859	Unused read	5A	160.004	-	-	-	-	-	-	-	-
WABM103865	Unused read	5B	201.896	-	-	-	-	-	-	-	-
WABM103868	Unused read	2D	116.142	-	-	-	-	-	-	-	-
WABM103870	Unused read	3D	33.9026	-	-	-	-	-	-	-	-
WABM103871	Unused read	7B	228.183	-	-	-	-	-	-	-	-
WABM103873	Unused read	6A	174.388	AEGTA12052	3e-32	TRIUR3_22189	3e-31	MLOC_73029.1//2//46.388101983//60908800	2e-32	-	-
WABM103883	Unused read	4A	124.617	-	-	-	-	-	-	-	-
WABM103891	Unused read	2B	70.2012	-	-	-	-	-	-	-	-
WABM103893	Unused read	5B	101.611	-	-	-	-	-	-	-	-
WABM103895	Unused read	7A	48.2611	-	-	-	-	-	-	-	-
WABM103896	Unused read	3B	302.582	-	-	-	-	-	-	-	-
WABM103899	Unused read	7A	8.16979	-	-	-	-	-	-	-	-
WABM103900	Unused read	7B	122.756	AEGTA01212	7e-13	TRIUR3_03334	7e-12	-	-	-	-
WABM103901	Unused read	1A	21.2284	-	-	-	-	-	-	-	-
WABM103904	Unused read	2B	70.4537	-	-	-	-	-	-	-	-
WABM103905	Unused read	2B	32.3208	-	-	-	-	-	-	-	-
WABM103911	Unused read	5B	101.611	-	-	-	-	-	-	-	-
WABM103915	Unused read	5B	138.317	-	-	-	-	-	-	-	-
WABM103924	Unused read	5B	7.77612	AEGTA31696	1e-12	-	-	-	-	-	-
WABM103928	Unused read	1D	39.3989	-	-	-	-	-	-	-	-
WABM103929	Unused read	6A	56.7311	-	-	-	-	-	-	-	-
WABM103930	Unused read	7D	115.105	-	-	-	-	-	-	-	-
WABM103936	Unused read	7A	22.8147	-	-	-	-	-	-	-	-
WABM103937	Unused read	4A	44.9817	-	-	-	-	-	-	-	-
WABM103942	Unused read	3D	158.248	-	-	-	-	-	-	-	-
WABM103943	Unused read	2A	236.545	-	-	-	-	-	-	-	-
WABM103949	Unused read	5B	143.527	-	-	-	-	-	-	-	-
WABM103950	Unused read	6D	0.248752	-	-	-	-	-	-	-	-
WABM103951	Unused read	3D	46.5146	AEGTA29358	9e-25	TRIUR3_03169	1e-27	-	-	-	-
WABM103952	Unused read	5A	0.529105	AEGTA22809	8e-13	-	-	-	-	XXX_157576|trep107|Other/Simple|01.02.99|4565|Triticum	1.06e-14
WABM103958	Unused read	5B	177.965	AEGTA23708	6e-16	-	-	-	-	-	-
WABM103965	Unused read	3A	118.489	-	-	-	-	-	-	-	-
WABM103967	Unused read	7A	103.292	-	-	-	-	-	-	-	-
WABM103972	Unused read	5B	285.41	-	-	-	-	-	-	-	-
WABM103973	Unused read	6A	25.1986	-	-	-	-	-	-	-	-
WABM103975	Unused read	2B	21.1249	AEGTA20752	3e-19	TRIUR3_09187	1e-17	MLOC_44743.2//2//2.2662889518//3660480	6e-20	-	-
WABM103977	Unused read	2A	235.531	-	-	-	-	-	-	-	-
WABM103978	Unused read	1B	155.998	-	-	-	-	-	-	-	-
WABM103981	Unused read	1B	124.041	-	-	-	-	-	-	-	-
WABM103983	Unused read	2D	6.10721	-	-	-	-	-	-	-	-
WABM103984	Unused read	2A	43.0752	-	-	-	-	-	-	-	-
WABM103988	Unused read	2D	30.682	AEGTA19740	5e-36	TRIUR3_11746	4e-36	MLOC_12653.2//2//5.3824362606//6066080	2e-13	-	-
WABM103991	Unused read	1B	231.018	-	-	-	-	-	-	-	-
WABM103995	Unused read	5D	21.1144	-	-	-	-	-	-	-	-
WABM103999	Unused read	2B	260.575	-	-	-	-	-	-	-	-
WABM104000	Unused read	2B	32.3208	Contig112016	8e-08	-	-	-	-	-	-
WABM104010	Unused read	5B	138.317	-	-	-	-	-	-	-	-
WABM104013	Unused read	7A	8.16979	-	-	-	-	-	-	-	-
WABM104015	Unused read	3D	33.9026	-	-	-	-	-	-	-	-
WABM104016	Unused read	2D	115.377	-	-	TRIUR3_18695	9e-12	-	-	-	-
WABM104019	Unused read	4A	70.3986	AEGTA07504	2e-13	TRIUR3_05202	8e-18	-	-	-	-
WABM104025	Unused read	1A	234.665	-	-	-	-	-	-	-	-
WABM104026	Unused read	4A	181.801	-	-	-	-	-	-	-	-
WABM104031	Unused read	6A	25.1986	-	-	-	-	-	-	-	-
WABM104035	Unused read	2D	243.842	AEGTA29550	1e-24	TRIUR3_24593	4e-23	AK375993//2//146.45892351275//620783680	3e-24	-	-
WABM104036	Unused read	1B	67.4019	-	-	-	-	-	-	-	-
WABM104037	Unused read	5B	178.214	-	-	-	-	-	-	-	-
WABM104041	Unused read	6A	170.852	-	-	-	-	-	-	-	-
WABM104043	Unused read	5B	207.009	-	-	-	-	-	-	-	-
WABM104045	Unused read	3A	118.489	-	-	-	-	-	-	-	-
WABM104047	Unused read	6A	14.1879	-	-	-	-	-	-	-	-
WABM104048	Unused read	1A	21.2284	-	-	-	-	-	-	-	-
WABM104052	Unused read	4B	24.242	-	-	-	-	-	-	DTC_156971|DTC_Clifford_3B_096_N15-2|DNA/En-Spm|02.05.01.04.99|4565|Triticum	2.82e-11
WABM104053	Unused read	1D	43.4682	-	-	-	-	-	-	-	-
WABM104054	Unused read	1B	180.806	-	-	-	-	-	-	-	-
WABM104060	Unused read	3B	245.178	-	-	-	-	MLOC_12547.2//3//139.164305949//543092720	1e-08	-	-
WABM104070	Unused read	1A	9.07019	-	-	-	-	-	-	-	-
WABM104080	Unused read	3A	223.741	-	-	-	-	-	-	-	-
WABM104081	Unused read	4A	94.9498	-	-	-	-	-	-	-	-
WABM104084	Unused read	4A	127.212	-	-	-	-	-	-	-	-
WABM104089	Unused read	4A	44.9817	-	-	-	-	-	-	-	-
WABM104095	Unused read	4B	74.2982	-	-	-	-	-	-	-	-
WABM104096	Unused read	5D	21.1144	-	-	-	-	-	-	-	-
WABM104099	Unused read	6A	137.464	AEGTA31015	5e-23	TRIUR3_04819	2e-27	AK357584//6//104.8158640227//522565760	6e-26	-	-
WABM104101	Unused read	3D	230.106	-	-	-	-	-	-	-	-
WABM104102	Unused read	7B	205.405	-	-	-	-	MLOC_5135.1//4//92.8470254958//510469560	8e-11	-	-
WABM104103	Unused read	2A	137.992	-	-	-	-	-	-	-	-
WABM104104	Unused read	3B	245.178	-	-	-	-	-	-	-	-
WABM104105	Unused read	5D	276.155	Contig93541	2e-09	-	-	AK374335//3//51.6288951841//304880040	1e-08	DTT_155917|DTT_Thalos_3B_093_A03-1|DNA/TcMar|02.05.01.15.99|4565|Triticum	7.83e-12
WABM104108	Unused read	6A	106.96	-	-	-	-	-	-	-	-
WABM104109	Unused read	2B	87.8609	-	-	-	-	-	-	-	-
WABM104111	Unused read	7D	67.6578	-	-	-	-	-	-	-	-
WABM104112	Unused read	7A	228.83	-	-	-	-	-	-	-	-
WABM104120	Unused read	6A	91.1648	-	-	-	-	-	-	-	-
WABM104121	Unused read	1D	43.717	-	-	-	-	-	-	-	-
WABM104122	Unused read	1B	12.981	-	-	-	-	-	-	-	-
WABM104126	Unused read	2B	32.3208	-	-	-	-	-	-	-	-
WABM104129	Unused read	3D	230.106	-	-	-	-	-	-	-	-
WABM104131	Unused read	6B	14.4694	-	-	-	-	-	-	DTH_159196|trep4473|DNA/Harbinger|02.05.01.20.99|15368|Brachypodium	6.1e-08
WABM104137	Unused read	2B	97.1224	-	-	-	-	-	-	-	-
WABM104139	Unused read	3D	33.9026	-	-	-	-	-	-	-	-
WABM104142	Unused read	1B	142.377	-	-	-	-	-	-	-	-
WABM104148	Unused read	5B	99.856	AEGTA27615	9e-38	TRIUR3_04003	7e-38	MLOC_46083.1//6//10.835694051//9913800	2e-36	-	-
WABM104150	Unused read	2B	88.1096	-	-	-	-	-	-	-	-
WABM104154	Unused read	1B	124.041	-	-	-	-	-	-	-	-
WABM104157	Unused read	3B	115.068	AEGTA02585	3e-13	TRIUR3_15093	5e-15	AK248274.1//7//56.30311614735//83610720	1e-10	-	-
WABM104161	Unused read	3B	114.311	-	-	-	-	-	-	-	-
WABM104164	Unused read	2A	180.504	-	-	-	-	-	-	-	-
WABM104168	Unused read	1A	20.2233	AEGTA17406	1e-18	TRIUR3_08469	1e-28	-	-	-	-
WABM104170	Unused read	6A	174.888	AEGTA09995	1e-30	TRIUR3_16536	3e-29	MLOC_10849.2//3//75.7082152975//466249920	3e-28	-	-
WABM104172	Unused read	3D	242.784	-	-	-	-	-	-	-	-
WABM104173	Unused read	5B	101.611	-	-	-	-	-	-	-	-
WABM104176	Unused read	3B	297.293	-	-	-	-	-	-	-	-
WABM104177	Unused read	6B	32.158	-	-	-	-	-	-	-	-
WABM104178	Unused read	3A	27.2277	-	-	-	-	-	-	-	-
WABM104180	Unused read	5B	143.527	-	-	-	-	-	-	-	-
WABM104181	Unused read	7B	233.693	-	-	-	-	-	-	-	-
WABM104182	Unused read	6A	56.7311	-	-	-	-	-	-	-	-
WABM104183	Unused read	4A	153.839	-	-	-	-	-	-	-	-
WABM104188	Unused read	5B	47.6991	-	-	-	-	-	-	-	-
WABM104189	Unused read	1A	1.02724	-	-	-	-	-	-	-	-
WABM104192	Unused read	5B	143.527	-	-	-	-	-	-	-	-
WABM104194	Unused read	5B	207.009	-	-	-	-	-	-	-	-
WABM104195	Unused read	5D	21.1144	-	-	-	-	-	-	-	-
WABM104199	Unused read	6A	56.7311	-	-	-	-	-	-	-	-
WABM104200	Unused read	1A	9.07019	-	-	-	-	-	-	-	-
WABM104201	Unused read	2B	87.6109	-	-	-	-	-	-	-	-
WABM104205	Unused read	2B	257.275	-	-	-	-	-	-	-	-
WABM104207	Unused read	3B	274.679	-	-	TRIUR3_11839	8e-19	-	-	-	-
WABM104214	Unused read	1B	225.279	-	-	-	-	-	-	-	-
WABM104215	Unused read	5B	128.284	AEGTA00714	5e-23	-	-	-	-	-	-
WABM104217	Unused read	4A	94.9498	-	-	-	-	-	-	-	-
WABM104220	Unused read	3B	189.915	-	-	TRIUR3_06687	2e-19	-	-	-	-
WABM104222	Unused read	4D	52.4905	-	-	-	-	-	-	-	-
WABM104223	Unused read	5A	204.698	-	-	-	-	-	-	-	-
WABM104224	Unused read	3D	33.9026	-	-	-	-	-	-	-	-
WABM104225	Unused read	1A	141.633	-	-	-	-	-	-	-	-
WABM104228	Unused read	2B	256.213	AEGTA42493	3e-07	-	-	-	-	-	-
WABM104235	Unused read	5A	298.722	-	-	-	-	-	-	-	-
WABM104240	Unused read	4B	24.242	AEGTA08625	1e-29	TRIUR3_33216	2e-25	MLOC_64189.3//6//113.2436260623//526547400	3e-28	-	-
WABM104241	Unused read	3B	42.5997	-	-	-	-	-	-	-	-
WABM104244	Unused read	5D	28.0444	-	-	-	-	-	-	-	-
WABM104245	Unused read	5D	59.7787	-	-	-	-	-	-	-	-
WABM104246	Unused read	5B	150.035	-	-	-	-	-	-	-	-
WABM104248	Unused read	7B	127.679	-	-	-	-	-	-	-	-
WABM104252	Unused read	6B	14.4694	-	-	-	-	-	-	-	-
WABM104254	Unused read	2B	88.1096	-	-	-	-	-	-	-	-
WABM104255	Unused read	2B	97.1224	-	-	-	-	-	-	-	-
WABM104257	Unused read	5B	201.896	-	-	-	-	-	-	-	-
WABM104259	Unused read	5A	313.431	-	-	-	-	-	-	-	-
WABM104262	Unused read	2B	228.433	AEGTA23353	2e-14	-	-	-	-	-	-
WABM104264	Unused read	2D	255.101	Contig116491	2e-09	TRIUR3_35469	8e-19	MLOC_76360.1//6//37.3937677054//25839120	2e-07	DTC_155751|DTC_Jorge_3B_074_B05-2|DNA/En-Spm|02.05.01.04.99|4565|Triticum	2.16e-17
WABM104267	Unused read	6A	56.7311	-	-	-	-	-	-	-	-
WABM104270	Unused read	5D	221.424	-	-	-	-	-	-	-	-
WABM104274	Unused read	3A	6.04172	-	-	-	-	MLOC_17736.2//6//62.7478753541//427938880	2e-14	-	-
WABM104280	Unused read	5B	113.393	-	-	TRIUR3_22926	2e-07	-	-	-	-
WABM104282	Unused read	1D	1.57115	-	-	-	-	-	-	-	-
WABM104285	Unused read	5A	94.8897	AEGTA10234	2e-22	TRIUR3_20175	5e-22	-	-	-	-
WABM104287	Unused read	2D	37.3035	AEGTA09888	8e-46	TRIUR3_10920	3e-43	AK248269.1//4//51.4164305949//229180520	3e-43	-	-
WABM104294	Unused read	1B	225.279	-	-	-	-	-	-	-	-
WABM104296	Unused read	5D	28.0444	-	-	-	-	-	-	-	-
WABM104297	Unused read	5A	225.79	AEGTA42908	1e-17	TRIUR3_16639	4e-23	-	-	-	-
WABM104298	Unused read	5B	121.528	-	-	-	-	-	-	-	-
WABM104305	Unused read	3D	1.02704	-	-	-	-	-	-	-	-
WABM104306	Unused read	7D	107.474	-	-	-	-	-	-	-	-
WABM104308	Unused read	1D	1.57115	-	-	-	-	-	-	-	-
WABM104313	Unused read	4B	128.044	-	-	-	-	-	-	-	-
WABM104318	Unused read	6A	62.4087	-	-	-	-	-	-	-	-
WABM104327	Unused read	2B	290.183	-	-	-	-	-	-	-	-
WABM104329	Unused read	5B	176.114	-	-	-	-	-	-	-	-
WABM104331	Unused read	4B	83.4184	-	-	-	-	-	-	-	-
WABM104332	Unused read	6D	124.61	-	-	-	-	-	-	-	-
WABM104339	Unused read	5B	128.284	-	-	-	-	-	-	-	-
WABM104340	Unused read	6B	16.2663	-	-	-	-	-	-	-	-
WABM104344	Unused read	4B	82.144	-	-	-	-	-	-	-	-
WABM104345	Unused read	5A	313.431	-	-	-	-	-	-	-	-
WABM104346	Unused read	1A	235.665	-	-	-	-	-	-	-	-
WABM104347	Unused read	5B	65.2356	AEGTA14831	7e-15	TRIUR3_10953	2e-20	AK249555.1//5//8.6111111111//4884360	4e-16	-	-
WABM104350	Unused read	4B	74.2982	-	-	-	-	-	-	-	-
WABM104352	Unused read	2A	6.55088	-	-	-	-	-	-	-	-
WABM104354	Unused read	1B	104.574	-	-	-	-	-	-	-	-
WABM104358	Unused read	5B	222.32	-	-	-	-	-	-	-	-
WABM104363	Unused read	6A	174.388	AEGTA12052	1e-29	TRIUR3_22189	9e-30	MLOC_73029.1//2//46.388101983//60908800	6e-31	-	-
WABM104368	Unused read	3A	118.489	-	-	-	-	-	-	-	-
WABM104369	Unused read	1A	5.75728	-	-	-	-	-	-	-	-
WABM104370	Unused read	1B	66.6507	-	-	-	-	-	-	-	-
WABM104372	Unused read	5A	225.79	AEGTA42908	1e-31	TRIUR3_16639	3e-37	MLOC_71324.1//2//149.2563739377//625575040	1e-08	-	-
WABM104378	Unused read	3D	137.393	-	-	-	-	-	-	-	-
WABM104381	Unused read	4B	3.62926	-	-	-	-	-	-	-	-
WABM104390	Unused read	2D	37.8111	-	-	-	-	-	-	-	-
WABM104392	Unused read	3A	162.253	-	-	-	-	-	-	-	-
WABM104395	Unused read	3B	193.582	Contig17602	2e-16	-	-	-	-	-	-
WABM104398	Unused read	5B	178.214	AEGTA42852	9e-06	-	-	-	-	-	-
WABM104401	Unused read	3A	223.741	-	-	-	-	-	-	-	-
WABM104404	Unused read	3B	305.15	-	-	-	-	-	-	-	-
WABM104406	Unused read	3D	242.784	-	-	-	-	-	-	-	-
WABM104407	Unused read	5B	101.611	-	-	-	-	-	-	-	-
WABM104408	Unused read	6A	170.095	-	-	-	-	-	-	-	-
WABM104410	Unused read	1A	77.433	-	-	-	-	-	-	-	-
WABM104411	Unused read	1B	239.715	-	-	-	-	-	-	-	-
WABM104423	Unused read	5A	298.722	-	-	-	-	-	-	-	-
WABM104426	Unused read	4A	127.212	-	-	-	-	MLOC_66090.1//7//22.7337110482//26048680	1e-16	-	-
WABM104427	Unused read	1B	231.018	-	-	-	-	-	-	-	-
WABM104428	Unused read	2A	43.0752	-	-	-	-	-	-	-	-
WABM104429	Unused read	3D	242.784	-	-	-	-	-	-	-	-
WABM104433	Unused read	1B	66.8994	-	-	-	-	-	-	-	-
WABM104438	Unused read	3D	46.5146	-	-	-	-	-	-	-	-
WABM104444	Unused read	6A	155.925	AEGTA31071	1e-23	TRIUR3_05417	1e-23	MLOC_61193.1//6//108.5694050992//524059960	2e-18	-	-
WABM104446	Unused read	1A	9.07019	-	-	-	-	-	-	-	-
WABM104450	Unused read	5B	150.035	-	-	-	-	-	-	-	-
WABM104452	Unused read	7B	109.293	-	-	-	-	-	-	RLG_154432|RLG_Jeli_3B_088_K04-1|LTR/Gypsy|02.01.01.10.99|4565|Triticum	1.01e-15
WABM104453	Unused read	2B	215.142	-	-	-	-	-	-	-	-
WABM104455	Unused read	7B	63.2841	-	-	-	-	-	-	-	-
WABM104460	Unused read	1B	203.923	-	-	-	-	-	-	-	-
WABM104462	Unused read	3A	1.84178	-	-	-	-	-	-	-	-
WABM104466	Unused read	1B	102.766	-	-	-	-	-	-	-	-
WABM104467	Unused read	7A	103.292	-	-	-	-	-	-	-	-
WABM104470	Unused read	4B	103.025	-	-	-	-	-	-	-	-
WABM104472	Unused read	1B	231.018	-	-	-	-	-	-	-	-
WABM104475	Unused read	2D	243.842	-	-	-	-	-	-	-	-
WABM104485	Unused read	3B	40.3082	-	-	-	-	-	-	-	-
WABM104488	Unused read	3A	195.934	-	-	-	-	-	-	-	-
WABM104490	Unused read	5B	222.32	-	-	-	-	-	-	-	-
WABM104497	Unused read	3B	297.293	-	-	-	-	-	-	-	-
WABM104500	Unused read	4B	127.286	-	-	-	-	-	-	-	-
WABM104501	Unused read	1B	231.018	-	-	-	-	-	-	-	-
WABM104502	Unused read	5A	204.698	-	-	-	-	-	-	-	-
WABM104508	Unused read	6A	174.888	-	-	-	-	-	-	-	-
WABM104513	Unused read	2B	275.864	-	-	-	-	-	-	-	-
WABM104516	Unused read	2D	243.842	-	-	-	-	-	-	-	-
WABM104521	Unused read	4A	177.19	-	-	-	-	-	-	-	-
WABM104524	Unused read	6D	165.613	-	-	-	-	-	-	-	-
WABM104528	Unused read	5A	225.79	AEGTA42908	5e-23	TRIUR3_16639	3e-31	-	-	-	-
WABM104533	Unused read	1B	85.5149	-	-	-	-	-	-	-	-
WABM104534	Unused read	2B	32.3208	-	-	-	-	AK362873//4//51.4518413598//305736880	2e-12	-	-
WABM104536	Unused read	7D	107.474	Contig4641	9e-38	TRIUR3_20488	5e-27	MLOC_44423.2//6//117.492917847//531067200	1e-21	-	-
WABM104537	Unused read	4A	178.194	-	-	-	-	-	-	-	-
WABM104539	Unused read	4A	189.885	-	-	-	-	-	-	-	-
WABM104555	Unused read	5D	21.1144	AEGTA30240	1e-09	TRIUR3_24125	2e-24	-	-	-	-
WABM104558	Unused read	7B	145.484	-	-	-	-	-	-	-	-
WABM104559	Unused read	3B	193.582	-	-	-	-	-	-	-	-
WABM104560	Unused read	5B	285.41	-	-	-	-	-	-	-	-
WABM104561	Unused read	5A	298.722	-	-	-	-	-	-	-	-
WABM104566	Unused read	5B	113.393	-	-	-	-	-	-	-	-
WABM104567	Unused read	3B	245.178	-	-	-	-	MLOC_75893.1//3//139.5892351275//544891960	3e-10	-	-
WABM104569	Unused read	3B	69.4675	-	-	-	-	-	-	RLG_154892|RLG_Sabrina_3B_023_N15-2|LTR/Gypsy|02.01.01.10.99|4565|Triticum	1.67e-18
WABM104571	Unused read	1B	67.9096	-	-	-	-	-	-	-	-
WABM104572	Unused read	5A	272.134	Contig24424	2e-15	-	-	MLOC_58122.2//2//39.87252124645//40431440	7e-13	XXX_156016|XXX_unnamedfam27_3B_165_A06-1|Other|99|4565|Triticum	1.7e-08
WABM104575	Unused read	2D	47.9545	-	-	-	-	-	-	-	-
WABM104577	Unused read	2A	8.88411	AEGTA19739	3e-19	TRIUR3_27846	1e-16	MLOC_58632.3//2//5.3824362606//6729480	1e-08	-	-
WABM104578	Unused read	7B	122.756	-	-	-	-	-	-	-	-
WABM104579	Unused read	6A	68.9891	-	-	-	-	-	-	-	-
WABM104581	Unused read	3B	274.679	-	-	-	-	-	-	-	-
WABM104582	Unused read	3B	69.4675	-	-	-	-	-	-	-	-
WABM104584	Unused read	7D	115.105	-	-	-	-	-	-	-	-
WABM104585	Unused read	4B	82.144	-	-	-	-	-	-	-	-
WABM104586	Unused read	7D	115.105	-	-	-	-	-	-	-	-
WABM104597	Unused read	6B	16.2663	-	-	-	-	-	-	-	-
WABM104598	Unused read	4A	44.9817	-	-	-	-	-	-	-	-
WABM104599	Unused read	2D	255.101	AEGTA12681	3e-19	TRIUR3_35207	6e-21	MLOC_76360.1//6//37.3937677054//25839120	1e-09	-	-
WABM104601	Unused read	7A	223.068	-	-	-	-	-	-	-	-
WABM104602	Unused read	4B	83.4184	-	-	-	-	-	-	-	-
WABM104605	Unused read	2B	275.864	-	-	-	-	-	-	-	-
WABM104606	Unused read	3B	98.5846	-	-	-	-	-	-	-	-
WABM104616	Unused read	3D	46.5146	-	-	-	-	-	-	-	-
WABM104617	Unused read	1D	68.1347	-	-	-	-	-	-	-	-
WABM104621	Unused read	1A	20.7283	-	-	-	-	-	-	-	-
WABM104624	Unused read	5A	49.3606	-	-	-	-	-	-	-	-
WABM104625	Unused read	1B	143.392	AEGTA09697	1e-37	TRIUR3_16195	8e-38	MLOC_67136.1//1//72.3441926346//386410040	3e-36	-	-
WABM104626	Unused read	5A	162.275	-	-	-	-	-	-	-	-
WABM104627	Unused read	2B	254.91	-	-	-	-	-	-	-	-
WABM104628	Unused read	3A	6.04172	-	-	-	-	-	-	-	-
WABM104636	Unused read	7B	205.405	-	-	-	-	-	-	-	-
WABM104641	Unused read	5A	272.134	-	-	-	-	MLOC_61137.1//4//101.469546742225//522604200	3e-16	-	-
WABM104643	Unused read	3B	274.679	-	-	TRIUR3_11839	1e-22	-	-	-	-
WABM104647	Unused read	3B	98.5846	-	-	-	-	-	-	-	-
WABM104649	Unused read	3D	73.262	-	-	-	-	-	-	-	-
WABM104650	Unused read	5D	21.1144	-	-	-	-	-	-	-	-
WABM104655	Unused read	5B	285.41	AEGTA04590	2e-14	TRIUR3_14902	2e-14	-	-	-	-
WABM104656	Unused read	5B	167.581	-	-	-	-	-	-	-	-
WABM104659	Unused read	1A	141.633	-	-	-	-	-	-	-	-
WABM104661	Unused read	3D	72.457	-	-	-	-	-	-	-	-
WABM104663	Unused read	5B	128.284	-	-	-	-	-	-	-	-
WABM104665	Unused read	6A	76.9443	-	-	-	-	-	-	-	-
WABM104668	Unused read	4B	155.46	-	-	-	-	MLOC_2119.2//7//75.80736543908//463264000	1e-10	-	-
WABM104670	Unused read	6A	25.1986	-	-	-	-	-	-	-	-
WABM104672	Unused read	5A	80.9433	-	-	-	-	-	-	-	-
WABM104676	Unused read	3B	189.915	-	-	TRIUR3_06687	2e-21	-	-	-	-
WABM104677	Unused read	5B	192.063	-	-	-	-	-	-	-	-
WABM104678	Unused read	3D	230.106	-	-	-	-	-	-	-	-
WABM104683	Unused read	7A	228.83	-	-	-	-	-	-	-	-
WABM104692	Unused read	3B	222.501	-	-	-	-	-	-	-	-
WABM104695	Unused read	5B	39.5308	-	-	-	-	-	-	-	-
WABM104696	Unused read	7B	74.8099	AEGTA12905	3e-18	TRIUR3_28043	2e-18	MLOC_9846.1//7//37.6062322946//46052360	2e-18	-	-
WABM104701	Unused read	6A	174.888	AEGTA15417	2e-32	TRIUR3_03226	2e-32	AK250175.1//6//2.6203966006//4576840	3e-35	DTC_158789|trep4067|DNA/En-Spm|02.05.01.04.99|4513|Hordeum	1.04e-29
WABM104702	Unused read	2B	297.761	-	-	-	-	-	-	-	-
WABM104704	Unused read	3D	242.784	AEGTA20692	3e-12	-	-	MLOC_7195.2//3//142.1388101983//546453120	8e-06	-	-
WABM104705	Unused read	3D	137.393	-	-	-	-	-	-	-	-
WABM104714	Unused read	6A	106.96	-	-	-	-	-	-	-	-
WABM104716	Unused read	5B	48.1991	-	-	-	-	-	-	-	-
WABM104717	Unused read	2B	42.1475	-	-	-	-	-	-	-	-
WABM104718	Unused read	1B	203.923	AEGTA18661	4e-11	-	-	-	-	RLX_162739|LTR_HVVMRXALLhA0329E13_v35_c1_2380|LTR|02.01.01.99|4513|Hordeum	2.8e-16
WABM104729	Unused read	2B	257.275	-	-	-	-	-	-	-	-
WABM104734	Unused read	1B	197.277	-	-	-	-	-	-	-	-
WABM104735	Unused read	5B	188.901	-	-	-	-	-	-	-	-
WABM104740	Unused read	4D	20.818	AEGTA08715	4e-17	TRIUR3_33250	1e-09	MLOC_77314.1//5//65.9722222222//421230480	5e-14	-	-
WABM104747	Unused read	4B	3.62926	-	-	-	-	-	-	-	-
WABM104749	Unused read	7A	215.551	-	-	-	-	-	-	-	-
WABM104752	Unused read	7D	115.105	-	-	-	-	-	-	-	-
WABM104755	Unused read	4A	97.8477	-	-	-	-	-	-	-	-
WABM104757	Unused read	7D	115.105	-	-	-	-	-	-	-	-
WABM104758	Unused read	4A	189.885	AEGTA22750	1e-10	-	-	-	-	-	-
WABM104760	Unused read	3A	85.0935	-	-	-	-	-	-	-	-
WABM104761	Unused read	2B	68.6948	-	-	-	-	-	-	-	-
WABM104763	Unused read	7A	79.1791	-	-	-	-	-	-	-	-
WABM104764	Unused read	5B	72.9167	-	-	-	-	MLOC_29207.2//5//44.16666666665//92081160	2e-12	-	-
WABM104765	Unused read	6B	16.2663	-	-	-	-	-	-	-	-
WABM104769	Unused read	5D	221.424	-	-	-	-	-	-	-	-
WABM104771	Unused read	5B	155.415	-	-	-	-	-	-	-	-
WABM104772	Unused read	7D	87.3135	-	-	-	-	-	-	-	-
WABM104773	Unused read	2D	115.377	-	-	-	-	-	-	-	-
WABM104775	Unused read	2A	137.992	-	-	TRIUR3_13042	3e-37	-	-	-	-
WABM104777	Unused read	1A	20.7283	-	-	-	-	-	-	-	-
WABM104778	Unused read	5A	276.877	-	-	-	-	-	-	-	-
WABM104780	Unused read	5B	222.32	-	-	-	-	-	-	-	-
WABM104782	Unused read	5B	310.412	Contig15179	1e-11	-	-	-	-	-	-
WABM104784	Unused read	3B	245.936	-	-	-	-	-	-	-	-
WABM104793	Unused read	4A	70.3986	-	-	-	-	-	-	-	-
WABM104801	Unused read	3D	256.697	AEGTA00733	4e-29	TRIUR3_12424	8e-18	MLOC_54810.2//3//137.075070821525//541185600	4e-14	-	-
WABM104802	Unused read	3A	2.11351	-	-	-	-	-	-	-	-
WABM104804	Unused read	2B	68.6948	-	-	TRIUR3_12029	8e-06	-	-	-	-
WABM104805	Unused read	6A	76.9443	-	-	-	-	-	-	-	-
WABM104811	Unused read	7A	22.0634	-	-	-	-	-	-	-	-
WABM104814	Unused read	6A	68.9891	-	-	-	-	-	-	-	-
WABM104817	Unused read	7B	233.693	-	-	-	-	-	-	-	-
WABM104818	Unused read	2D	37.3035	-	-	-	-	-	-	-	-
WABM104824	Unused read	2A	202.58	AEGTA09792	7e-15	-	-	MLOC_46970.2//3//10.5051935788593//10439560	7e-18	-	-
WABM104838	Unused read	1B	180.806	-	-	-	-	-	-	-	-
WABM104841	Unused read	5D	276.155	-	-	-	-	-	-	-	-
WABM104844	Unused read	7B	40.028	-	-	-	-	-	-	-	-
WABM104848	Unused read	7A	180.622	-	-	-	-	-	-	XXX_158128|trep2225|Other|99|4565|Triticum	1.36e-18
WABM104854	Unused read	5B	226.966	-	-	-	-	-	-	-	-
WABM104857	Unused read	2D	68.8817	-	-	-	-	-	-	-	-
WABM104858	Unused read	7B	86.4932	-	-	-	-	-	-	-	-
WABM104870	Unused read	4A	178.194	-	-	-	-	-	-	-	-
WABM104873	Unused read	6B	24.0698	-	-	-	-	-	-	-	-
WABM104878	Unused read	4A	178.194	-	-	-	-	-	-	-	-
WABM104880	Unused read	3B	52.6134	-	-	-	-	-	-	-	-
WABM104885	Unused read	3B	274.679	AEGTA12896	2e-09	TRIUR3_11839	3e-11	-	-	-	-
WABM104886	Unused read	2D	225.195	-	-	-	-	-	-	-	-
WABM104887	Unused read	7D	92.9928	-	-	-	-	-	-	-	-
WABM104890	Unused read	2D	47.9545	-	-	-	-	-	-	-	-
WABM104894	Unused read	7D	115.355	-	-	-	-	-	-	-	-
WABM104895	Unused read	4B	101.33	AEGTA12809	2e-21	TRIUR3_05898	7e-26	-	-	RLX_156506|RLX_unnamedfam17_3B_104_M23-1|LTR|02.01.01.99|4565|Triticum	2.76e-26
WABM104896	Unused read	7A	96.538	-	-	-	-	-	-	-	-
WABM104903	Unused read	1B	66.8994	-	-	-	-	-	-	-	-
WABM104904	Unused read	6D	188.742	-	-	-	-	-	-	-	-
WABM104918	Unused read	4A	153.085	-	-	-	-	-	-	-	-
WABM104919	Unused read	7A	215.046	-	-	-	-	-	-	-	-
WABM104920	Unused read	3B	98.5846	-	-	-	-	-	-	-	-
WABM104924	Unused read	3D	157.993	-	-	-	-	-	-	-	-
WABM104926	Unused read	7B	217.945	-	-	-	-	-	-	-	-
WABM104930	Unused read	3D	230.106	-	-	-	-	-	-	-	-
WABM104931	Unused read	5D	21.1144	-	-	-	-	-	-	-	-
WABM104932	Unused read	7B	219.705	-	-	-	-	-	-	-	-
WABM104939	Unused read	5D	28.0444	-	-	-	-	-	-	-	-
WABM104940	Unused read	6D	184.668	-	-	-	-	-	-	-	-
WABM104943	Unused read	6A	25.1986	AEGTA06650	1e-16	TRIUR3_14955	1e-15	AK251043.1//5//168.615740740771//554571400	1e-16	RLG_157043|RLG_unnamedfam25_3B_028_F09-1|LTR/Gypsy|02.01.01.10.99|4565|Triticum	4.34e-29
WABM104946	Unused read	2D	30.682	AEGTA05413	1e-22	TRIUR3_10241	7e-18	AK355090//3//1.9121813031//2949960	3e-22	RIX_158614|trep3323|LINE|02.01.02.05|4565|Triticum	3.4e-34
WABM104950	Unused read	1A	20.7283	-	-	-	-	-	-	-	-
WABM104954	Unused read	5D	28.0444	-	-	-	-	-	-	-	-
WABM104959	Unused read	2A	43.0752	-	-	-	-	-	-	-	-
WABM104960	Unused read	4A	160.162	-	-	-	-	-	-	-	-
WABM104964	Unused read	2B	70.2012	-	-	-	-	-	-	-	-
WABM104968	Unused read	3B	46.3906	-	-	-	-	-	-	-	-
WABM104969	Unused read	4A	181.801	-	-	-	-	-	-	-	-
WABM104970	Unused read	3A	109.53	-	-	-	-	-	-	-	-
WABM104972	Unused read	3D	73.262	-	-	-	-	-	-	-	-
WABM104976	Unused read	4A	183.314	-	-	-	-	-	-	-	-
WABM104977	Unused read	2B	260.575	-	-	-	-	-	-	-	-
WABM104978	Unused read	4A	153.588	-	-	-	-	-	-	-	-
WABM104980	Unused read	1A	161.058	-	-	-	-	-	-	-	-
WABM104981	Unused read	6D	174.05	-	-	-	-	-	-	-	-
WABM104982	Unused read	5B	155.415	-	-	-	-	-	-	-	-
WABM104985	Unused read	5B	267.233	-	-	-	-	-	-	-	-
WABM104986	Unused read	7A	215.046	-	-	-	-	-	-	-	-
WABM104987	Unused read	1A	179.036	-	-	-	-	-	-	-	-
WABM104988	Unused read	2B	87.8609	-	-	-	-	-	-	-	-
WABM104994	Unused read	1B	277.282	-	-	-	-	-	-	-	-
WABM104997	Unused read	5D	28.0444	-	-	-	-	-	-	-	-
WABM104999	Unused read	1B	32.9473	-	-	-	-	-	-	-	-
WABM105001	Unused read	4A	183.314	-	-	-	-	-	-	-	-
WABM105002	Unused read	4A	178.194	-	-	-	-	-	-	-	-
WABM105003	Unused read	5D	261.608	-	-	-	-	-	-	-	-
WABM105005	Unused read	7B	122.756	-	-	-	-	-	-	-	-
WABM105011	Unused read	1B	22.5671	-	-	-	-	-	-	-	-
WABM105015	Unused read	7B	162.149	-	-	-	-	-	-	-	-
WABM105017	Unused read	6A	137.962	AEGTA31015	8e-33	TRIUR3_04819	1e-36	AK357584//6//104.8158640227//522565760	4e-34	-	-
WABM105019	Unused read	5B	222.32	Contig1446	6e-07	-	-	-	-	-	-
WABM105020	Unused read	7B	145.484	-	-	-	-	-	-	-	-
WABM105024	Unused read	7B	40.028	-	-	-	-	MLOC_74171.1//5//169.375//559479320	4e-09	-	-
WABM105028	Unused read	1A	1.02724	-	-	-	-	-	-	-	-
WABM105031	Unused read	2A	236.545	-	-	-	-	-	-	-	-
WABM105032	Unused read	1A	179.589	-	-	-	-	-	-	-	-
WABM105039	Unused read	2B	260.575	-	-	-	-	-	-	-	-
WABM105040	Unused read	4A	178.194	-	-	-	-	-	-	-	-
WABM105042	Unused read	5B	188.901	-	-	-	-	-	-	-	-
WABM105045	Unused read	7B	201.362	-	-	-	-	-	-	-	-
WABM105047	Unused read	5B	71.9167	-	-	-	-	-	-	-	-
WABM105051	Unused read	5B	222.32	-	-	-	-	MLOC_68129.3//2//2.2662889518//3660480	3e-10	-	-
WABM105052	Unused read	1B	32.6986	-	-	-	-	-	-	-	-
WABM105055	Unused read	2B	21.1249	AEGTA18512	6e-16	TRIUR3_09187	1e-15	MLOC_24729.1//2//1.1331444759//1370200	8e-12	-	-
WABM105056	Unused read	4A	68.3356	-	-	-	-	-	-	-	-
WABM105062	Unused read	7A	215.551	-	-	-	-	-	-	-	-
WABM105065	Unused read	2A	185.588	-	-	-	-	-	-	-	-
WABM105068	Unused read	4A	29.0187	-	-	-	-	-	-	-	-
WABM105069	Unused read	2B	300.071	-	-	-	-	-	-	-	-
WABM105070	Unused read	5A	49.3606	AEGTA13917	1e-11	TRIUR3_06481	3e-10	-	-	-	-
WABM105078	Unused read	1A	234.665	AEGTA24953	3e-11	-	-	-	-	-	-
WABM105079	Unused read	2B	260.575	-	-	-	-	-	-	-	-
WABM105085	Unused read	6A	155.925	AEGTA31071	4e-24	TRIUR3_05417	3e-25	MLOC_61193.1//6//108.5694050992//524059960	3e-23	-	-
WABM105094	Unused read	6A	76.9443	-	-	-	-	-	-	-	-
WABM105097	Unused read	7A	215.551	-	-	-	-	-	-	-	-
WABM105100	Unused read	4B	103.025	-	-	-	-	-	-	-	-
WABM105105	Unused read	1D	74.1146	-	-	-	-	-	-	DTC_158808|trep4086|DNA/En-Spm|02.05.01.04.99|4513|Hordeum	2.78e-21
WABM105108	Unused read	5D	21.1144	-	-	-	-	-	-	-	-
WABM105109	Unused read	3B	297.293	-	-	-	-	-	-	-	-
WABM105112	Unused read	1A	121.961	-	-	-	-	-	-	-	-
WABM105113	Unused read	5D	221.424	-	-	-	-	-	-	-	-
WABM105114	Unused read	3B	115.068	-	-	-	-	-	-	-	-
WABM105116	Unused read	1A	178.504	Contig23285	8e-14	-	-	-	-	-	-
WABM105118	Unused read	6A	137.464	-	-	-	-	-	-	-	-
WABM105119	Unused read	4B	152.895	-	-	-	-	-	-	-	-
WABM105120	Unused read	4A	176.94	-	-	-	-	-	-	-	-
WABM105121	Unused read	2D	68.8817	-	-	-	-	-	-	-	-
WABM105123	Unused read	1B	104.574	-	-	-	-	-	-	-	-
WABM105124	Unused read	3B	39.0434	Contig82980	2e-09	-	-	-	-	-	-
WABM105126	Unused read	3B	306.663	-	-	-	-	-	-	-	-
WABM105127	Unused read	7B	126.403	-	-	-	-	-	-	-	-
WABM105129	Unused read	3A	223.741	-	-	-	-	-	-	-	-
WABM105132	Unused read	2B	68.6948	AEGTA00271	3e-06	TRIUR3_12029	3e-11	-	-	-	-
WABM105141	Unused read	5D	263.257	-	-	-	-	-	-	-	-
WABM105142	Unused read	2B	32.3208	-	-	-	-	-	-	DTC_155022|DTC_Clifford_3B_058_O22-2|DNA/En-Spm|02.05.01.04.99|4565|Triticum	1.01e-10
WABM105143	Unused read	7B	160.872	AEGTA01370	2e-20	TRIUR3_14970	3e-23	MLOC_67821.2//1//57.2946175637//329249760	2e-19	-	-
WABM105145	Unused read	5B	26.7335	-	-	-	-	-	-	-	-
WABM105146	Unused read	5B	101.611	-	-	-	-	-	-	-	-
WABM105150	Unused read	5D	261.608	AEGTA08553	5e-22	TRIUR3_13706	6e-13	-	-	-	-
WABM105151	Unused read	3A	109.53	-	-	-	-	-	-	-	-
WABM105155	Unused read	6B	32.158	-	-	-	-	-	-	-	-
WABM105156	Unused read	1D	101.263	-	-	-	-	-	-	-	-
WABM105159	Unused read	1A	154.061	-	-	TRIUR3_19251	3e-30	-	-	-	-
WABM105160	Unused read	1B	66.8994	-	-	-	-	-	-	-	-
WABM105161	Unused read	5D	291.433	-	-	-	-	-	-	-	-
WABM105164	Unused read	5B	226.966	-	-	-	-	-	-	-	-
WABM105165	Unused read	1D	42.9695	-	-	-	-	-	-	-	-
WABM105170	Unused read	7A	215.551	-	-	-	-	-	-	-	-
WABM105172	Unused read	7A	130.978	-	-	-	-	-	-	-	-
WABM105173	Unused read	5A	313.431	-	-	-	-	-	-	-	-
WABM105174	Unused read	2D	116.142	-	-	-	-	-	-	-	-
WABM105175	Unused read	3A	109.53	-	-	-	-	-	-	-	-
WABM105176	Unused read	6A	56.7311	-	-	-	-	-	-	-	-
WABM105177	Unused read	2D	116.142	-	-	-	-	-	-	-	-
WABM105178	Unused read	1A	49.9561	-	-	-	-	-	-	-	-
WABM105179	Unused read	5B	143.527	AEGTA21246	2e-20	TRIUR3_32848	2e-13	-	-	RLG_158555|trep3257|LTR/Gypsy|02.01.01.10.99|4565|Triticum	4.75e-38
WABM105181	Unused read	7A	215.046	-	-	-	-	-	-	-	-
WABM105186	Unused read	4B	47.5674	-	-	-	-	-	-	-	-
WABM105187	Unused read	5B	65.2356	AEGTA14831	2e-20	TRIUR3_10953	3e-30	AK249555.1//5//8.6111111111//4884360	3e-23	-	-
WABM105188	Unused read	2D	118.415	-	-	-	-	MLOC_6053.1//2//50.70821529745//74898480	2e-18	-	-
WABM105189	Unused read	7B	227.934	-	-	-	-	-	-	-	-
WABM105198	Unused read	5D	291.433	-	-	-	-	-	-	-	-
WABM105201	Unused read	2A	135.169	-	-	-	-	-	-	-	-
WABM105203	Unused read	6A	112.98	-	-	-	-	-	-	-	-
WABM105207	Unused read	3A	93.066	-	-	TRIUR3_30488	3e-12	-	-	-	-
WABM105210	Unused read	7A	103.292	-	-	-	-	-	-	-	-
WABM105215	Unused read	1D	39.1502	-	-	-	-	-	-	-	-
WABM105221	Unused read	4B	152.895	-	-	-	-	-	-	-	-
WABM105225	Unused read	1D	62.6181	-	-	-	-	-	-	-	-
WABM105227	Unused read	4A	183.562	-	-	-	-	-	-	-	-
WABM105228	Unused read	1A	138.487	-	-	-	-	-	-	-	-
WABM105231	Unused read	2B	184.942	-	-	-	-	-	-	-	-
WABM105235	Unused read	3B	46.3906	-	-	-	-	-	-	-	-
WABM105236	Unused read	7A	8.16979	-	-	-	-	-	-	-	-
WABM105238	Unused read	5B	228.235	-	-	-	-	-	-	-	-
WABM105242	Unused read	1B	66.8994	-	-	-	-	-	-	-	-
WABM105243	Unused read	1A	1.02724	-	-	-	-	-	-	-	-
WABM105248	Unused read	5B	109.249	-	-	-	-	-	-	-	-
WABM105250	Unused read	3A	85.0935	-	-	TRIUR3_04937	2e-20	-	-	-	-
WABM105252	Unused read	7A	22.3147	-	-	-	-	-	-	-	-
WABM105253	Unused read	1B	231.018	-	-	-	-	-	-	-	-
WABM105254	Unused read	2D	30.682	Contig59372	5e-22	-	-	-	-	-	-
WABM105255	Unused read	4B	103.025	AEGTA18445	5e-17	TRIUR3_10192	3e-25	MLOC_326.1//7//120.821529745//574959480	3e-24	-	-
WABM105265	Unused read	2A	236.545	-	-	-	-	-	-	-	-
WABM105272	Unused read	2D	47.9545	-	-	-	-	-	-	-	-
WABM105273	Unused read	2A	236.545	-	-	-	-	-	-	-	-
WABM105275	Unused read	5B	65.2356	-	-	-	-	-	-	-	-
WABM105277	Unused read	4B	74.8084	AEGTA02374	9e-38	TRIUR3_04526	1e-22	-	-	-	-
WABM105278	Unused read	3B	98.5846	-	-	-	-	-	-	-	-
WABM105287	Unused read	1B	22.5671	-	-	-	-	-	-	-	-
WABM105288	Unused read	6D	1.31271	-	-	-	-	-	-	-	-
WABM105289	Unused read	6A	137.464	-	-	-	-	-	-	-	-
WABM105295	Unused read	2A	2.32326	-	-	-	-	-	-	-	-
WABM105296	Unused read	2A	236.545	-	-	-	-	-	-	-	-
WABM105308	Unused read	3A	109.53	-	-	-	-	-	-	-	-
WABM105310	Unused read	4B	103.025	-	-	-	-	-	-	-	-
WABM105312	Unused read	1A	21.2284	AEGTA16412	9e-38	TRIUR3_03282	4e-28	MLOC_57947.1//2//58.0736543909//424466880	5e-20	-	-
WABM105313	Unused read	3A	93.066	-	-	TRIUR3_30488	9e-25	-	-	-	-
WABM105317	Unused read	1B	239.715	-	-	-	-	-	-	-	-
WABM105321	Unused read	3B	189.915	-	-	TRIUR3_28586	3e-25	-	-	-	-
WABM105323	Unused read	4A	70.3986	AEGTA27980	3e-12	TRIUR3_05201	2e-13	AK251401.1//1//47.87535410765//122686840	8e-11	-	-
WABM105324	Unused read	5B	285.41	-	-	-	-	-	-	-	-
WABM105325	Unused read	6A	137.464	-	-	-	-	-	-	-	-
WABM105330	Unused read	2B	32.3208	AEGTA32915	6e-41	-	-	MLOC_54351.1//2//56.126062322975//293493120	5e-33	-	-
WABM105331	Unused read	7B	195.457	-	-	-	-	-	-	-	-
WABM105333	Unused read	3B	52.6134	-	-	-	-	-	-	-	-
WABM105334	Unused read	4A	189.885	-	-	-	-	-	-	-	-
WABM105336	Unused read	3A	1.84178	-	-	-	-	-	-	-	-
WABM105338	Unused read	7A	28.2321	-	-	-	-	MLOC_66068.1//6//104.8158640227//522565760	5e-08	-	-
WABM105341	Unused read	7B	86.4932	-	-	-	-	-	-	-	-
WABM105343	Unused read	2A	37.2481	-	-	-	-	-	-	-	-
WABM105345	Unused read	1B	85.5149	-	-	-	-	-	-	-	-
WABM105346	Unused read	1D	62.6181	-	-	-	-	-	-	-	-
WABM105349	Unused read	3B	189.915	-	-	TRIUR3_06687	6e-33	-	-	-	-
WABM105353	Unused read	1B	67.4019	-	-	-	-	-	-	-	-
WABM105354	Unused read	6A	171.352	-	-	-	-	-	-	-	-
WABM105355	Unused read	6A	12.1518	-	-	-	-	-	-	-	-
WABM105358	Unused read	7B	162.149	-	-	-	-	-	-	-	-
WABM105360	Unused read	4B	64.0119	-	-	-	-	-	-	-	-
WABM105365	Unused read	2B	233.456	-	-	-	-	-	-	-	-
WABM105372	Unused read	6A	174.388	-	-	-	-	-	-	-	-
WABM105381	Unused read	7B	233.693	-	-	-	-	-	-	-	-
WABM105383	Unused read	6A	137.962	AEGTA31015	3e-31	TRIUR3_04819	4e-36	AK357584//6//104.8158640227//522565760	2e-33	-	-
WABM105385	Unused read	2B	260.575	-	-	-	-	-	-	RLX_155275|RLX_unnamedfam35_3B_015_F08-1|LTR|02.01.01.99|4565|Triticum	2.69e-06
WABM105387	Unused read	3A	118.489	-	-	-	-	MLOC_65962.1//3//142.5814447592//546453120	8e-06	-	-
WABM105390	Unused read	1D	39.1502	-	-	-	-	-	-	-	-
WABM105394	Unused read	3A	6.04172	-	-	-	-	-	-	DTC_154539|DTC_Jorge_3B_097_O05-1|DNA/En-Spm|02.05.01.04.99|4565|Triticum	2.23e-31
WABM105395	Unused read	4A	29.0187	-	-	-	-	MLOC_22791.1//4//54.3201133144//391368800	3e-17	-	-
WABM105396	Unused read	3B	52.6134	-	-	-	-	-	-	-	-
WABM105397	Unused read	1A	1.02724	-	-	-	-	-	-	-	-
WABM105398	Unused read	5A	313.431	-	-	-	-	-	-	-	-
WABM105402	Unused read	7B	126.403	-	-	-	-	-	-	-	-
WABM105403	Unused read	4B	64.0119	-	-	-	-	-	-	-	-
WABM105405	Unused read	6A	172.857	-	-	-	-	-	-	-	-
WABM105411	Unused read	7A	215.046	-	-	-	-	-	-	-	-
WABM105412	Unused read	1B	52.1181	-	-	-	-	-	-	-	-
WABM105415	Unused read	4B	4.13178	Contig8680	9e-38	-	-	-	-	-	-
WABM105420	Unused read	3A	85.0935	-	-	-	-	-	-	-	-
WABM105430	Unused read	3A	85.0935	-	-	-	-	-	-	-	-
WABM105432	Unused read	5D	21.1144	-	-	-	-	-	-	-	-
WABM105436	Unused read	1B	155.998	-	-	-	-	-	-	-	-
WABM105438	Unused read	3A	27.2277	-	-	-	-	-	-	-	-
WABM105445	Unused read	5B	128.284	-	-	-	-	-	-	-	-
WABM105447	Unused read	4A	183.314	-	-	-	-	-	-	-	-
WABM105449	Unused read	2D	116.142	-	-	-	-	-	-	-	-
WABM105451	Unused read	7B	162.149	-	-	-	-	-	-	-	-
WABM105459	Unused read	7A	27.7346	-	-	-	-	-	-	-	-
WABM105460	Unused read	5B	48.1991	-	-	-	-	-	-	-	-
WABM105465	Unused read	5B	109.249	-	-	-	-	-	-	-	-
WABM105466	Unused read	6A	150.908	-	-	-	-	-	-	-	-
WABM105469	Unused read	5A	272.134	Contig93661	2e-08	-	-	MLOC_61137.1//4//101.469546742225//522604200	5e-21	-	-
WABM105474	Unused read	5A	204.698	-	-	-	-	-	-	-	-
WABM105476	Unused read	1B	96.674	-	-	-	-	-	-	-	-
WABM105481	Unused read	2D	255.101	AEGTA12681	7e-15	TRIUR3_02426	4e-16	-	-	-	-
WABM105483	Unused read	7A	223.068	AEGTA28517	4e-35	TRIUR3_20766	2e-31	MLOC_58645.3//5//44.2361111111//137730520	1e-26	-	-
WABM105486	Unused read	5B	188.901	-	-	TRIUR3_27448	1e-34	-	-	-	-
WABM105490	Unused read	7B	233.693	AEGTA22615	3e-25	TRIUR3_24303	2e-24	-	-	-	-
WABM105491	Unused read	1B	180.806	-	-	-	-	-	-	-	-
WABM105492	Unused read	1A	195.165	-	-	-	-	-	-	-	-
WABM105493	Unused read	1B	104.574	-	-	-	-	-	-	-	-
[truncated: 11,058 more rows]

## Sheet: TableS10
Supplementary Table S10. Comparison of QTLs identified in high-density and SSR maps
		High-density map									SSR map
Trait	Environment	Chr	Position (cM)	LOD score	LOD threshold	Closest marker	Position of the closest marker (cM)	Additive effect	%Variance		Chr	Position (cM)	LOD score	LOD threshold	Closest marker	Position of the closest marker (cM)	Additive effect	%Variance	QTLs/genes reported on similar location
HT	Kobe10	2B	103	46.96	4.73	PpdB1	103.348	5.99019	61.58		2B	64	45.92	3.76	PpdB1	64.3588	6.1047	59.9276	PpdB1: Scarth and Law, 1983
FT	Kobe10	2B	103	43.72	4.81	PpdB1	103.348	4.40541	60.617		2B	64.4	39.08	3.73	PpdB1	64.3588	4.508	55.4738	PpdB1: Scarth and Law, 1983
MT	Kobe10	2B	103	33.77	4.77	PpdB1	103.348	3.84314	52.652		2B	64.4	29.6	3.81	PpdB1	64.3588	3.9359	45.2466	PpdB1: Scarth and Law, 1983
GFP	Kobe10	1A	89	5.25	4.82	WABM117745	88.956	1.02486	8.178		1A_1	48	3.86	3.83	wmc469	48.0404	0.9717	8.23575	-
HT	Kobe12	2B	104	35.28	4.68	WABM115705	104.63	2.89606	50.206		2B	66	35.3	3.72	PpdB1	64.3588	2.9131	47.253	PpdB1: Scarth and Law, 1983
HT	Kobe12	2D	271	5.22	4.68	WABM103151	272.181	-0.943155	5.063		-	-	-	-	-	-	-	-	-
HT	Kobe12	5D	189	6.39	4.68	gwm292	188.689	0.919027	6.002		5D_2	121	6.6	3.72	gwm292	119.707	1.064	6.566	VRND1: Rousset el at., 2011
FT	Kobe12	-	-	-	-	-	-	-	-		2A	83	3.73	3.61	wmc644	84.3482	-0.6633	3.637
FT	Kobe12	2B	104	33.49	4.8	WABM115705	104.63	2.43261	46.1		2B	63	34.04	3.61	PpdB1	64.3588	2.34	44.165	PpdB1: Scarth and Law, 1983
FT	Kobe12	5D	183	8.89	4.8	VRND1	187.602	0.918323	8.786		5D_2	117	8.18	3.61	VRND1	118.306	1.0335	8.885	VRND1: Rousset el at., 2011
MT	Kobe12	2B	102	19.66	4.78	PpdB1	103.348	2.39162	34.56		2B	63	21.32	3.87	PpdB1	64.3588	2.3412	32.0984	PpdB1: Scarth and Law, 1983
HT	Kyoto12	2B	102	23.05	4.68	PpdB1	103.348	2.47697	33.465		2B	63	21.94	3.8	PpdB1	64.3588	2.495	34.9391	PpdB1: Scarth and Law, 1983
HT	Kyoto12	5B	145	5.16	4.68	WABM242594	144.044	1.06209	5.733		-	-	-	-	-	-	-	-	Earliness per se (Eps-5BL): Toth et al., 2003
FT	Kyoto12	2B	102	23.45	4.69	PpdB1	103.348	2.22507	33.336		2B	63	22.7	3.77	PpdB1	64.3588	2.228	34.6759	PpdB1: Scarth and Law, 1983
FT	Kyoto12	5B	144	5.85	4.69	WABM242594	144.044	1.03862	6.899		-	-	-	-	-	-	-	-	Earliness per se (Eps-5BL): Toth et al., 2003
SL	Kobe12	3A	130	5.19	4.86	WABM244378	131.072	-3.41444	10.689		3A	92.5	3.85	3.71	barc1040	92.5287	-3.5836	7.913	QTL for spike density QSd.WY.3A.1 (Cui et al., 2012)
SL	Kobe12	6A	76.9	5.49	4.86	WABM103423	76.9443	3.38604	10.413		6A	53	4.55	3.71	barc146	53.1532	3.3581	7.096	QTL for spike length (Heidari et al., 2011)
SL	Kyoto12	-	-	-	-	-	-	-	-		3A	104	4.34	3.89	hbg227	108.319	-3.688	5.398	QTL for spike density QSd.WY.3A.1 (Cui et al., 2012)
SL	Kyoto12	4A	27.8	5.61	4.63	WABM126337	27.7649	4.74729	9.615		4A	1	4.9	3.89	gwm192	1.9309	4.533	8.153	QTL for spike length QSpl.nau-4A (Ma et al., 2007)
SpN	Kobe12	2A	97	12.52	4.81	WABM235862	98.1109	-0.793987	15.234		2A	81.6	11.62	3.69	barc15	81.6055	-0.72883	16.88	QTL for spikelet number QSpn.WJ.2A.1 (Cui et al., 2012) and Heidari et al., 2011
SpN	Kobe12	2B	102	13.47	4.81	PpdB1	103.348	0.824135	22.163		2B	69	14.16	3.69	PpdB1	64.3588	0.76902	17.81	QTL for spikelet number QSpn.WJ.2B.1 (Cui et al., 2012) and Tg-B1 (Simonetti et al., 1999; Dvorak et al., 2012)
SpN	Kobe12	2D	149	5.93	4.81	WABM211614	150.186	0.432515	7.598		-	-	-	-	-	-	-	-	QTL for spikelet number QSpn.nau-2D (Ma et al., 2007) and QSpn.WJ.2D.1 (Cui et al., 2012)
SLperSpN	Kobe12	3A	130	5.42	4.79	WABM244378	131.072	-0.12829	9.823		-	-	-	-	-	-	-	-	QTL for spike density QSd.WY.3A.1 (Cui et al., 2012)
SLperSpN	Kobe12	4A	34	6.79	4.79	WABM230319	34.7202	0.139668	10.385		4A	3	5.48	3.75	gwm192	1.9309	0.1524	9.471	QTL for spike length QCpt.nau-4A (Ma et al., 2007)
SLperSpN	Kobe12	6A	76.9	8.98	4.79	WABM103423	76.9443	0.166251	15.008		6A	53.7	6.93	3.75	barc171	53.6932	0.16091	10.622	QTL for spike density QSd.WJ.6A.2 (Cui et al., 2012) and QTL for spikelet compactness (Heidari et al., 2011)
T5SpL	Kobe12	2B	126.1	10.4	4.58	WABM211112	126.148	-1.94208	16.14		2B	68	14.64	3.81	PpdB1	64.3588	-2.0492	17.529	QTL for top sterile spikelet number QTssn.WJ.2B.2 (Cui et al., 2012) and Tg-B1 (Simonetti et al., 1999; Dvorak et al., 2012)
[truncated: 30 more rows]
